# Supplementary material for: TIM-3 regulates the proliferation by BDNF-mediated PI3K/AKT axis in the process of endometriosis
Source: Mol Med. 2023 Dec 19;29:170. doi: 10.1186/s10020-023-00768-6 (PMC10731854; doi:10.1186/s10020-023-00768-6)
Supplement: Supplementary file 2 — Supplementary Material 2 [file 10020_2023_768_MOESM2_ESM.xls]

gene_id	SiRNA_1	SiRNA_2	SiRNA_3	NC313_1	NC313_2	NC313_3	gene_name	gene_chr	gene_start	gene_end	gene_strand	gene_length	gene_biotype	gene_description	tf_family
ENSG00000044574	179.8642496	189.8326572	184.9119235	3249.810499	3225.916387	3263.328208	HSPA5	9	125234853	125241330	-	3908	protein_coding	heat shock protein family A (Hsp70) member 5 [Source:HGNC Symbol;Acc:HGNC:5238]	-
ENSG00000130513	8.350506925	5.792175757	6.219246309	447.0040684	512.6984649	590.6626543	GDF15	19	18374731	18389176	+	2087	protein_coding	growth differentiation factor 15 [Source:HGNC Symbol;Acc:HGNC:30142]	-
ENSG00000175197	5.101256357	4.421410189	4.647422818	148.033533	171.2562368	186.0933372	DDIT3	12	57516588	57521737	-	1307	protein_coding	DNA damage inducible transcript 3 [Source:HGNC Symbol;Acc:HGNC:2726]	TF_bZIP
ENSG00000101255	15.41719765	14.38977646	14.67202624	200.1140476	211.3852696	247.4501142	TRIB3	20	362835	397559	+	3434	protein_coding	tribbles pseudokinase 3 [Source:HGNC Symbol;Acc:HGNC:16228]	-
ENSG00000183696	39.37432279	39.73230645	40.49780372	371.6849087	378.3694398	412.6571145	UPP1	7	48088628	48108733	+	4577	protein_coding	uridine phosphorylase 1 [Source:HGNC Symbol;Acc:HGNC:12576]	-
ENSG00000172216	20.38447125	21.13291893	19.64580323	216.3356647	231.0115557	248.0152059	CEBPB	20	50190734	50192689	+	1956	protein_coding	CCAAT enhancer binding protein beta [Source:HGNC Symbol;Acc:HGNC:1834]	C/EBP
ENSG00000090861	23.26168542	23.83333115	24.30752984	180.7216268	181.6077677	189.0404165	AARS	16	70252295	70289543	-	4498	protein_coding	alanyl-tRNA synthetase [Source:HGNC Symbol;Acc:HGNC:20]	-
ENSG00000135842	0.622915639	0.542340235	0.565153821	11.40164337	10.50641551	9.993446301	FAM129A	1	184790724	184974550	-	8372	protein_coding	family with sequence similarity 129 member A [Source:HGNC Symbol;Acc:HGNC:16784]	-
ENSG00000168003	33.60583746	35.5420147	34.14265249	298.0636736	356.1235658	399.7266048	SLC3A2	11	62856102	62888875	+	5178	protein_coding	solute carrier family 3 member 2 [Source:HGNC Symbol;Acc:HGNC:11026]	-
ENSG00000204388	102.2276379	81.16465532	83.23958365	5.501114369	7.149754411	5.804302496	HSPA1B	6	31827735	31830255	+	2521	protein_coding	heat shock protein family A (Hsp70) member 1B [Source:HGNC Symbol;Acc:HGNC:5233]	-
ENSG00000130766	3.001472971	2.288329396	2.222024463	31.7190323	31.68042758	34.16488195	SESN2	1	28259527	28282491	+	3453	protein_coding	sestrin 2 [Source:HGNC Symbol;Acc:HGNC:20746]	-
ENSG00000149428	19.52771547	22.48631277	21.78105979	136.3029356	130.6956318	132.1723332	HYOU1	11	119044189	119057202	-	7694	protein_coding	hypoxia up-regulated 1 [Source:HGNC Symbol;Acc:HGNC:16931]	-
ENSG00000140941	9.20682217	10.24406215	9.507174027	61.27106955	62.12654207	61.02553038	MAP1LC3B	16	87383995	87404779	+	5313	protein_coding	microtubule associated protein 1 light chain 3 beta [Source:HGNC Symbol;Acc:HGNC:13352]	-
ENSG00000051108	7.068736142	8.785022335	8.570645774	68.80513429	66.37019744	63.00460606	HERPUD1	16	56932048	56944863	+	5155	protein_coding	homocysteine inducible ER protein with ubiquitin like domain 1 [Source:HGNC Symbol;Acc:HGNC:13744]	-
ENSG00000172432	10.90703975	10.29120025	10.53661992	63.24658327	67.24471095	68.81651252	GTPBP2	6	43605316	43629162	-	4624	protein_coding	GTP binding protein 2 [Source:HGNC Symbol;Acc:HGNC:4670]	-
ENSG00000117318	121.6304928	114.6529261	114.6058578	12.72442839	13.53184793	16.28563895	ID3	1	23557918	23559794	-	1797	protein_coding	inhibitor of DNA binding 3, HLH protein [Source:HGNC Symbol;Acc:HGNC:5362]	bHLH
ENSG00000156510	14.538733	13.3468787	13.03095525	78.54676709	75.57768243	74.04015842	HKDC1	10	69220303	69267559	+	4259	protein_coding	hexokinase domain containing 1 [Source:HGNC Symbol;Acc:HGNC:23302]	-
ENSG00000116717	15.25101572	21.00474032	20.17980006	150.2104541	170.4644327	162.7650602	GADD45A	1	67685061	67688338	+	2069	protein_coding	growth arrest and DNA damage inducible alpha [Source:HGNC Symbol;Acc:HGNC:4095]	-
ENSG00000087074	21.38548797	19.33162467	20.36200214	108.5291742	126.7221522	117.0499454	PPP1R15A	19	48872392	48876057	+	3093	protein_coding	protein phosphatase 1 regulatory subunit 15A [Source:HGNC Symbol;Acc:HGNC:14375]	-
ENSG00000178752	30.93679832	26.57814983	26.56358086	156.7395843	163.2538442	179.9121598	ERFE	2	238158982	238168900	+	3572	protein_coding	erythroferrone [Source:HGNC Symbol;Acc:HGNC:26727]	-
ENSG00000153714	2.043563315	1.936070462	1.769412046	23.16356063	25.30136262	25.48303311	LURAP1L	9	12775021	12822131	+	2132	protein_coding	leucine rich adaptor protein 1 like [Source:HGNC Symbol;Acc:HGNC:31452]	-
ENSG00000276043	22.9923832	23.03673879	22.60536315	3.076806165	3.006477099	3.578878601	UHRF1	19	4903080	4962154	+	5145	protein_coding	ubiquitin like with PHD and ring finger domains 1 [Source:HGNC Symbol;Acc:HGNC:12556]	-
ENSG00000196517	0.447851341	0.37718875	0.297447198	8.064533432	8.44865145	8.712566335	SLC6A9	1	43991500	44031467	-	5159	protein_coding	solute carrier family 6 member 9 [Source:HGNC Symbol;Acc:HGNC:11056]	-
ENSG00000133639	8.459057468	6.232006716	6.994536122	48.50082552	49.29959337	49.27137561	BTG1	12	92140278	92145897	-	4854	protein_coding	BTG anti-proliferation factor 1 [Source:HGNC Symbol;Acc:HGNC:1130]	-
ENSG00000140105	12.58384786	14.996842	14.83322775	73.04486264	72.54346634	75.82686352	WARS	14	100333788	100376805	-	6358	protein_coding	tryptophanyl-tRNA synthetase [Source:HGNC Symbol;Acc:HGNC:12729]	-
ENSG00000198959	28.66928498	21.74212774	20.384655	2.921185965	2.520286003	2.500452254	TGM2	20	38127387	38166578	-	8036	protein_coding	transglutaminase 2 [Source:HGNC Symbol;Acc:HGNC:11778]	-
ENSG00000110619	2.689990502	3.054989621	3.070487137	15.82573274	16.99161442	18.19199217	CARS	11	3000922	3057613	-	10037	protein_coding	cysteinyl-tRNA synthetase [Source:HGNC Symbol;Acc:HGNC:1493]	-
ENSG00000166750	1.571891714	1.61335159	1.874756628	18.98933326	16.91076454	12.70282981	SLFN5	17	35243036	35273655	+	10709	protein_coding	schlafen family member 5 [Source:HGNC Symbol;Acc:HGNC:28286]	-
ENSG00000109971	561.010842	693.00111	686.0263045	105.0818684	103.0127672	122.8289802	HSPA8	11	123057489	123063230	-	4849	protein_coding	heat shock protein family A (Hsp70) member 8 [Source:HGNC Symbol;Acc:HGNC:5241]	-
ENSG00000162772	0.277778686	0.233533365	0.063305697	12.00625185	11.0483398	9.132839967	ATF3	1	212565334	212620777	+	4040	protein_coding	activating transcription factor 3 [Source:HGNC Symbol;Acc:HGNC:785]	TF_bZIP
ENSG00000101670	7.083640619	6.592882707	6.363641998	1.083477789	1.009749635	1.046559028	LIPG	18	49560699	49599182	+	13112	protein_coding	lipase G, endothelial type [Source:HGNC Symbol;Acc:HGNC:6623]	-
ENSG00000115902	1.350898812	1.419155234	1.336088676	9.554299409	9.700739275	9.171568061	SLC1A4	2	64988477	65023865	+	6939	protein_coding	solute carrier family 1 member 4 [Source:HGNC Symbol;Acc:HGNC:10942]	-
ENSG00000100889	17.01942008	11.30356678	12.43974324	106.8451455	111.3727388	132.119862	PCK2	14	24094053	24110598	+	4189	protein_coding	phosphoenolpyruvate carboxykinase 2, mitochondrial [Source:HGNC Symbol;Acc:HGNC:8725]	-
ENSG00000101104	7.178812587	6.27058639	6.55551831	39.96036356	40.03113379	33.86848531	PABPC1L	20	44910062	44959035	+	4984	protein_coding	poly(A) binding protein cytoplasmic 1 like [Source:HGNC Symbol;Acc:HGNC:15797]	-
ENSG00000149150	2.18673688	2.153670875	2.40765976	16.16558444	17.59214997	18.67268648	SLC43A1	11	57484534	57515786	-	3532	protein_coding	solute carrier family 43 member 1 [Source:HGNC Symbol;Acc:HGNC:9225]	-
ENSG00000070540	0.756766085	0.675990538	0.601422729	10.30066135	10.23037346	9.610791792	WIPI1	17	68420948	68457513	-	3402	protein_coding	WD repeat domain, phosphoinositide interacting 1 [Source:HGNC Symbol;Acc:HGNC:25471]	-
ENSG00000196352	2.86042682	3.752819511	3.495636005	21.1951059	21.75546565	19.70735592	CD55	1	207321376	207386804	+	5908	protein_coding	CD55 molecule (Cromer blood group) [Source:HGNC Symbol;Acc:HGNC:2665]	-
ENSG00000133134	3.817094867	2.958387164	3.044702568	35.55091738	40.68617049	50.48532171	BEX2	X	103309346	103311046	-	1176	protein_coding	brain expressed X-linked 2 [Source:HGNC Symbol;Acc:HGNC:30933]	-
ENSG00000234741	24.38001069	24.84708819	26.58978751	109.7943143	132.9828686	138.4442085	GAS5	1	173863900	173868882	-	3631	processed_transcript	growth arrest specific 5 [Source:HGNC Symbol;Acc:HGNC:16355]	-
ENSG00000100219	20.231285	23.62192301	24.74776077	106.3012143	116.8877948	124.8805791	XBP1	22	28794555	28800597	-	3028	protein_coding	X-box binding protein 1 [Source:HGNC Symbol;Acc:HGNC:12801]	TF_bZIP
ENSG00000166598	108.1521212	145.9673065	151.4102377	788.6914249	815.4647472	747.8157679	HSP90B1	12	103930107	103953645	+	4695	protein_coding	heat shock protein 90 beta family member 1 [Source:HGNC Symbol;Acc:HGNC:12028]	-
ENSG00000171658	0.803814767	0.942397769	0.997522417	13.79777592	12.94414214	11.50893092	NMRAL2P	3	185959943	185980872	+	2628	transcribed_unprocessed_pseudogene	NmrA like redox sensor 2, pseudogene [Source:HGNC Symbol;Acc:HGNC:52332]	-
ENSG00000105327	2.532585251	1.483450935	1.568309059	19.97598168	24.85715749	27.8069162	BBC3	19	47220822	47232766	-	3180	protein_coding	BCL2 binding component 3 [Source:HGNC Symbol;Acc:HGNC:17868]	-
ENSG00000179218	155.1093352	149.6340943	147.266452	618.0504515	677.7281568	788.5324516	CALR	19	12938578	12944489	+	2714	protein_coding	calreticulin [Source:HGNC Symbol;Acc:HGNC:1455]	-
ENSG00000155660	102.4545564	96.1972889	97.49830741	370.1670244	341.9195553	361.7926266	PDIA4	7	149003062	149028641	-	3277	protein_coding	protein disulfide isomerase family A member 4 [Source:HGNC Symbol;Acc:HGNC:30167]	-
ENSG00000128165	0.216133309	0.193063715	0.07476468	6.328371318	7.066339596	7.024189074	ADM2	22	50481556	50486440	+	4276	protein_coding	adrenomedullin 2 [Source:HGNC Symbol;Acc:HGNC:28898]	-
ENSG00000031698	31.52667963	30.72872319	31.60267921	118.3880064	123.1593691	141.8869768	SARS	1	109213918	109238169	+	3836	protein_coding	seryl-tRNA synthetase [Source:HGNC Symbol;Acc:HGNC:10537]	-
ENSG00000116990	0.795340816	0.757034634	0.644060132	6.640765125	7.327229255	6.803521678	MYCL	1	39895426	39902256	-	5063	protein_coding	MYCL proto-oncogene, bHLH transcription factor [Source:HGNC Symbol;Acc:HGNC:7555]	bHLH
ENSG00000132002	80.75481709	74.97759762	75.6399638	17.94427611	19.74166285	20.55382648	DNAJB1	19	14514770	14529770	-	3672	protein_coding	DnaJ heat shock protein family (Hsp40) member B1 [Source:HGNC Symbol;Acc:HGNC:5270]	-
ENSG00000285417	29.19084687	28.51784362	29.96744103	5.442003048	5.398834785	5.530865487	BX571818.1	1	206035253	206062257	+	2076	transcribed_unitary_pseudogene	novel pseudogene	-
ENSG00000197860	0.976188145	1.333634778	1.245849067	10.20403634	8.768813968	8.514066027	SGTB	5	65665928	65723035	-	5748	protein_coding	small glutamine rich tetratricopeptide repeat containing beta [Source:HGNC Symbol;Acc:HGNC:23567]	-
ENSG00000204387	7.037507628	6.646494423	6.461328826	37.56262598	50.40427087	53.02458218	C6orf48	6	31834608	31839766	+	1801	protein_coding	chromosome 6 open reading frame 48 [Source:HGNC Symbol;Acc:HGNC:19078]	-
ENSG00000168453	12.0167631	10.34476504	9.6301197	1.640427099	1.432650243	1.944796198	HR	8	22114415	22133384	-	8784	protein_coding	HR, lysine demethylase and nuclear receptor corepressor [Source:HGNC Symbol;Acc:HGNC:5172]	-
ENSG00000138166	32.08523467	29.1340687	32.78847764	112.4055478	123.5430734	118.4726709	DUSP5	10	110497838	110511544	+	2615	protein_coding	dual specificity phosphatase 5 [Source:HGNC Symbol;Acc:HGNC:3071]	-
ENSG00000150527	2.699660974	2.976614187	2.778626938	13.10768488	12.6933097	11.33329569	MIA2	14	39230231	39388513	+	10539	protein_coding	MIA SH3 domain ER export factor 2 [Source:HGNC Symbol;Acc:HGNC:18432]	-
ENSG00000163393	0.823294971	1.41512305	0.978654397	13.28205795	12.64553427	9.393233336	SLC22A15	1	115976498	116070054	+	5292	protein_coding	solute carrier family 22 member 15 [Source:HGNC Symbol;Acc:HGNC:20301]	-
ENSG00000224032	2.467601963	2.274750458	2.313573333	14.28262689	19.20839523	19.91089792	EPB41L4A-AS1	5	112160526	112164276	+	3344	lincRNA	EPB41L4A antisense RNA 1 [Source:HGNC Symbol;Acc:HGNC:30749]	-
ENSG00000140961	10.41712575	9.35635228	8.962513195	39.69077672	45.06606299	48.32087848	OSGIN1	16	83948282	83966332	+	3460	protein_coding	oxidative stress induced growth inhibitor 1 [Source:HGNC Symbol;Acc:HGNC:30093]	-
ENSG00000187634	10.34725801	8.0396916	7.750617075	0.389728023	0.755184814	0.403337474	SAMD11	1	923928	944581	+	4166	protein_coding	sterile alpha motif domain containing 11 [Source:HGNC Symbol;Acc:HGNC:28706]	-
ENSG00000228716	31.03777396	32.86059155	35.38456783	7.932683061	7.522144886	8.384369727	DHFR	5	80626228	80654983	-	4409	protein_coding	dihydrofolate reductase [Source:HGNC Symbol;Acc:HGNC:2861]	-
ENSG00000128965	0.994369251	1.346675029	0.994188594	13.21448801	14.84129585	12.65535019	CHAC1	15	40952962	40956519	+	2058	protein_coding	ChaC glutathione specific gamma-glutamylcyclotransferase 1 [Source:HGNC Symbol;Acc:HGNC:28680]	-
ENSG00000179918	46.81224518	42.92514439	43.81220771	152.3523765	161.7396698	175.1826063	SEPHS2	16	30443631	30446181	-	2551	protein_coding	selenophosphate synthetase 2 [Source:HGNC Symbol;Acc:HGNC:19686]	-
ENSG00000172201	21.5726017	21.71018418	21.60387931	2.020273147	3.383444361	2.538855105	ID4	6	19837386	19840684	+	2344	protein_coding	inhibitor of DNA binding 4, HLH protein [Source:HGNC Symbol;Acc:HGNC:5363]	bHLH
ENSG00000185561	1.105565026	0.66166483	0.813824368	7.251077744	7.376553186	8.254716938	TLCD2	17	1702790	1710438	-	5971	protein_coding	TLC domain containing 2 [Source:HGNC Symbol;Acc:HGNC:33522]	-
ENSG00000130487	0.038581699	0.080415005	0.037369231	5.561742085	7.444380566	7.679160206	KLHDC7B	22	50545891	50551023	+	5133	protein_coding	kelch domain containing 7B [Source:HGNC Symbol;Acc:HGNC:25145]	-
ENSG00000088305	4.20603021	3.999069728	3.97718383	26.84094635	24.15067714	19.02287909	DNMT3B	20	32762385	32809356	+	4630	protein_coding	DNA methyltransferase 3 beta [Source:HGNC Symbol;Acc:HGNC:2979]	-
ENSG00000074527	4.468494271	6.015614313	4.650370245	41.47355715	39.5370716	27.9647315	NTN4	12	95657807	95791152	-	4166	protein_coding	netrin 4 [Source:HGNC Symbol;Acc:HGNC:13658]	-
ENSG00000183010	27.4712261	28.07376922	29.17787211	98.17027442	102.8123874	115.693136	PYCR1	17	81932384	81942412	-	2886	protein_coding	pyrroline-5-carboxylate reductase 1 [Source:HGNC Symbol;Acc:HGNC:9721]	-
ENSG00000142765	1.300405023	0.77088176	0.847325894	8.165525618	9.789306294	11.17143317	SYTL1	1	27342020	27353937	+	5584	protein_coding	synaptotagmin like 1 [Source:HGNC Symbol;Acc:HGNC:15584]	-
ENSG00000169504	16.81539809	20.1629694	17.92276528	80.90944511	76.61109126	67.87879553	CLIC4	1	24745357	24844324	+	4495	protein_coding	chloride intracellular channel 4 [Source:HGNC Symbol;Acc:HGNC:13518]	-
ENSG00000168497	10.22193987	11.1579262	11.7026335	1.487510234	1.197609529	1.517772195	CAVIN2	2	191834302	191847255	-	3229	protein_coding	caveolae associated protein 2 [Source:HGNC Symbol;Acc:HGNC:10690]	-
ENSG00000164045	17.7820588	21.61318109	20.68652422	4.223008106	4.266632166	4.200419672	CDC25A	3	48157146	48188402	-	4117	protein_coding	cell division cycle 25A [Source:HGNC Symbol;Acc:HGNC:1725]	-
ENSG00000153879	8.425636132	11.65707919	10.75551018	46.34757981	49.22839247	47.69622595	CEBPG	19	33373330	33382686	+	4411	protein_coding	CCAAT enhancer binding protein gamma [Source:HGNC Symbol;Acc:HGNC:1837]	C/EBP
ENSG00000041982	3.877492823	3.304511656	3.244712606	15.57164195	15.0187419	13.44161756	TNC	9	115019578	115118257	-	9636	protein_coding	tenascin C [Source:HGNC Symbol;Acc:HGNC:5318]	-
ENSG00000144485	16.26837036	14.30033593	13.65407853	77.77956689	97.59164927	133.7011583	HES6	2	238238267	238240662	-	2037	protein_coding	hes family bHLH transcription factor 6 [Source:HGNC Symbol;Acc:HGNC:18254]	bHLH
ENSG00000106070	0.256100555	0.409368849	0.248052338	3.011283938	3.446149111	2.980630987	GRB10	7	50590063	50793462	-	9795	protein_coding	growth factor receptor bound protein 10 [Source:HGNC Symbol;Acc:HGNC:4564]	-
ENSG00000178343	56.03258768	58.96717466	59.49450771	182.8720152	189.847418	209.2920401	SHISA3	4	42397839	42402487	+	1971	protein_coding	shisa family member 3 [Source:HGNC Symbol;Acc:HGNC:25159]	-
ENSG00000244405	12.34478062	12.6837356	12.73926224	39.53845766	40.46496166	39.36251415	ETV5	3	186046308	186110318	-	5802	protein_coding	ETS variant 5 [Source:HGNC Symbol;Acc:HGNC:3494]	ETS
ENSG00000137834	23.5436857	25.16244963	25.93988452	7.481586366	7.218002446	6.581828076	SMAD6	15	66702228	66782848	+	8563	protein_coding	SMAD family member 6 [Source:HGNC Symbol;Acc:HGNC:6772]	MH1
ENSG00000105281	67.12275472	66.80704812	66.75958131	207.7018189	226.6688521	253.6593245	SLC1A5	19	46774883	46788594	-	3332	protein_coding	solute carrier family 1 member 5 [Source:HGNC Symbol;Acc:HGNC:10943]	-
ENSG00000181852	6.654850328	7.017968775	6.572868692	26.08939568	23.60256758	22.91985606	RNF41	12	56202175	56221933	-	6537	protein_coding	ring finger protein 41 [Source:HGNC Symbol;Acc:HGNC:18401]	-
ENSG00000176046	0.500276942	0.155887843	0.315524341	27.39872489	34.14651408	40.6947062	NUPR1	16	28532708	28539174	-	5674	protein_coding	nuclear protein 1, transcriptional regulator [Source:HGNC Symbol;Acc:HGNC:29990]	-
ENSG00000078114	1.80818585	2.025458101	1.812238009	0.208093757	0.225615657	0.184594688	NEBL	10	20779973	21174187	-	13654	protein_coding	nebulette [Source:HGNC Symbol;Acc:HGNC:16932]	-
ENSG00000162298	5.092728163	4.001957086	4.665109229	19.06664816	18.52064076	18.77704975	SYVN1	11	65121780	65134533	-	5496	protein_coding	synoviolin 1 [Source:HGNC Symbol;Acc:HGNC:20738]	-
ENSG00000106105	31.73471153	39.99315121	42.5180394	149.9157786	150.0623493	145.5899165	GARS	7	30594681	30634033	+	4152	protein_coding	glycyl-tRNA synthetase [Source:HGNC Symbol;Acc:HGNC:4162]	-
ENSG00000198223	1.172037484	1.27787872	0.851403773	7.930804161	8.847550401	10.2185584	CSF2RA	X	1268800	1310381	+	3830	protein_coding	colony stimulating factor 2 receptor alpha subunit [Source:HGNC Symbol;Acc:HGNC:2435]	-
ENSG00000112118	68.2559309	74.18555234	72.36465547	18.70113479	19.37580952	22.53832306	MCM3	6	52264009	52284881	-	3650	protein_coding	minichromosome maintenance complex component 3 [Source:HGNC Symbol;Acc:HGNC:6945]	-
ENSG00000125398	45.12725386	50.35062436	45.85391705	14.2865033	14.32468204	14.02032491	SOX9	17	72121020	72126420	+	3935	protein_coding	SRY-box 9 [Source:HGNC Symbol;Acc:HGNC:11204]	HMG
ENSG00000092621	3.523764517	2.987704303	3.336719175	13.51978226	15.502373	19.07364621	PHGDH	1	119648411	119744226	+	9217	protein_coding	phosphoglycerate dehydrogenase [Source:HGNC Symbol;Acc:HGNC:8923]	-
ENSG00000139269	0.109474772	0.136905546	0.042413767	8.212273936	7.782640798	6.57166954	INHBE	12	57452323	57459280	+	3015	protein_coding	inhibin subunit beta E [Source:HGNC Symbol;Acc:HGNC:24029]	-
ENSG00000120053	18.14434681	20.44335411	22.64141687	72.50970466	74.90158272	83.00106159	GOT1	10	99396870	99431569	-	3369	protein_coding	glutamic-oxaloacetic transaminase 1 [Source:HGNC Symbol;Acc:HGNC:4432]	-
ENSG00000115295	1.995256927	2.662055087	2.549326523	11.56363146	12.65352626	10.55367732	CLIP4	2	29097705	29189643	+	7775	protein_coding	CAP-Gly domain containing linker protein family member 4 [Source:HGNC Symbol;Acc:HGNC:26108]	-
ENSG00000100814	8.628367224	9.165549974	8.739454681	29.39478607	32.32660428	32.51403296	CCNB1IP1	14	20311368	20333312	-	3680	protein_coding	cyclin B1 interacting protein 1 [Source:HGNC Symbol;Acc:HGNC:19437]	-
ENSG00000151012	0.711807353	1.418391345	1.345730124	15.62023789	14.63096846	9.030145456	SLC7A11	4	138164097	138242349	-	9645	protein_coding	solute carrier family 7 member 11 [Source:HGNC Symbol;Acc:HGNC:11059]	-
ENSG00000269893	15.66295775	17.37710889	13.57746021	71.4615733	88.83556828	100.8091325	SNHG8	4	118278709	118279823	+	923	lincRNA	small nucleolar RNA host gene 8 [Source:HGNC Symbol;Acc:HGNC:33098]	-
ENSG00000113368	68.13923173	78.10350797	71.45371345	22.95975965	21.28863842	22.39326027	LMNB1	5	126776623	126837020	+	3633	protein_coding	lamin B1 [Source:HGNC Symbol;Acc:HGNC:6637]	-
ENSG00000146278	5.626132475	2.956242045	2.906306997	30.38836529	35.35682161	33.88313376	PNRC1	6	89080751	89085160	+	2992	protein_coding	proline rich nuclear receptor coactivator 1 [Source:HGNC Symbol;Acc:HGNC:17278]	-
ENSG00000272398	336.3331181	236.8397435	233.3341288	46.35257155	52.69742785	59.45537747	CD24	6	106969831	106975627	-	3097	protein_coding	CD24 molecule [Source:HGNC Symbol;Acc:HGNC:1645]	-
ENSG00000074935	1.969132919	2.046473005	2.384063677	10.59430891	10.43360978	8.795510239	TUBE1	6	112070777	112087529	-	6973	protein_coding	tubulin epsilon 1 [Source:HGNC Symbol;Acc:HGNC:20775]	-
ENSG00000128590	3.094736434	3.575027861	3.425692844	20.9126908	24.23524579	16.41114592	DNAJB9	7	108569568	108574850	+	2837	protein_coding	DnaJ heat shock protein family (Hsp40) member B9 [Source:HGNC Symbol;Acc:HGNC:6968]	-
ENSG00000104738	46.40716138	55.60994415	58.09779792	14.03842948	13.6012913	15.61303473	MCM4	8	47960185	47978160	+	6973	protein_coding	minichromosome maintenance complex component 4 [Source:HGNC Symbol;Acc:HGNC:6947]	-
ENSG00000187498	19.260221	19.82510181	19.26231968	6.27938634	5.696942732	6.565171695	COL4A1	13	110148963	110307233	-	14738	protein_coding	collagen type IV alpha 1 chain [Source:HGNC Symbol;Acc:HGNC:2202]	-
ENSG00000182199	45.46429819	41.48909933	42.71394227	136.1675316	153.8611726	177.0142405	SHMT2	12	57229327	57234935	+	4838	protein_coding	serine hydroxymethyltransferase 2 [Source:HGNC Symbol;Acc:HGNC:10852]	-
ENSG00000059122	14.22355433	10.65317409	10.38938299	47.16797704	47.82459292	53.64671455	FLYWCH1	16	2911937	2951208	+	8419	protein_coding	FLYWCH-type zinc finger 1 [Source:HGNC Symbol;Acc:HGNC:25404]	-
ENSG00000128272	66.24961212	77.68467879	84.13261654	269.7131466	299.7961676	355.5495903	ATF4	22	39519695	39522685	+	2514	protein_coding	activating transcription factor 4 [Source:HGNC Symbol;Acc:HGNC:786]	TF_bZIP
ENSG00000116133	62.14064809	63.10143921	62.32249608	21.40287375	20.71557587	22.82924834	DHCR24	1	54849627	54887271	-	6290	protein_coding	24-dehydrocholesterol reductase [Source:HGNC Symbol;Acc:HGNC:2859]	-
ENSG00000171867	18.87086267	22.21352002	21.17088169	66.67741606	78.09614663	79.86011241	PRNP	20	4686236	4701590	+	2851	protein_coding	prion protein [Source:HGNC Symbol;Acc:HGNC:9449]	-
ENSG00000023318	4.569523005	4.093930338	4.412748777	15.9160755	16.98682237	15.49105896	ERP44	9	99979179	100099040	-	4854	protein_coding	endoplasmic reticulum protein 44 [Source:HGNC Symbol;Acc:HGNC:18311]	-
ENSG00000145777	0.092498768	0.055083769	0.044795951	4.155073823	5.173700848	4.692581578	TSLP	5	111070062	111078024	+	4282	protein_coding	thymic stromal lymphopoietin [Source:HGNC Symbol;Acc:HGNC:30743]	-
ENSG00000184992	15.00392264	17.23423892	14.90750129	4.202702996	4.328174736	4.517965174	BRI3BP	12	124993700	125031231	+	6648	protein_coding	BRI3 binding protein [Source:HGNC Symbol;Acc:HGNC:14251]	-
ENSG00000197256	9.671231859	9.279725575	10.17093297	2.285123679	1.982273623	2.603246442	KANK2	19	11164267	11197791	-	7638	protein_coding	KN motif and ankyrin repeat domains 2 [Source:HGNC Symbol;Acc:HGNC:29300]	-
ENSG00000171848	16.91567245	23.5846543	23.81937799	4.702349629	4.371225016	4.564041725	RRM2	2	10120698	10131419	+	5323	protein_coding	ribonucleotide reductase regulatory subunit M2 [Source:HGNC Symbol;Acc:HGNC:10452]	-
ENSG00000138413	14.76594616	18.47330043	17.83675893	55.57039234	61.37871481	60.89218275	IDH1	2	208236227	208266074	-	4721	protein_coding	isocitrate dehydrogenase (NADP(+)) 1, cytosolic [Source:HGNC Symbol;Acc:HGNC:5382]	-
ENSG00000127920	36.30190617	33.77825062	35.80988804	5.248156656	7.294557948	8.433603937	GNG11	7	93921699	93928610	+	3055	protein_coding	G protein subunit gamma 11 [Source:HGNC Symbol;Acc:HGNC:4403]	-
ENSG00000160209	106.0745752	102.2371607	101.6782921	38.59564865	36.61250028	39.29102191	PDXK	21	43719094	43762307	+	11912	protein_coding	pyridoxal kinase [Source:HGNC Symbol;Acc:HGNC:8819]	-
ENSG00000188707	11.97377056	10.07247	10.59469295	1.56843494	1.564289943	2.005135937	ZBED6CL	7	150329789	150332721	+	2933	protein_coding	ZBED6 C-terminal like [Source:HGNC Symbol;Acc:HGNC:21720]	-
ENSG00000006652	5.156599453	7.125823617	6.223975379	23.96531149	25.83591213	23.51206406	IFRD1	7	112422968	112481017	+	7489	protein_coding	interferon related developmental regulator 1 [Source:HGNC Symbol;Acc:HGNC:5456]	-
ENSG00000012124	2.207945651	1.445696278	1.443008085	9.12768152	9.93957805	10.51497214	CD22	19	35319261	35347355	+	6159	protein_coding	CD22 molecule [Source:HGNC Symbol;Acc:HGNC:1643]	-
ENSG00000106025	35.14305963	36.71441961	36.16488309	11.5495595	11.32614658	10.28986587	TSPAN12	7	120787320	120858402	-	3368	protein_coding	tetraspanin 12 [Source:HGNC Symbol;Acc:HGNC:21641]	-
ENSG00000139112	2.229523667	2.16472741	1.674362866	9.520048066	11.18061497	10.93198215	GABARAPL1	12	10212458	10223130	+	4086	protein_coding	GABA type A receptor associated protein like 1 [Source:HGNC Symbol;Acc:HGNC:4068]	-
ENSG00000170915	26.89091807	24.82521551	23.3527543	6.153674732	6.117589351	7.656120765	PAQR8	6	52361421	52407777	+	5057	protein_coding	progestin and adipoQ receptor family member 8 [Source:HGNC Symbol;Acc:HGNC:15708]	-
ENSG00000145050	18.11694929	20.26609989	20.39171338	59.67306265	64.14100788	68.7493209	MANF	3	51385047	51389397	+	2383	protein_coding	mesencephalic astrocyte derived neurotrophic factor [Source:HGNC Symbol;Acc:HGNC:15461]	-
ENSG00000136826	3.824765508	4.190069803	3.949209726	15.34565187	14.6170262	15.8432591	KLF4	9	107484852	107490482	-	3659	protein_coding	Kruppel like factor 4 [Source:HGNC Symbol;Acc:HGNC:6348]	zf-C2H2
ENSG00000128309	8.612976295	7.72853798	8.200428943	26.1294239	30.46426896	35.49310599	MPST	22	37019635	37029822	+	6760	protein_coding	mercaptopyruvate sulfurtransferase [Source:HGNC Symbol;Acc:HGNC:7223]	-
ENSG00000144063	10.73471524	10.24058922	10.55887853	1.303021046	0.517396184	1.304309165	MALL	2	110083870	110116566	-	3167	protein_coding	mal, T cell differentiation protein like [Source:HGNC Symbol;Acc:HGNC:6818]	-
ENSG00000260916	0.698434102	0.919056078	0.792869645	4.017457459	4.794610963	4.046238096	CCPG1	15	55340032	55408510	-	8790	protein_coding	cell cycle progression 1 [Source:HGNC Symbol;Acc:HGNC:24227]	-
ENSG00000160963	40.99684534	39.66644861	37.94590815	8.595616618	8.95099989	11.93498503	COL26A1	7	101362820	101559024	+	3156	protein_coding	collagen type XXVI alpha 1 chain [Source:HGNC Symbol;Acc:HGNC:18038]	-
ENSG00000070669	0.296355949	0.211778854	0.287042666	4.388537292	4.531419657	3.017380768	ASNS	7	97852118	97872542	-	4455	protein_coding	asparagine synthetase (glutamine-hydrolyzing) [Source:HGNC Symbol;Acc:HGNC:753]	-
ENSG00000140044	1.926931574	2.071180634	1.866375816	7.443159346	8.210050949	9.129157196	JDP2	14	75427716	75474111	+	6235	protein_coding	Jun dimerization protein 2 [Source:HGNC Symbol;Acc:HGNC:17546]	TF_bZIP
ENSG00000075702	14.83482464	14.80189066	14.93555075	5.205459487	5.123527842	5.323017396	WDR62	19	36054881	36105106	+	9812	protein_coding	WD repeat domain 62 [Source:HGNC Symbol;Acc:HGNC:24502]	-
ENSG00000143126	9.322793243	8.375449376	7.730225898	2.481624512	1.974433111	2.313156252	CELSR2	1	109250019	109275750	+	12349	protein_coding	cadherin EGF LAG seven-pass G-type receptor 2 [Source:HGNC Symbol;Acc:HGNC:3231]	-
ENSG00000198380	15.98584804	20.75756284	19.30566707	70.05383565	67.18492978	58.23859582	GFPT1	2	69319769	69387254	-	8866	protein_coding	glutamine--fructose-6-phosphate transaminase 1 [Source:HGNC Symbol;Acc:HGNC:4241]	-
ENSG00000090520	9.71020791	10.26858145	10.79963598	29.05031621	30.31870138	29.2462599	DNAJB11	3	186567403	186585800	+	5731	protein_coding	DnaJ heat shock protein family (Hsp40) member B11 [Source:HGNC Symbol;Acc:HGNC:14889]	-
ENSG00000073111	43.2547287	45.0493817	42.02583949	15.82922928	14.68115789	15.83925814	MCM2	3	127598223	127622436	+	4902	protein_coding	minichromosome maintenance complex component 2 [Source:HGNC Symbol;Acc:HGNC:6944]	-
ENSG00000119801	3.048845208	2.98197054	2.672681032	11.78590251	11.80208978	12.62724734	YPEL5	2	30146941	30160533	+	3421	protein_coding	yippee like 5 [Source:HGNC Symbol;Acc:HGNC:18329]	-
ENSG00000167004	62.6659158	64.14070979	63.24507877	159.6163903	170.7074566	182.6438837	PDIA3	15	43746392	43773279	+	4240	protein_coding	protein disulfide isomerase family A member 3 [Source:HGNC Symbol;Acc:HGNC:4606]	-
ENSG00000186480	27.87026749	24.45926094	25.20763477	4.411169555	4.309725936	6.771087694	INSIG1	7	155297776	155310235	+	3650	protein_coding	insulin induced gene 1 [Source:HGNC Symbol;Acc:HGNC:6083]	-
ENSG00000086061	117.0345467	166.8792643	161.1116074	31.29755147	37.11744885	39.10963782	DNAJA1	9	33025211	33039907	+	2730	protein_coding	DnaJ heat shock protein family (Hsp40) member A1 [Source:HGNC Symbol;Acc:HGNC:5229]	-
ENSG00000136155	10.48677198	10.62951686	10.12680383	37.01862447	34.21368091	30.0862978	SCEL	13	77535674	77645263	+	4205	protein_coding	sciellin [Source:HGNC Symbol;Acc:HGNC:10573]	-
ENSG00000120254	9.794841533	10.66365158	10.55670723	29.72247329	29.07108707	30.46756999	MTHFD1L	6	150865549	151101887	+	5021	protein_coding	methylenetetrahydrofolate dehydrogenase (NADP+ dependent) 1 like [Source:HGNC Symbol;Acc:HGNC:21055]	-
ENSG00000080824	271.4871929	492.4568085	500.5571084	75.39758816	78.5575798	67.39786092	HSP90AA1	14	102080738	102139699	-	5248	protein_coding	heat shock protein 90 alpha family class A member 1 [Source:HGNC Symbol;Acc:HGNC:5253]	-
ENSG00000166401	1.439962649	1.879151612	1.776076498	8.000903346	7.640068857	7.027515095	SERPINB8	18	63969925	64019779	+	5868	protein_coding	serpin family B member 8 [Source:HGNC Symbol;Acc:HGNC:8952]	-
ENSG00000254166	0.219965026	0.331902775	0.310941347	1.900836662	1.785571322	1.453342836	CASC19	8	127072694	127227541	-	22208	processed_transcript	cancer susceptibility 19 [Source:HGNC Symbol;Acc:HGNC:49476]	-
ENSG00000157514	1.814465105	1.237246636	1.220819683	7.381063886	7.935111824	8.740565371	TSC22D3	X	107713221	107777342	-	4766	protein_coding	TSC22 domain family member 3 [Source:HGNC Symbol;Acc:HGNC:3051]	TSC22
ENSG00000075218	22.16004755	20.58707819	23.0915066	7.017003143	6.273164059	6.964956114	GTSE1	22	46296741	46330810	+	4242	protein_coding	G2 and S-phase expressed 1 [Source:HGNC Symbol;Acc:HGNC:13698]	-
ENSG00000064652	4.276917231	5.248909068	5.313220397	18.35133202	19.05384467	17.76941112	SNX24	5	122843439	123029354	+	3550	protein_coding	sorting nexin 24 [Source:HGNC Symbol;Acc:HGNC:21533]	-
ENSG00000131094	77.17692477	52.72894846	54.26153712	9.925525084	11.43852292	13.4618943	C1QL1	17	44959693	44968071	-	1295	protein_coding	complement C1q like 1 [Source:HGNC Symbol;Acc:HGNC:24182]	-
ENSG00000153208	3.651798894	3.01108977	3.4690175	11.97554059	12.71827633	13.67481378	MERTK	2	111898479	112029561	+	4700	protein_coding	MER proto-oncogene, tyrosine kinase [Source:HGNC Symbol;Acc:HGNC:7027]	-
ENSG00000178726	5.767527448	3.50157961	3.376663325	26.16118516	25.26680404	21.17929916	THBD	20	23045633	23049741	-	4109	protein_coding	thrombomodulin [Source:HGNC Symbol;Acc:HGNC:11784]	-
ENSG00000153132	1.203312248	2.262891256	1.656232513	10.83875759	11.90561216	10.94857444	CLGN	4	140388455	140427968	-	3127	protein_coding	calmegin [Source:HGNC Symbol;Acc:HGNC:2060]	-
ENSG00000187720	0.900351717	0.614357758	0.54907309	3.635183196	3.613038615	3.412879708	THSD4	15	71096952	71783383	+	15837	protein_coding	thrombospondin type 1 domain containing 4 [Source:HGNC Symbol;Acc:HGNC:25835]	-
ENSG00000137310	17.0164269	18.63349386	17.54791692	4.780263524	4.798143271	5.501277656	TCF19	6	31158542	31167159	+	3538	protein_coding	transcription factor 19 [Source:HGNC Symbol;Acc:HGNC:11629]	Others
ENSG00000166986	21.11523488	24.28997875	22.18933136	59.86299797	61.887922	66.37654729	MARS	12	57475445	57517569	+	7028	protein_coding	methionyl-tRNA synthetase [Source:HGNC Symbol;Acc:HGNC:6898]	-
ENSG00000185262	25.6044861	19.75416758	19.0713256	78.45475965	83.08773475	102.8956279	UBALD2	17	76265202	76271299	+	1797	protein_coding	UBA like domain containing 2 [Source:HGNC Symbol;Acc:HGNC:28438]	-
ENSG00000148346	0.041309942	0.14760244	0.160046943	8.890213249	14.35563956	15.99162831	LCN2	9	128149071	128153455	+	1598	protein_coding	lipocalin 2 [Source:HGNC Symbol;Acc:HGNC:6526]	-
ENSG00000156639	16.02899454	17.59080235	16.14310958	45.67567854	44.93546889	46.19517391	ZFAND3	6	37819499	38154624	+	4036	protein_coding	zinc finger AN1-type containing 3 [Source:HGNC Symbol;Acc:HGNC:18019]	-
ENSG00000103257	66.12458513	68.2627377	68.4932953	171.756172	162.8164731	165.7581154	SLC7A5	16	87830023	87869488	-	4745	protein_coding	solute carrier family 7 member 5 [Source:HGNC Symbol;Acc:HGNC:11063]	-
ENSG00000100297	30.33480596	31.32380033	32.59674004	10.52829524	10.20045802	12.02179825	MCM5	22	35400063	35425430	+	7338	protein_coding	minichromosome maintenance complex component 5 [Source:HGNC Symbol;Acc:HGNC:6948]	-
ENSG00000131871	9.062365837	10.8351792	10.42442775	29.98096999	32.4237928	34.05820468	SELENOS	15	101270817	101277500	-	3766	protein_coding	selenoprotein S [Source:HGNC Symbol;Acc:HGNC:30396]	-
ENSG00000063046	70.95408047	67.33349036	66.18586926	164.722841	168.6050546	169.1308183	EIF4B	12	53006158	53042209	+	6146	protein_coding	eukaryotic translation initiation factor 4B [Source:HGNC Symbol;Acc:HGNC:3285]	-
ENSG00000105486	22.4561625	21.73607533	21.42959453	6.090172038	6.119808645	7.750793606	LIG1	19	48115445	48170603	-	6576	protein_coding	DNA ligase 1 [Source:HGNC Symbol;Acc:HGNC:6598]	-
ENSG00000259207	4.912686636	4.992214149	5.194841864	0.954555745	0.760749017	0.81261853	ITGB3	17	47253846	47311816	+	4394	protein_coding	integrin subunit beta 3 [Source:HGNC Symbol;Acc:HGNC:6156]	-
ENSG00000112972	13.0145295	17.8456592	16.08667501	3.467401051	4.098226732	3.082224855	HMGCS1	5	43289395	43313512	-	4702	protein_coding	3-hydroxy-3-methylglutaryl-CoA synthase 1 [Source:HGNC Symbol;Acc:HGNC:5007]	-
ENSG00000130066	27.95919071	19.59277621	18.81304409	94.56957988	110.8313828	84.7831489	SAT1	X	23783173	23786226	+	2498	protein_coding	spermidine/spermine N1-acetyltransferase 1 [Source:HGNC Symbol;Acc:HGNC:10540]	-
ENSG00000075426	39.67991668	35.25507061	33.45684413	12.9780421	10.79727255	11.34758827	FOSL2	2	28392448	28417312	+	7157	protein_coding	FOS like 2, AP-1 transcription factor subunit [Source:HGNC Symbol;Acc:HGNC:3798]	TF_bZIP
ENSG00000091490	4.063576663	3.677082463	3.671206328	13.1976329	13.32930019	11.18108494	SEL1L3	4	25747427	25863760	-	7489	protein_coding	SEL1L family member 3 [Source:HGNC Symbol;Acc:HGNC:29108]	-
ENSG00000120694	37.90059677	57.51232303	55.95974614	12.48184124	11.72600318	9.22097649	HSPH1	13	31134974	31162388	-	8390	protein_coding	heat shock protein family H (Hsp110) member 1 [Source:HGNC Symbol;Acc:HGNC:16969]	-
ENSG00000134684	13.76214668	15.3018813	15.36180729	39.31163918	42.93227275	47.51346463	YARS	1	32775237	32818153	-	8212	protein_coding	tyrosyl-tRNA synthetase [Source:HGNC Symbol;Acc:HGNC:12840]	-
ENSG00000076248	73.65097623	84.18959685	81.44905545	28.8047395	28.85252666	29.15603306	UNG	12	109097574	109110992	+	2567	protein_coding	uracil DNA glycosylase [Source:HGNC Symbol;Acc:HGNC:12572]	-
ENSG00000101003	25.0227359	25.17846175	27.80424181	7.100952205	8.877729963	7.400551903	GINS1	20	25407727	25452628	+	4068	protein_coding	GINS complex subunit 1 [Source:HGNC Symbol;Acc:HGNC:28980]	-
ENSG00000167766	16.98024902	15.77746527	15.41124674	59.45944718	59.03672724	44.17216476	ZNF83	19	52594060	52690496	-	8028	protein_coding	zinc finger protein 83 [Source:HGNC Symbol;Acc:HGNC:13158]	zf-C2H2
ENSG00000166173	0.760686066	1.008621101	0.771317341	4.250981454	5.640963601	5.98775927	LARP6	15	70829130	70854159	-	5554	protein_coding	La ribonucleoprotein domain family member 6 [Source:HGNC Symbol;Acc:HGNC:24012]	-
ENSG00000122952	39.97440466	47.43658752	50.11851864	14.16730198	14.16715172	13.89654205	ZWINT	10	56357228	56361275	-	2378	protein_coding	ZW10 interacting kinetochore protein [Source:HGNC Symbol;Acc:HGNC:13195]	-
ENSG00000197063	12.92444062	14.27864153	12.91023882	38.71099893	40.5065389	35.16728021	MAFG	17	81918270	81927714	-	5220	protein_coding	MAF bZIP transcription factor G [Source:HGNC Symbol;Acc:HGNC:6781]	TF_bZIP
ENSG00000132688	6.484932545	6.76881206	6.361664434	0.791160275	1.037756365	1.473818205	NES	1	156668763	156677397	-	5558	protein_coding	nestin [Source:HGNC Symbol;Acc:HGNC:7756]	-
ENSG00000101447	59.07855849	63.66072351	61.32953609	23.53410067	21.66253995	21.69685358	FAM83D	20	38926312	38953106	+	2475	protein_coding	family with sequence similarity 83 member D [Source:HGNC Symbol;Acc:HGNC:16122]	-
ENSG00000076003	37.57531481	50.03188641	49.17290765	14.14446313	12.14421569	12.73421192	MCM6	2	135839626	135876426	-	4118	protein_coding	minichromosome maintenance complex component 6 [Source:HGNC Symbol;Acc:HGNC:6949]	-
ENSG00000106948	5.156023226	5.300982685	4.939707524	17.90649109	14.83869415	14.58239413	AKNA	9	114334156	114394405	-	10601	protein_coding	AT-hook transcription factor [Source:HGNC Symbol;Acc:HGNC:24108]	-
ENSG00000168496	37.88171716	41.16755939	39.50372569	12.33976223	11.823267	14.0703415	FEN1	11	61792637	61797244	+	2478	protein_coding	flap structure-specific endonuclease 1 [Source:HGNC Symbol;Acc:HGNC:3650]	-
ENSG00000196998	3.075453976	2.909422227	2.685615306	10.7828506	10.84381168	14.61379505	WDR45	X	49071470	49101170	-	5452	protein_coding	WD repeat domain 45 [Source:HGNC Symbol;Acc:HGNC:28912]	-
ENSG00000065911	25.28024262	35.44084604	31.54924552	102.3089079	99.70186648	99.68538113	MTHFD2	2	74198562	74217565	+	4870	protein_coding	methylenetetrahydrofolate dehydrogenase (NADP+ dependent) 2, methenyltetrahydrofolate cyclohydrolase [Source:HGNC Symbol;Acc:HGNC:7434]	-
ENSG00000142798	27.61735755	25.28188299	23.82869933	6.89058405	4.988913256	3.677753128	HSPG2	1	21822245	21937297	-	18104	protein_coding	heparan sulfate proteoglycan 2 [Source:HGNC Symbol;Acc:HGNC:5273]	-
ENSG00000186185	34.46021248	33.86020577	33.56956275	12.1349069	13.31995407	12.43833994	KIF18B	17	44924709	44947711	-	4655	protein_coding	kinesin family member 18B [Source:HGNC Symbol;Acc:HGNC:27102]	-
ENSG00000145604	10.46027598	11.92560009	10.33151614	2.556500381	2.733124779	2.992462015	SKP2	5	36151989	36184319	+	3837	protein_coding	S-phase kinase associated protein 2 [Source:HGNC Symbol;Acc:HGNC:10901]	-
ENSG00000123416	277.5734996	293.6479504	289.7817393	105.6396936	108.0719951	121.2194626	TUBA1B	12	49127782	49131397	-	3574	protein_coding	tubulin alpha 1b [Source:HGNC Symbol;Acc:HGNC:18809]	-
ENSG00000167165	6.015110385	7.911618994	8.084919657	1.475768861	1.619613865	1.567851143	UGT1A6	2	233691607	233773300	+	5180	protein_coding	UDP glucuronosyltransferase family 1 member A6 [Source:HGNC Symbol;Acc:HGNC:12538]	-
ENSG00000172159	6.646111142	7.700462062	7.186455691	1.950447751	1.566339968	1.316920275	FRMD3	9	83242990	83538546	-	6486	protein_coding	FERM domain containing 3 [Source:HGNC Symbol;Acc:HGNC:24125]	-
ENSG00000163347	180.8472132	209.3552024	198.9729337	501.8827776	488.5451729	493.5672945	CLDN1	3	190305701	190322475	-	3663	protein_coding	claudin 1 [Source:HGNC Symbol;Acc:HGNC:2032]	-
ENSG00000175793	114.5230522	94.83887257	96.34407694	286.6937264	331.7407458	374.939027	SFN	1	26863138	26864457	+	1320	protein_coding	stratifin [Source:HGNC Symbol;Acc:HGNC:10773]	-
ENSG00000130164	23.03365947	24.34172304	23.17137791	9.221055252	9.0613086	9.171132731	LDLR	19	11089362	11133816	+	7718	protein_coding	low density lipoprotein receptor [Source:HGNC Symbol;Acc:HGNC:6547]	-
ENSG00000124762	3.766003954	2.416687486	2.620440735	13.08644942	16.95541563	18.80012167	CDKN1A	6	36676460	36687339	+	3050	protein_coding	cyclin dependent kinase inhibitor 1A [Source:HGNC Symbol;Acc:HGNC:1784]	-
ENSG00000092853	6.97830356	9.666213994	9.689480359	1.862852175	1.320323156	1.022177118	CLSPN	1	35720218	35769967	-	5411	protein_coding	claspin [Source:HGNC Symbol;Acc:HGNC:19715]	-
ENSG00000161011	76.30252891	78.92849548	78.17335501	200.0253069	242.8304259	274.1415618	SQSTM1	5	179806398	179838078	+	7654	protein_coding	sequestosome 1 [Source:HGNC Symbol;Acc:HGNC:11280]	-
ENSG00000125872	16.55236597	15.57416834	15.01088131	3.970559333	2.313022332	2.860844333	LRRN4	20	6040778	6054049	-	2692	protein_coding	leucine rich repeat neuronal 4 [Source:HGNC Symbol;Acc:HGNC:16208]	-
ENSG00000239467	1.638385631	1.890364441	1.983622149	14.20166365	15.72507723	17.30406048	AC007405.3	2	170771113	170778148	+	967	lincRNA	glutamate rich 2 [Source:NCBI gene;Acc:285141]	-
ENSG00000203875	21.03203108	22.10743683	22.9687327	61.50245482	79.41865477	86.50531113	SNHG5	6	85660950	85678748	-	2806	processed_transcript	small nucleolar RNA host gene 5 [Source:HGNC Symbol;Acc:HGNC:21026]	-
ENSG00000187735	39.92196561	58.39286242	54.20673974	184.9158986	193.0534331	165.3186893	TCEA1	8	53966552	54022529	-	4415	protein_coding	transcription elongation factor A1 [Source:HGNC Symbol;Acc:HGNC:11612]	-
ENSG00000114796	0.854738523	1.070271263	0.635691658	5.787423601	6.220973135	4.046974747	KLHL24	3	183635568	183684477	+	8650	protein_coding	kelch like family member 24 [Source:HGNC Symbol;Acc:HGNC:25947]	-
ENSG00000127824	32.7396129	29.12940842	29.82972511	10.66416673	10.94270478	11.2082052	TUBA4A	2	219249711	219278170	-	4079	protein_coding	tubulin alpha 4a [Source:HGNC Symbol;Acc:HGNC:12407]	-
ENSG00000101057	95.06198686	99.37572107	98.24510731	31.37687171	27.89798735	36.98544357	MYBL2	20	43667019	43716496	+	2777	protein_coding	MYB proto-oncogene like 2 [Source:HGNC Symbol;Acc:HGNC:7548]	MYB
ENSG00000232187	54.53271593	45.07997773	44.24747102	160.4243276	170.5087373	216.126047	FTH1P7	13	22696023	22696574	-	552	processed_pseudogene	ferritin heavy chain 1 pseudogene 7 [Source:HGNC Symbol;Acc:HGNC:3994]	-
ENSG00000173210	1.270013424	0.767185387	1.000010961	5.870827882	5.778736037	4.602908648	ABLIM3	5	149141483	149260542	+	7225	protein_coding	actin binding LIM protein family member 3 [Source:HGNC Symbol;Acc:HGNC:29132]	-
ENSG00000167996	2172.389986	2029.632723	2032.59094	5290.25263	5608.801353	6782.537096	FTH1	11	61959718	61967660	-	2030	protein_coding	ferritin heavy chain 1 [Source:HGNC Symbol;Acc:HGNC:3976]	-
ENSG00000155304	12.98544644	17.01246575	15.70265058	59.18190553	59.66762809	45.13930403	HSPA13	21	14371115	14383484	-	4194	protein_coding	heat shock protein family A (Hsp70) member 13 [Source:HGNC Symbol;Acc:HGNC:11375]	-
ENSG00000125826	40.1919868	27.75443062	30.58700331	108.0488096	128.171908	151.2649337	RBCK1	20	407498	430966	+	4024	protein_coding	RANBP2-type and C3HC4-type zinc finger containing 1 [Source:HGNC Symbol;Acc:HGNC:15864]	-
ENSG00000187840	111.2320822	91.28096655	92.064655	293.8657958	338.1031208	423.9256965	EIF4EBP1	8	38030341	38060365	+	1073	protein_coding	eukaryotic translation initiation factor 4E binding protein 1 [Source:HGNC Symbol;Acc:HGNC:3288]	-
ENSG00000242265	42.41667073	50.67174764	46.3888134	15.79754104	14.79609215	11.46118495	PEG10	7	94656325	94669695	+	6689	protein_coding	paternally expressed 10 [Source:HGNC Symbol;Acc:HGNC:14005]	-
ENSG00000071537	6.898972112	8.92002663	7.846025563	37.35309419	34.07808669	24.03091827	SEL1L	14	81471549	81533861	-	9559	protein_coding	SEL1L, ERAD E3 ligase adaptor subunit [Source:HGNC Symbol;Acc:HGNC:10717]	-
ENSG00000198496	3.243973585	2.86958579	3.142028461	12.55532565	14.50968481	12.96035939	NBR2	17	43125610	43153671	+	2096	bidirectional_promoter_lncRNA	neighbor of BRCA1 lncRNA 2 [Source:HGNC Symbol;Acc:HGNC:20691]	-
ENSG00000138685	1.27641929	1.827764823	2.302738887	8.98675431	9.384123418	7.812483147	FGF2	4	122826708	122898236	+	6775	protein_coding	fibroblast growth factor 2 [Source:HGNC Symbol;Acc:HGNC:3676]	-
ENSG00000185022	5.948837681	6.311535524	6.092116358	16.95172879	16.29547161	19.06489081	MAFF	22	38200767	38216511	+	5615	protein_coding	MAF bZIP transcription factor F [Source:HGNC Symbol;Acc:HGNC:6780]	TF_bZIP
ENSG00000007968	10.97197214	11.85394733	11.64653132	3.954634839	3.038770093	3.335769179	E2F2	1	23506430	23531220	-	5457	protein_coding	E2F transcription factor 2 [Source:HGNC Symbol;Acc:HGNC:3114]	E2F
ENSG00000076382	22.76445064	27.87793875	29.41042464	8.691183012	9.103298419	8.828351161	SPAG5	17	28577565	28599279	-	5472	protein_coding	sperm associated antigen 5 [Source:HGNC Symbol;Acc:HGNC:13452]	-
ENSG00000075643	1.082529634	1.57721467	1.201205694	5.288376388	6.094180734	7.234233142	MOCOS	18	36187519	36272157	+	6281	protein_coding	molybdenum cofactor sulfurase [Source:HGNC Symbol;Acc:HGNC:18234]	-
ENSG00000177410	11.06598135	10.72608438	9.948562247	30.10030709	37.69569136	40.42193435	ZFAS1	20	49278178	49295738	+	2243	antisense	ZNFX1 antisense RNA 1 [Source:HGNC Symbol;Acc:HGNC:33101]	-
ENSG00000134057	90.06504069	107.2381925	106.3312976	34.83011381	34.66797962	39.68661514	CCNB1	5	69167010	69178245	+	2558	protein_coding	cyclin B1 [Source:HGNC Symbol;Acc:HGNC:1579]	-
ENSG00000101665	6.715438765	7.650618925	7.508007862	2.1506152	1.758077899	1.738840233	SMAD7	18	48919853	48952052	-	5033	protein_coding	SMAD family member 7 [Source:HGNC Symbol;Acc:HGNC:6773]	MH1
ENSG00000176974	12.66591992	13.31438472	13.47974005	3.967404693	4.798079661	4.759822586	SHMT1	17	18327860	18363563	-	7281	protein_coding	serine hydroxymethyltransferase 1 [Source:HGNC Symbol;Acc:HGNC:10850]	-
ENSG00000262001	3.185125518	3.086897191	3.286665686	10.77369793	11.92644054	13.77732633	DLGAP1-AS2	18	3603000	3608336	+	3171	antisense	DLGAP1 antisense RNA 2 [Source:HGNC Symbol;Acc:HGNC:28146]	-
ENSG00000276170	9.891414103	7.370896832	7.684946386	31.11479656	34.92515451	42.57981675	AC244153.1	17	38450394	38452444	-	1248	processed_transcript	uncharacterized LOC101929494 [Source:NCBI gene;Acc:101929494]	-
ENSG00000099194	59.70989283	47.02417733	44.33500319	16.54038221	14.6562765	16.86989197	SCD	10	100347124	100364834	+	5362	protein_coding	stearoyl-CoA desaturase [Source:HGNC Symbol;Acc:HGNC:10571]	-
ENSG00000125968	429.0060619	411.1442016	412.7238788	112.2566846	129.5459168	161.1483682	ID1	20	31605283	31606515	+	1233	protein_coding	inhibitor of DNA binding 1, HLH protein [Source:HGNC Symbol;Acc:HGNC:5360]	bHLH
ENSG00000092421	17.77466217	18.27788656	17.48452964	7.329398823	5.892715625	6.045270109	SEMA6A	5	116443616	116574934	-	10956	protein_coding	semaphorin 6A [Source:HGNC Symbol;Acc:HGNC:10738]	-
ENSG00000261824	1.501433158	1.222616715	1.389972911	4.564991883	5.814763323	5.525000307	LINC00662	19	27684580	27793940	-	7958	lincRNA	long intergenic non-protein coding RNA 662 [Source:HGNC Symbol;Acc:HGNC:27122]	-
ENSG00000239306	31.28798447	32.35181541	31.62020673	12.80148986	11.88677585	12.71502518	RBM14	11	66616582	66627347	+	3937	protein_coding	RNA binding motif protein 14 [Source:HGNC Symbol;Acc:HGNC:14219]	-
ENSG00000155368	77.72150334	77.58096594	76.27289379	17.33724037	17.11086303	26.56518744	DBI	2	119366921	119372560	+	2509	protein_coding	diazepam binding inhibitor, acyl-CoA binding protein [Source:HGNC Symbol;Acc:HGNC:2690]	-
ENSG00000151929	37.58455842	37.30795397	34.65773739	11.82094609	13.17078603	14.0178248	BAG3	10	119651370	119677819	+	2747	protein_coding	BCL2 associated athanogene 3 [Source:HGNC Symbol;Acc:HGNC:939]	-
ENSG00000143870	52.0411995	52.18041376	51.46594165	116.0496917	115.80834	120.1534072	PDIA6	2	10783391	10837977	-	4101	protein_coding	protein disulfide isomerase family A member 6 [Source:HGNC Symbol;Acc:HGNC:30168]	-
ENSG00000082641	72.65428111	63.63393303	63.41187664	163.5917556	155.707192	168.3549137	NFE2L1	17	48048329	48061487	+	5825	protein_coding	nuclear factor, erythroid 2 like 1 [Source:HGNC Symbol;Acc:HGNC:7781]	TF_bZIP
ENSG00000138772	9.715795223	11.22252494	11.43234406	27.53286226	31.16622519	32.29356294	ANXA3	4	78551519	78610451	+	5123	protein_coding	annexin A3 [Source:HGNC Symbol;Acc:HGNC:541]	-
ENSG00000176890	27.55453426	31.41732868	31.50342653	8.49052215	9.49986316	10.65779811	TYMS	18	657604	673578	+	2470	protein_coding	thymidylate synthetase [Source:HGNC Symbol;Acc:HGNC:12441]	-
ENSG00000120889	38.65066477	44.98562084	45.18355139	108.6234387	109.0150871	103.2951466	TNFRSF10B	8	23020133	23069179	-	5158	protein_coding	TNF receptor superfamily member 10b [Source:HGNC Symbol;Acc:HGNC:11905]	-
ENSG00000163485	10.0650181	10.32734579	8.741805297	2.292135789	2.861967549	2.722993102	ADORA1	1	203090654	203167405	+	4191	protein_coding	adenosine A1 receptor [Source:HGNC Symbol;Acc:HGNC:262]	-
ENSG00000175061	37.87993125	31.96996594	28.64401746	91.7841117	105.0896975	123.2625178	LRRC75A-AS1	17	16438822	16478678	+	3759	processed_transcript	LRRC75A antisense RNA 1 [Source:HGNC Symbol;Acc:HGNC:28619]	-
ENSG00000065534	2.575968506	2.340917296	2.128695827	0.753806175	0.638672337	0.710644165	MYLK	3	123610049	123884331	-	22167	protein_coding	myosin light chain kinase [Source:HGNC Symbol;Acc:HGNC:7590]	-
ENSG00000169710	149.5944004	142.8398572	140.3593577	63.55399357	57.37527845	64.26301148	FASN	17	82078333	82098332	-	9364	protein_coding	fatty acid synthase [Source:HGNC Symbol;Acc:HGNC:3594]	-
ENSG00000167566	4.936716818	4.081782177	3.91219817	12.33426166	12.45250205	13.63040104	NCKAP5L	12	49791146	49828750	-	8090	protein_coding	NCK associated protein 5 like [Source:HGNC Symbol;Acc:HGNC:29321]	-
ENSG00000137876	23.51819356	27.7688556	29.2813569	68.97676565	75.54194756	78.50539228	RSL24D1	15	55180806	55197067	-	3009	protein_coding	ribosomal L24 domain containing 1 [Source:HGNC Symbol;Acc:HGNC:18479]	-
ENSG00000164574	14.84292673	14.94966194	15.21103931	6.29065191	5.245498174	5.28296772	GALNT10	5	154190730	154420984	+	10496	protein_coding	polypeptide N-acetylgalactosaminyltransferase 10 [Source:HGNC Symbol;Acc:HGNC:19873]	-
ENSG00000112715	6.001623828	3.334295234	3.287544551	19.65144572	20.37937773	18.71726522	VEGFA	6	43770184	43786487	+	14431	protein_coding	vascular endothelial growth factor A [Source:HGNC Symbol;Acc:HGNC:12680]	-
ENSG00000233016	9.206916536	8.97061046	9.329613346	27.16910356	38.11945978	48.59797284	SNHG7	9	136721366	136728184	-	4345	antisense	small nucleolar RNA host gene 7 [Source:HGNC Symbol;Acc:HGNC:28254]	-
ENSG00000101782	10.98153376	10.14191068	9.747054405	30.64608974	30.01213752	25.10980474	RIOK3	18	23452823	23486603	+	5320	protein_coding	RIO kinase 3 [Source:HGNC Symbol;Acc:HGNC:11451]	-
ENSG00000137936	11.9700762	11.87760014	11.75221489	26.85911577	29.15388993	30.11176729	BCAR3	1	93561786	93847150	-	6866	protein_coding	BCAR3, NSP family adaptor protein [Source:HGNC Symbol;Acc:HGNC:973]	-
ENSG00000140534	5.821928849	6.730483277	6.36952357	2.109542468	1.552392999	1.783231363	TICRR	15	89575482	89631056	+	8402	protein_coding	TOPBP1 interacting checkpoint and replication regulator [Source:HGNC Symbol;Acc:HGNC:28704]	-
ENSG00000078246	11.37229854	10.54772788	10.75360998	36.49415171	34.26571957	27.86420356	TULP3	12	2877223	2941140	+	3181	protein_coding	tubby like protein 3 [Source:HGNC Symbol;Acc:HGNC:12425]	Tub
ENSG00000123240	5.665990634	5.669479229	5.799038406	14.6808238	18.19100536	19.15877858	OPTN	10	13099449	13138308	+	5138	protein_coding	optineurin [Source:HGNC Symbol;Acc:HGNC:17142]	-
ENSG00000104833	17.04613171	13.08302288	13.7617745	4.235462434	3.479529644	4.302567007	TUBB4A	19	6494319	6502848	-	3466	protein_coding	tubulin beta 4A class IVa [Source:HGNC Symbol;Acc:HGNC:20774]	-
ENSG00000147535	3.089846718	3.205675268	3.226553404	9.746787184	9.874704204	9.882333483	PLPP5	8	38263130	38269243	-	4102	protein_coding	phospholipid phosphatase 5 [Source:HGNC Symbol;Acc:HGNC:25026]	-
ENSG00000163703	5.713696421	4.651195884	4.586395531	15.23832617	16.88037782	20.31071434	CRELD1	3	9933822	9945413	+	3778	protein_coding	cysteine rich with EGF like domains 1 [Source:HGNC Symbol;Acc:HGNC:14630]	-
ENSG00000261512	0.746850521	0.88951112	0.924318881	7.185982971	7.374186677	7.216892993	AC092368.3	16	46622861	46624451	-	1591	lincRNA	novel transcript	-
ENSG00000173812	122.0416785	122.9472916	122.1066073	287.2383113	335.7149719	394.2391224	EIF1	17	41688885	41692668	+	3623	protein_coding	eukaryotic translation initiation factor 1 [Source:HGNC Symbol;Acc:HGNC:3249]	-
ENSG00000073331	0.305294718	0.40667017	0.357953267	2.530367822	2.531344774	1.528065426	ALPK1	4	112285509	112442620	+	12325	protein_coding	alpha kinase 1 [Source:HGNC Symbol;Acc:HGNC:20917]	-
ENSG00000145247	16.45679625	13.89278984	17.40740945	45.28182882	55.24891899	67.10839236	OCIAD2	4	48885019	48906937	-	2483	protein_coding	OCIA domain containing 2 [Source:HGNC Symbol;Acc:HGNC:28685]	-
ENSG00000127399	9.847686063	6.187780302	7.036769628	1.014135965	1.030486724	1.382334116	LRRC61	7	150322639	150338150	+	2735	protein_coding	leucine rich repeat containing 61 [Source:HGNC Symbol;Acc:HGNC:21704]	-
ENSG00000065328	13.08404181	18.23938827	18.10074002	5.035940134	4.722899378	3.953777089	MCM10	10	13161554	13211104	+	5454	protein_coding	minichromosome maintenance 10 replication initiation factor [Source:HGNC Symbol;Acc:HGNC:18043]	-
ENSG00000134690	24.57116703	25.57871367	23.48823403	8.439161252	8.017096834	9.187566971	CDCA8	1	37692418	37709719	+	2469	protein_coding	cell division cycle associated 8 [Source:HGNC Symbol;Acc:HGNC:14629]	-
ENSG00000165312	3.218513516	2.794557544	2.39797577	11.46341419	11.97799156	9.858585022	OTUD1	10	23439458	23442390	+	2933	protein_coding	OTU deubiquitinase 1 [Source:HGNC Symbol;Acc:HGNC:27346]	-
ENSG00000165244	15.7157251	19.19748665	19.23774357	6.067373733	5.303183171	4.474204747	ZNF367	9	96385941	96418329	-	3646	protein_coding	zinc finger protein 367 [Source:HGNC Symbol;Acc:HGNC:18320]	zf-C2H2
ENSG00000189127	2.838046415	3.355736331	3.273206588	0.487539362	0.30947595	0.27838037	ANKRD34B	5	80556755	80570488	-	4024	protein_coding	ankyrin repeat domain 34B [Source:HGNC Symbol;Acc:HGNC:33736]	-
ENSG00000089280	32.35504911	36.33910199	35.5104759	14.96687818	14.9470087	15.36016415	FUS	16	31180110	31194871	+	10283	protein_coding	FUS RNA binding protein [Source:HGNC Symbol;Acc:HGNC:4010]	-
ENSG00000116852	0.239060466	0.286342659	0.199973058	1.58685864	1.381004086	1.261956644	KIF21B	1	200969390	201023700	-	12150	protein_coding	kinesin family member 21B [Source:HGNC Symbol;Acc:HGNC:29442]	-
ENSG00000112559	2.668789277	2.64101892	2.813001065	10.10866393	9.897807461	10.2951637	MDFI	6	41636882	41654246	+	2523	protein_coding	MyoD family inhibitor [Source:HGNC Symbol;Acc:HGNC:6967]	-
ENSG00000241749	2.497800075	2.69481437	1.72807443	11.00356058	11.04742299	14.58740499	RPSAP52	12	65758020	65826997	-	2035	transcribed_processed_pseudogene	ribosomal protein SA pseudogene 52 [Source:HGNC Symbol;Acc:HGNC:35752]	-
ENSG00000204389	11.37885104	4.725923382	5.896888703	0.43592615	0.607130978	0.592132874	HSPA1A	6	31815464	31817946	+	2483	protein_coding	heat shock protein family A (Hsp70) member 1A [Source:HGNC Symbol;Acc:HGNC:5232]	-
ENSG00000005249	3.302193178	3.222846971	3.435338331	0.501345359	0.591988466	0.551280812	PRKAR2B	7	107044649	107161811	+	4318	protein_coding	protein kinase cAMP-dependent type II regulatory subunit beta [Source:HGNC Symbol;Acc:HGNC:9392]	-
ENSG00000119403	16.99109277	18.30408362	17.16935498	6.912728219	6.940842531	7.518068534	PHF19	9	120855652	120894896	-	6733	protein_coding	PHD finger protein 19 [Source:HGNC Symbol;Acc:HGNC:24566]	-
ENSG00000158793	2.8194444	2.036567329	2.309414524	8.222194413	9.106658455	9.635278183	NIT1	1	161118086	161125445	+	3793	protein_coding	nitrilase 1 [Source:HGNC Symbol;Acc:HGNC:7828]	-
ENSG00000119969	9.087560398	10.59875114	11.11430449	3.693167158	3.455449893	2.73206687	HELLS	10	94501434	94613905	+	10148	protein_coding	helicase, lymphoid specific [Source:HGNC Symbol;Acc:HGNC:4861]	-
ENSG00000013810	23.66285129	24.75031534	24.37860884	9.606589808	9.427938105	10.86440376	TACC3	4	1721490	1745176	+	6528	protein_coding	transforming acidic coiled-coil containing protein 3 [Source:HGNC Symbol;Acc:HGNC:11524]	-
ENSG00000198839	2.137949029	3.275954148	3.281361064	12.70760294	12.19760344	10.23852348	ZNF277	7	112206588	112343096	+	4014	protein_coding	zinc finger protein 277 [Source:HGNC Symbol;Acc:HGNC:13070]	-
ENSG00000198176	51.06721588	59.8498696	57.30730872	22.2788443	23.47731172	23.65570868	TFDP1	13	113584721	113641470	+	3741	protein_coding	transcription factor Dp-1 [Source:HGNC Symbol;Acc:HGNC:11749]	E2F
ENSG00000100994	63.72628288	63.05296459	60.85185834	141.2884006	144.0966275	172.8408279	PYGB	20	25248069	25298014	+	4474	protein_coding	glycogen phosphorylase B [Source:HGNC Symbol;Acc:HGNC:9723]	-
ENSG00000165030	5.635666768	3.733173647	3.618596146	17.4560459	18.13848583	17.36045412	NFIL3	9	91409045	91423862	-	2085	protein_coding	nuclear factor, interleukin 3 regulated [Source:HGNC Symbol;Acc:HGNC:7787]	TF_bZIP
ENSG00000016391	5.581943379	5.100151353	4.466976621	1.578332351	1.216589301	1.443932212	CHDH	3	53812335	53846390	-	7758	protein_coding	choline dehydrogenase [Source:HGNC Symbol;Acc:HGNC:24288]	-
ENSG00000176619	110.4191333	109.0979575	108.032011	50.05274541	51.66758681	52.41927484	LMNB2	19	2427638	2456996	-	5432	protein_coding	lamin B2 [Source:HGNC Symbol;Acc:HGNC:6638]	-
ENSG00000183963	3.04865115	3.218380261	3.271227012	0.805832387	0.908729965	1.03221169	SMTN	22	31064105	31104757	+	10242	protein_coding	smoothelin [Source:HGNC Symbol;Acc:HGNC:11126]	-
ENSG00000118515	0.819220144	0.997343126	1.023839134	0.047393117	0.085275093	0.042041231	SGK1	6	134169246	134318112	-	9992	protein_coding	serum/glucocorticoid regulated kinase 1 [Source:HGNC Symbol;Acc:HGNC:10810]	-
ENSG00000105825	13.36510635	17.80887825	19.21500211	4.641183165	4.130087068	4.724941098	TFPI2	7	93885396	93890991	-	2682	protein_coding	tissue factor pathway inhibitor 2 [Source:HGNC Symbol;Acc:HGNC:11761]	-
ENSG00000131153	16.09882874	21.1190647	20.47058758	4.290321662	5.020201334	6.306287671	GINS2	16	85676198	85690073	-	3264	protein_coding	GINS complex subunit 2 [Source:HGNC Symbol;Acc:HGNC:24575]	-
ENSG00000085999	10.89260351	11.98803395	12.7797883	3.706865172	3.836309072	3.72732422	RAD54L	1	46247688	46278473	+	3212	protein_coding	RAD54 like [Source:HGNC Symbol;Acc:HGNC:9826]	-
ENSG00000125746	8.067042089	5.2413673	6.204173837	19.3474563	22.39517675	24.35630219	EML2	19	45606994	45645629	-	8224	protein_coding	echinoderm microtubule associated protein like 2 [Source:HGNC Symbol;Acc:HGNC:18035]	-
ENSG00000177084	12.57547368	13.2568746	13.58154759	5.63718469	4.510596946	5.370349378	POLE	12	132623753	132687365	-	16609	protein_coding	DNA polymerase epsilon, catalytic subunit [Source:HGNC Symbol;Acc:HGNC:9177]	-
ENSG00000160014	160.7397453	153.6008869	157.0832381	54.68106293	57.48260037	71.29186913	CALM3	19	46601074	46610793	+	3667	protein_coding	calmodulin 3 [Source:HGNC Symbol;Acc:HGNC:1449]	-
ENSG00000140297	0.47916981	0.245886288	0.227118354	2.173167597	2.439543385	2.519374596	GCNT3	15	59594875	59640239	+	6475	protein_coding	glucosaminyl (N-acetyl) transferase 3, mucin type [Source:HGNC Symbol;Acc:HGNC:4205]	-
ENSG00000169174	13.33253713	10.72560936	10.12802185	1.7520352	2.000130454	3.317203071	PCSK9	1	55039548	55064852	+	4981	protein_coding	proprotein convertase subtilisin/kexin type 9 [Source:HGNC Symbol;Acc:HGNC:20001]	-
ENSG00000145386	25.85795687	35.34237023	33.84320749	10.32404345	10.23681849	8.082233806	CCNA2	4	121816444	121823933	-	2798	protein_coding	cyclin A2 [Source:HGNC Symbol;Acc:HGNC:1578]	-
ENSG00000116584	16.62075115	13.52985201	12.836746	35.59878939	37.15222007	38.45906333	ARHGEF2	1	155946851	156007070	-	9135	protein_coding	Rho/Rac guanine nucleotide exchange factor 2 [Source:HGNC Symbol;Acc:HGNC:682]	-
ENSG00000123485	27.69413771	31.29689354	32.74748533	12.58815906	11.23558109	11.98332418	HJURP	2	233833416	233854566	-	3821	protein_coding	Holliday junction recognition protein [Source:HGNC Symbol;Acc:HGNC:25444]	-
ENSG00000050426	6.653859238	6.774577592	6.646153633	15.63403571	16.15775103	17.73530326	LETMD1	12	51047962	51060424	+	6032	protein_coding	LETM1 domain containing 1 [Source:HGNC Symbol;Acc:HGNC:24241]	-
ENSG00000132646	112.8194461	146.7565101	149.6540651	39.87274025	43.66612756	51.6408834	PCNA	20	5114953	5126626	-	1471	protein_coding	proliferating cell nuclear antigen [Source:HGNC Symbol;Acc:HGNC:8729]	-
ENSG00000115415	19.12891238	25.39689812	24.34806341	8.393419351	7.352421165	6.245966973	STAT1	2	190964358	191020960	-	6053	protein_coding	signal transducer and activator of transcription 1 [Source:HGNC Symbol;Acc:HGNC:11362]	STAT
ENSG00000132436	8.209042134	10.75325116	10.19920926	3.144649924	2.786325428	2.294813154	FIGNL1	7	50444128	50542535	-	5034	protein_coding	fidgetin like 1 [Source:HGNC Symbol;Acc:HGNC:13286]	-
ENSG00000132823	18.97110838	22.25046427	22.66987362	54.25458372	54.86226155	54.22709772	OSER1	20	44196496	44210791	-	1712	protein_coding	oxidative stress responsive serine rich 1 [Source:HGNC Symbol;Acc:HGNC:16105]	-
ENSG00000172534	34.36298084	33.04624204	31.86285972	15.72546154	14.44961584	14.52506161	HCFC1	X	153947553	153971807	-	9004	protein_coding	host cell factor C1 [Source:HGNC Symbol;Acc:HGNC:4839]	-
ENSG00000149177	12.67427676	13.32584592	12.32249998	5.618771437	4.721602681	4.621417992	PTPRJ	11	47980558	48170841	+	9620	protein_coding	protein tyrosine phosphatase, receptor type J [Source:HGNC Symbol;Acc:HGNC:9673]	-
ENSG00000237649	41.75907826	43.24259475	41.91859114	17.79738555	18.98711283	18.90027946	KIFC1	6	33391536	33409924	+	3345	protein_coding	kinesin family member C1 [Source:HGNC Symbol;Acc:HGNC:6389]	-
ENSG00000137331	57.93201502	43.09474195	39.04224797	131.1098529	156.8506374	152.6234751	IER3	6	30743199	30744554	-	1356	protein_coding	immediate early response 3 [Source:HGNC Symbol;Acc:HGNC:5392]	-
ENSG00000138092	6.866913219	6.743074884	6.257145183	2.317126621	2.090558129	1.966647841	CENPO	2	24793136	24822376	+	5518	protein_coding	centromere protein O [Source:HGNC Symbol;Acc:HGNC:28152]	-
ENSG00000066135	3.586568802	2.884511831	3.201882689	9.522314516	9.872115269	8.988478019	KDM4A	1	43650158	43705515	+	5172	protein_coding	lysine demethylase 4A [Source:HGNC Symbol;Acc:HGNC:22978]	-
ENSG00000189060	263.9686628	194.0835122	198.0901156	561.8668233	650.627962	733.012272	H1F0	22	37805093	37807436	+	2344	protein_coding	H1 histone family member 0 [Source:HGNC Symbol;Acc:HGNC:4714]	-
ENSG00000134278	6.063682275	7.221944232	6.851979141	24.54549692	20.98162559	16.80646904	SPIRE1	18	12446512	12658134	-	6532	protein_coding	spire type actin nucleation factor 1 [Source:HGNC Symbol;Acc:HGNC:30622]	-
ENSG00000130958	1.861471298	2.078477436	1.669419163	6.252794372	7.05065912	7.549668373	SLC35D2	9	96313444	96383710	-	3830	protein_coding	solute carrier family 35 member D2 [Source:HGNC Symbol;Acc:HGNC:20799]	-
ENSG00000142459	3.452710345	2.791792018	2.597639715	8.916160982	8.974000131	11.40001456	EVI5L	19	7830233	7864976	+	6252	protein_coding	ecotropic viral integration site 5 like [Source:HGNC Symbol;Acc:HGNC:30464]	-
ENSG00000065600	5.572844466	6.333811142	6.758111259	17.13312065	17.34187721	18.28402081	TMEM206	1	212363931	212414901	-	2914	protein_coding	transmembrane protein 206 [Source:HGNC Symbol;Acc:HGNC:25593]	-
ENSG00000182263	3.266801202	5.20752156	4.752639223	1.136350667	1.028447474	0.746463719	FIGN	2	163593396	163736012	-	9942	protein_coding	fidgetin, microtubule severing factor [Source:HGNC Symbol;Acc:HGNC:13285]	-
ENSG00000112246	4.263743728	5.697065828	5.846459277	1.502691354	1.44176458	0.973866028	SIM1	6	100385015	100464929	-	9274	protein_coding	SIM bHLH transcription factor 1 [Source:HGNC Symbol;Acc:HGNC:10882]	bHLH
ENSG00000128228	47.75301522	46.68011097	45.4378224	112.2785513	131.2664156	160.9845311	SDF2L1	22	21642261	21644298	+	1099	protein_coding	stromal cell derived factor 2 like 1 [Source:HGNC Symbol;Acc:HGNC:10676]	-
ENSG00000198853	4.554243009	4.877608604	4.737454313	15.66838804	13.26563022	11.75503003	RUSC2	9	35490127	35561898	+	5682	protein_coding	RUN and SH3 domain containing 2 [Source:HGNC Symbol;Acc:HGNC:23625]	-
ENSG00000146733	13.86231241	15.03001121	14.90823951	33.50673276	38.82316174	41.6983457	PSPH	7	56011051	56051604	-	2762	protein_coding	phosphoserine phosphatase [Source:HGNC Symbol;Acc:HGNC:9577]	-
ENSG00000181449	6.462104566	5.044943315	5.41940095	0.834524063	0.782456211	1.142267882	SOX2	3	181711924	181714436	+	2513	protein_coding	SRY-box 2 [Source:HGNC Symbol;Acc:HGNC:11195]	HMG
ENSG00000095637	2.417252157	3.090782417	2.539800745	0.759837969	0.736177617	0.556214199	SORBS1	10	95311771	95561414	-	10951	protein_coding	sorbin and SH3 domain containing 1 [Source:HGNC Symbol;Acc:HGNC:14565]	-
ENSG00000136840	14.28196224	13.45258737	13.03086392	32.87341059	31.70024648	32.98315194	ST6GALNAC4	9	127907886	127917038	-	2630	protein_coding	ST6 N-acetylgalactosaminide alpha-2,6-sialyltransferase 4 [Source:HGNC Symbol;Acc:HGNC:17846]	-
ENSG00000111912	0.793510108	1.131083913	1.005686283	4.896427595	4.576328228	3.249948429	NCOA7	6	125781161	125932030	+	7820	protein_coding	nuclear receptor coactivator 7 [Source:HGNC Symbol;Acc:HGNC:21081]	-
ENSG00000135069	68.75881292	85.05502889	84.45292452	187.4296409	192.7070086	186.9350905	PSAT1	9	78297143	78330093	+	2188	protein_coding	phosphoserine aminotransferase 1 [Source:HGNC Symbol;Acc:HGNC:19129]	-
ENSG00000052841	4.504628813	5.058509843	4.606718091	11.96050402	11.48351569	10.5229951	TTC17	11	43358932	43494933	+	11284	protein_coding	tetratricopeptide repeat domain 17 [Source:HGNC Symbol;Acc:HGNC:25596]	-
ENSG00000184164	7.873027149	8.962097213	8.44263895	21.71620132	23.04500435	30.77032823	CRELD2	22	49918167	49927540	+	5165	protein_coding	cysteine rich with EGF like domains 2 [Source:HGNC Symbol;Acc:HGNC:28150]	-
ENSG00000152076	4.119393928	4.113377684	3.989937843	1.05538673	0.949485995	0.967413665	CCDC74B	2	130139287	130145134	-	4487	protein_coding	coiled-coil domain containing 74B [Source:HGNC Symbol;Acc:HGNC:25267]	-
ENSG00000150593	2.918115423	2.814136112	2.460805352	7.855586716	8.807396174	8.145304331	PDCD4	10	110871795	110900006	+	4547	protein_coding	programmed cell death 4 [Source:HGNC Symbol;Acc:HGNC:8763]	-
ENSG00000197822	3.456397552	4.081739053	3.376147782	10.42620937	11.5363202	9.257701646	OCLN	5	69492292	69558104	+	6761	protein_coding	occludin [Source:HGNC Symbol;Acc:HGNC:8104]	-
ENSG00000244462	22.16202586	25.63866711	24.35625765	10.53818295	10.42519189	10.42563978	RBM12	20	35648925	35664956	-	6702	protein_coding	RNA binding motif protein 12 [Source:HGNC Symbol;Acc:HGNC:9898]	-
ENSG00000130522	28.02818603	14.27493063	14.58613549	78.18093025	86.01957347	108.5703617	JUND	19	18279760	18281622	-	1863	protein_coding	JunD proto-oncogene, AP-1 transcription factor subunit [Source:HGNC Symbol;Acc:HGNC:6206]	TF_bZIP
ENSG00000134294	45.70535263	48.17766436	44.19153805	124.3568482	115.3816187	96.30187728	SLC38A2	12	46358189	46372867	-	6602	protein_coding	solute carrier family 38 member 2 [Source:HGNC Symbol;Acc:HGNC:13448]	-
ENSG00000115687	3.539735528	3.46541135	3.129325127	1.101548788	1.079515231	1.192429786	PASK	2	241106099	241150264	-	10686	protein_coding	PAS domain containing serine/threonine kinase [Source:HGNC Symbol;Acc:HGNC:17270]	-
ENSG00000089250	3.539033116	3.386126936	3.305915897	1.171098581	0.874716389	0.678075819	NOS1	12	117208142	117452170	-	13113	protein_coding	nitric oxide synthase 1 [Source:HGNC Symbol;Acc:HGNC:7872]	-
ENSG00000166897	4.036567467	3.384133002	3.531119979	1.186306601	0.768732192	0.876952055	ELFN2	22	37367960	37427470	-	8782	protein_coding	extracellular leucine rich repeat and fibronectin type III domain containing 2 [Source:HGNC Symbol;Acc:HGNC:29396]	-
ENSG00000221968	19.30071773	14.5282805	16.01776201	40.30161279	43.9079481	48.98546349	FADS3	11	61873519	61892051	-	6283	protein_coding	fatty acid desaturase 3 [Source:HGNC Symbol;Acc:HGNC:3576]	-
ENSG00000197705	3.358849174	2.728649308	2.728155967	0.623380071	0.538320051	0.49087404	KLHL14	18	32672671	32773062	-	4992	protein_coding	kelch like family member 14 [Source:HGNC Symbol;Acc:HGNC:29266]	-
ENSG00000177732	5.589029974	3.57878533	3.783848505	14.40673549	14.19878615	15.09128246	SOX12	20	325595	330224	+	4630	protein_coding	SRY-box 12 [Source:HGNC Symbol;Acc:HGNC:11198]	HMG
ENSG00000168078	27.22857548	39.16618806	39.01297642	9.686646518	11.59503728	10.99506026	PBK	8	27809620	27838095	-	2165	protein_coding	PDZ binding kinase [Source:HGNC Symbol;Acc:HGNC:18282]	-
ENSG00000136205	17.99599332	18.97426422	18.27595815	8.928668355	7.906141755	8.28496039	TNS3	7	47275154	47582558	-	11797	protein_coding	tensin 3 [Source:HGNC Symbol;Acc:HGNC:21616]	-
ENSG00000139289	11.92804232	15.36844322	14.45337553	33.10831488	34.87164615	33.70915804	PHLDA1	12	76025447	76033932	-	8069	protein_coding	pleckstrin homology like domain family A member 1 [Source:HGNC Symbol;Acc:HGNC:8933]	-
ENSG00000210082	5418.297824	6024.448158	5927.315249	11626.04287	12074.80655	12726.27228	MT-RNR2	MT	1671	3229	+	1559	Mt_rRNA	mitochondrially encoded 16S RNA [Source:HGNC Symbol;Acc:HGNC:7471]	-
ENSG00000141198	13.29339745	16.44596528	14.35216291	38.44210259	37.07388667	32.71107106	TOM1L1	17	54899387	54961956	+	7275	protein_coding	target of myb1 like 1 membrane trafficking protein [Source:HGNC Symbol;Acc:HGNC:11983]	-
ENSG00000136436	2.384495332	3.184354806	3.1152207	7.996584069	7.983547923	8.679116885	CALCOCO2	17	48830988	48866522	+	8333	protein_coding	calcium binding and coiled-coil domain 2 [Source:HGNC Symbol;Acc:HGNC:29912]	-
ENSG00000105011	45.7566061	41.64044842	42.62583595	13.12486083	15.36181608	18.414789	ASF1B	19	14119509	14136956	-	2304	protein_coding	anti-silencing function 1B histone chaperone [Source:HGNC Symbol;Acc:HGNC:20996]	-
ENSG00000165757	4.606707623	5.075577094	5.201113562	1.798793822	1.143485262	1.162585473	JCAD	10	30012800	30115494	-	9515	protein_coding	junctional cadherin 5 associated [Source:HGNC Symbol;Acc:HGNC:29283]	-
ENSG00000114626	4.981324686	4.181116954	4.658409784	12.36606363	12.09825251	16.30478673	ABTB1	3	127672935	127680920	+	6149	protein_coding	ankyrin repeat and BTB domain containing 1 [Source:HGNC Symbol;Acc:HGNC:18275]	-
ENSG00000111846	1.098766142	0.994486081	1.085380082	3.564466306	4.060360088	3.032955975	GCNT2	6	10492223	10629368	+	9072	protein_coding	glucosaminyl (N-acetyl) transferase 2 (I blood group) [Source:HGNC Symbol;Acc:HGNC:4204]	-
ENSG00000223891	2.385658613	2.346818022	2.486182106	8.417602339	9.414792802	8.967770208	OSER1-DT	20	44210960	44226027	+	2186	lincRNA	OSER1 divergent transcript [Source:HGNC Symbol;Acc:HGNC:48585]	-
ENSG00000130517	2.080471966	1.317351774	1.368901514	5.370641325	5.752509852	6.694029892	PGPEP1	19	18340587	18369950	+	7520	protein_coding	pyroglutamyl-peptidase I [Source:HGNC Symbol;Acc:HGNC:13568]	-
ENSG00000188486	193.5408162	178.764799	185.1213117	65.05157939	66.76203391	86.71332936	H2AFX	11	119093854	119095467	-	1614	protein_coding	H2A histone family member X [Source:HGNC Symbol;Acc:HGNC:4739]	-
ENSG00000006062	25.74792134	29.87099269	28.76359573	12.12886412	12.20446357	12.9518585	MAP3K14	17	45263119	45317145	-	5784	protein_coding	mitogen-activated protein kinase kinase kinase 14 [Source:HGNC Symbol;Acc:HGNC:6853]	-
ENSG00000166963	1.111711214	1.137291448	1.100836576	0.120929109	0.197328061	0.210782314	MAP1A	15	43510958	43531620	+	10629	protein_coding	microtubule associated protein 1A [Source:HGNC Symbol;Acc:HGNC:6835]	-
ENSG00000154764	8.765249819	8.447797898	9.048332069	2.629777574	2.676715657	3.424947923	WNT7A	3	13816258	13880121	-	4579	protein_coding	Wnt family member 7A [Source:HGNC Symbol;Acc:HGNC:12786]	-
ENSG00000196743	14.29624672	13.71819513	14.17530311	5.709267557	5.750992009	6.049319185	GM2A	5	151212150	151270440	+	4479	protein_coding	GM2 ganglioside activator [Source:HGNC Symbol;Acc:HGNC:4367]	-
ENSG00000162174	4.692614869	5.387537327	5.214368506	1.563656929	1.472090298	1.41979452	ASRGL1	11	62337448	62393412	+	4586	protein_coding	asparaginase like 1 [Source:HGNC Symbol;Acc:HGNC:16448]	-
ENSG00000112984	31.97258022	38.6906904	39.69113653	15.84431993	12.85041661	12.48836285	KIF20A	5	138178719	138187715	+	3958	protein_coding	kinesin family member 20A [Source:HGNC Symbol;Acc:HGNC:9787]	-
ENSG00000166794	40.7271932	43.16853864	41.55517131	94.90864775	104.7465245	132.8811769	PPIB	15	64155812	64163205	-	1911	protein_coding	peptidylprolyl isomerase B [Source:HGNC Symbol;Acc:HGNC:9255]	-
ENSG00000145675	7.878431754	8.527156213	7.862441739	2.915364937	2.794146988	1.820706387	PIK3R1	5	68215720	68301821	+	10767	protein_coding	phosphoinositide-3-kinase regulatory subunit 1 [Source:HGNC Symbol;Acc:HGNC:8979]	-
ENSG00000178401	13.24400468	11.95732882	11.90169407	4.700695387	5.285579258	4.659288601	DNAJC22	12	49346917	49357546	+	5109	protein_coding	DnaJ heat shock protein family (Hsp40) member C22 [Source:HGNC Symbol;Acc:HGNC:25802]	-
ENSG00000111445	19.64753746	22.59591642	21.62779026	9.07833985	8.331661489	8.382556465	RFC5	12	118013588	118033130	+	3249	protein_coding	replication factor C subunit 5 [Source:HGNC Symbol;Acc:HGNC:9973]	-
ENSG00000112576	13.25499486	15.50911902	14.13881787	3.078193106	3.919972556	5.381876552	CCND3	6	41934933	42050357	-	5802	protein_coding	cyclin D3 [Source:HGNC Symbol;Acc:HGNC:1585]	-
ENSG00000071539	26.72054707	38.99121605	38.36325236	12.57991336	10.71529823	11.36722452	TRIP13	5	892643	919357	+	3560	protein_coding	thyroid hormone receptor interactor 13 [Source:HGNC Symbol;Acc:HGNC:12307]	-
ENSG00000187134	6.544842785	6.545928231	6.908157441	14.56430075	18.42553298	20.60041736	AKR1C1	10	4963253	4983283	+	8765	protein_coding	aldo-keto reductase family 1 member C1 [Source:HGNC Symbol;Acc:HGNC:384]	-
ENSG00000198743	3.900577815	4.533585474	4.291673445	1.601259441	1.058801053	1.058415346	SLC5A3	21	34073570	34106262	+	11576	protein_coding	solute carrier family 5 member 3 [Source:HGNC Symbol;Acc:HGNC:11038]	-
ENSG00000176473	1.017274467	1.384009078	1.197525263	4.330388368	4.754951891	4.979563522	WDR25	14	100376418	100530303	+	4218	protein_coding	WD repeat domain 25 [Source:HGNC Symbol;Acc:HGNC:21064]	-
ENSG00000106610	3.722553818	3.528424298	3.465352265	9.515971158	10.84182308	11.73457856	STAG3L4	7	67302621	67362950	+	3192	transcribed_unprocessed_pseudogene	stromal antigen 3-like 4 (pseudogene) [Source:HGNC Symbol;Acc:HGNC:33887]	-
ENSG00000104231	5.326178884	8.130025742	8.10234803	23.10127348	25.10384677	20.53527566	ZFAND1	8	81701334	81732903	-	4214	protein_coding	zinc finger AN1-type containing 1 [Source:HGNC Symbol;Acc:HGNC:25858]	-
ENSG00000197408	2.893012608	1.597517082	2.003923762	8.391151433	8.321357726	10.19042215	CYP2B6	19	40991250	41018398	+	3765	protein_coding	cytochrome P450 family 2 subfamily B member 6 [Source:HGNC Symbol;Acc:HGNC:2615]	-
ENSG00000094916	33.68257778	35.70180136	37.37696307	15.26179733	11.9408159	9.542949428	CBX5	12	54230940	54280133	-	15040	protein_coding	chromobox 5 [Source:HGNC Symbol;Acc:HGNC:1555]	-
ENSG00000186834	91.02498893	86.01017615	85.3049542	35.96740386	40.18195922	43.03833986	HEXIM1	17	45148502	45152101	+	3600	protein_coding	hexamethylene bisacetamide inducible 1 [Source:HGNC Symbol;Acc:HGNC:24953]	-
ENSG00000169439	16.76527942	19.22673089	20.04429191	6.413056534	7.557182656	7.74831501	SDC2	8	96493351	96611780	+	4536	protein_coding	syndecan 2 [Source:HGNC Symbol;Acc:HGNC:10659]	-
ENSG00000167994	14.80138254	13.51576292	12.80476709	31.43960555	33.66585092	39.78098091	RAB3IL1	11	61897301	61920269	-	3006	protein_coding	RAB3A interacting protein like 1 [Source:HGNC Symbol;Acc:HGNC:9780]	-
ENSG00000166123	5.932261139	4.139024221	4.75968376	13.85159372	13.94635633	13.25546644	GPT2	16	46884378	46931297	+	6354	protein_coding	glutamic--pyruvic transaminase 2 [Source:HGNC Symbol;Acc:HGNC:18062]	-
ENSG00000227706	7.444489143	9.111438826	9.441423477	1.854587373	1.796837968	1.4395127	AL713998.1	6	67887646	67889339	-	1605	lincRNA	novel transcript	-
ENSG00000171914	3.254032752	2.742997698	3.013708927	1.122705154	0.942173695	0.734292845	TLN2	15	62390526	62844631	+	16209	protein_coding	talin 2 [Source:HGNC Symbol;Acc:HGNC:15447]	-
ENSG00000175305	2.191935412	3.647730613	3.32999196	0.430795566	0.40247469	0.541376062	CCNE2	8	94879770	94896678	-	4397	protein_coding	cyclin E2 [Source:HGNC Symbol;Acc:HGNC:1590]	-
ENSG00000132837	0.11307948	0.179572667	0.170373535	1.351975711	1.734027609	1.572419918	DMGDH	5	78997606	79236038	-	5254	protein_coding	dimethylglycine dehydrogenase [Source:HGNC Symbol;Acc:HGNC:24475]	-
ENSG00000123975	168.640797	200.0843773	201.9338134	75.26508542	72.92142995	84.74615993	CKS2	9	89311198	89316703	+	613	protein_coding	CDC28 protein kinase regulatory subunit 2 [Source:HGNC Symbol;Acc:HGNC:2000]	-
ENSG00000121152	13.43223395	14.93067571	14.84362164	5.427707782	5.818557306	4.891061579	NCAPH	2	96335787	96373845	+	3278	protein_coding	non-SMC condensin I complex subunit H [Source:HGNC Symbol;Acc:HGNC:1112]	-
ENSG00000104267	30.96996446	35.99691868	36.11048797	12.8736302	12.68887456	14.84017824	CA2	8	85463852	85481493	+	2123	protein_coding	carbonic anhydrase 2 [Source:HGNC Symbol;Acc:HGNC:1373]	-
ENSG00000198755	272.7171199	252.1720814	265.8932059	546.2501715	603.5614213	724.1016538	RPL10A	6	35468408	35470785	+	1501	protein_coding	ribosomal protein L10a [Source:HGNC Symbol;Acc:HGNC:10299]	-
ENSG00000075624	1393.388742	1573.798535	1538.454724	556.6970958	581.0651678	731.8004476	ACTB	7	5527147	5563784	-	3519	protein_coding	actin beta [Source:HGNC Symbol;Acc:HGNC:132]	-
ENSG00000059728	1.060203959	0.900616587	0.805400774	3.717517083	3.61207873	3.009519293	MXD1	2	69897688	69942945	+	6351	protein_coding	MAX dimerization protein 1 [Source:HGNC Symbol;Acc:HGNC:6761]	bHLH
ENSG00000171425	22.35933938	19.19150558	19.11533024	46.49008943	58.2191592	64.89076899	ZNF581	19	55635459	55645622	+	1736	protein_coding	zinc finger protein 581 [Source:HGNC Symbol;Acc:HGNC:25017]	zf-C2H2
ENSG00000169903	23.93752862	24.27573873	23.75294831	7.713397482	7.626352059	10.14202129	TM4SF4	3	149473974	149503281	+	2140	protein_coding	transmembrane 4 L six family member 4 [Source:HGNC Symbol;Acc:HGNC:11856]	-
ENSG00000148426	6.758117087	6.036770542	5.498418642	15.99376211	15.97886091	14.94673835	PROSER2	10	11823339	11872277	+	3663	protein_coding	proline and serine rich 2 [Source:HGNC Symbol;Acc:HGNC:23728]	-
ENSG00000185697	4.112721751	5.23772528	5.246528503	1.560657318	1.37624669	0.967159319	MYBL1	8	66562175	66614247	-	7239	protein_coding	MYB proto-oncogene like 1 [Source:HGNC Symbol;Acc:HGNC:7547]	MYB
ENSG00000114541	3.534184821	3.77064191	3.845410899	1.347183788	1.062552514	0.819721964	FRMD4B	3	69169990	69542583	-	9993	protein_coding	FERM domain containing 4B [Source:HGNC Symbol;Acc:HGNC:24886]	-
ENSG00000136003	11.55492781	13.00492543	12.86265088	26.62425221	30.21007201	33.05846855	ISCU	12	108562582	108569384	+	4439	protein_coding	iron-sulfur cluster assembly enzyme [Source:HGNC Symbol;Acc:HGNC:29882]	-
ENSG00000092470	7.980517616	11.32204457	11.10069588	2.969446248	3.294867206	3.073140436	WDR76	15	43826963	43868419	+	4078	protein_coding	WD repeat domain 76 [Source:HGNC Symbol;Acc:HGNC:25773]	-
ENSG00000120278	0.051302341	0.040098137	0.024845057	0.782046283	0.802264652	0.523700705	PLEKHG1	6	150599883	150843665	+	10294	protein_coding	pleckstrin homology and RhoGEF domain containing G1 [Source:HGNC Symbol;Acc:HGNC:20884]	-
ENSG00000265763	2.020429572	1.905975611	2.158115836	0.116104616	0.056244636	0.160212044	ZNF488	10	47365496	47384273	-	3496	protein_coding	zinc finger protein 488 [Source:HGNC Symbol;Acc:HGNC:23535]	zf-C2H2
ENSG00000131018	0.137575452	0.185616541	0.262339886	1.434837025	1.010247949	0.708273294	SYNE1	6	152121684	152637801	-	46064	protein_coding	spectrin repeat containing nuclear envelope protein 1 [Source:HGNC Symbol;Acc:HGNC:17089]	-
ENSG00000135476	11.11607331	10.24795105	10.38555238	4.794114996	3.679002313	4.221235932	ESPL1	12	53268299	53293643	+	8890	protein_coding	extra spindle pole bodies like 1, separase [Source:HGNC Symbol;Acc:HGNC:16856]	-
ENSG00000165868	3.882478303	4.090928713	4.041421999	1.526333215	1.694810468	1.496806132	HSPA12A	10	116671192	116850236	-	11834	protein_coding	heat shock protein family A (Hsp70) member 12A [Source:HGNC Symbol;Acc:HGNC:19022]	-
ENSG00000169129	3.637629777	2.689123184	3.42390978	0.818020428	0.826514709	0.725645152	AFAP1L2	10	114294824	114404756	-	5789	protein_coding	actin filament associated protein 1 like 2 [Source:HGNC Symbol;Acc:HGNC:25901]	-
ENSG00000158079	1.814231517	2.034938413	2.226474411	5.905139252	6.06924468	5.346063752	PTPDC1	9	94030794	94109856	+	6404	protein_coding	protein tyrosine phosphatase domain containing 1 [Source:HGNC Symbol;Acc:HGNC:30184]	-
ENSG00000156427	46.06969625	47.98134655	48.32430496	13.21667285	12.1780681	19.74173784	FGF18	5	171419656	171457623	+	1986	protein_coding	fibroblast growth factor 18 [Source:HGNC Symbol;Acc:HGNC:3674]	-
ENSG00000100867	10.16059471	10.91001987	12.10909964	3.93940277	3.703967795	4.855298501	DHRS2	14	23630115	23645639	+	7556	protein_coding	dehydrogenase/reductase 2 [Source:HGNC Symbol;Acc:HGNC:18349]	-
ENSG00000187653	268.4540367	317.9859493	298.3808517	720.0997471	740.887114	989.5123055	TMSB4XP8	4	90838903	90839037	-	135	processed_pseudogene	TMSB4X pseudogene 8 [Source:HGNC Symbol;Acc:HGNC:11885]	-
ENSG00000103253	5.006871263	3.446350855	3.228985682	11.36248477	13.33933677	16.53977988	HAGHL	16	726936	735525	+	5287	protein_coding	hydroxyacylglutathione hydrolase like [Source:HGNC Symbol;Acc:HGNC:14177]	-
ENSG00000163638	14.46976653	13.88047538	13.93122476	6.967726435	6.345714988	5.880277043	ADAMTS9	3	64515654	64688000	-	10680	protein_coding	ADAM metallopeptidase with thrombospondin type 1 motif 9 [Source:HGNC Symbol;Acc:HGNC:13202]	-
ENSG00000174371	7.717495471	12.12103035	10.44024098	3.251789273	2.612250851	2.621247049	EXO1	1	241847967	241895148	+	4140	protein_coding	exonuclease 1 [Source:HGNC Symbol;Acc:HGNC:3511]	-
ENSG00000167658	642.2812579	530.7338578	523.3546578	1206.500157	1256.740751	1421.255323	EEF2	19	3976056	3985469	-	4027	protein_coding	eukaryotic translation elongation factor 2 [Source:HGNC Symbol;Acc:HGNC:3214]	-
ENSG00000162063	13.52911412	13.62722153	14.16807386	5.618759176	5.049019152	6.392026305	CCNF	16	2429394	2458854	+	6309	protein_coding	cyclin F [Source:HGNC Symbol;Acc:HGNC:1591]	-
ENSG00000181585	4.705492615	3.350407651	3.03841186	12.09039263	14.86245126	16.8522216	TMIE	3	46694528	46710886	+	1936	protein_coding	transmembrane inner ear [Source:HGNC Symbol;Acc:HGNC:30800]	-
ENSG00000175224	5.978063763	6.089596812	5.844993931	12.51351589	13.36901486	13.52051429	ATG13	11	46617527	46674818	+	7001	protein_coding	autophagy related 13 [Source:HGNC Symbol;Acc:HGNC:29091]	-
ENSG00000166415	0.839413014	0.832364458	0.842869715	0.086812084	0.053523826	0.024502799	WDR72	15	53513741	53762878	-	8572	protein_coding	WD repeat domain 72 [Source:HGNC Symbol;Acc:HGNC:26790]	-
ENSG00000120725	5.727405665	4.660332677	5.117013216	12.7171075	14.85396846	17.80426736	SIL1	5	138946720	139293557	-	4011	protein_coding	SIL1 nucleotide exchange factor [Source:HGNC Symbol;Acc:HGNC:24624]	-
ENSG00000139354	12.66088059	16.04489971	13.78647055	5.820770598	5.813043156	4.819227289	GAS2L3	12	100573683	100628286	+	6799	protein_coding	growth arrest specific 2 like 3 [Source:HGNC Symbol;Acc:HGNC:27475]	-
ENSG00000162236	7.926274243	7.655020902	9.121966666	20.17219529	23.05792486	26.67739933	STX5	11	62806897	62832088	-	2257	protein_coding	syntaxin 5 [Source:HGNC Symbol;Acc:HGNC:11440]	-
ENSG00000135519	20.16903675	16.48091771	16.92756412	7.341771037	6.629886093	7.469092863	KCNH3	12	49539157	49558308	+	4340	protein_coding	potassium voltage-gated channel subfamily H member 3 [Source:HGNC Symbol;Acc:HGNC:6252]	-
ENSG00000163683	1.00183832	0.965092875	1.055974064	3.200832023	3.335212324	3.145934275	SMIM14	4	39546330	39639090	-	6721	protein_coding	small integral membrane protein 14 [Source:HGNC Symbol;Acc:HGNC:27321]	-
ENSG00000104635	19.05655842	21.61789967	20.40108614	49.04694706	48.49217702	40.2910673	SLC39A14	8	22367249	22434129	+	6942	protein_coding	solute carrier family 39 member 14 [Source:HGNC Symbol;Acc:HGNC:20858]	-
ENSG00000085276	14.17730171	15.39766826	15.34726764	6.658756376	6.897826121	5.45303506	MECOM	3	169083499	169663618	-	9103	protein_coding	MDS1 and EVI1 complex locus [Source:HGNC Symbol;Acc:HGNC:3498]	zf-C2H2
ENSG00000116044	8.181275495	12.75205834	12.29797073	34.02315106	36.74571757	29.19243505	NFE2L2	2	177227595	177392697	-	5979	protein_coding	nuclear factor, erythroid 2 like 2 [Source:HGNC Symbol;Acc:HGNC:7782]	TF_bZIP
ENSG00000169241	12.89233867	11.99503211	11.64013213	26.82883272	29.27060569	31.59545823	SLC50A1	1	155135344	155138857	+	2340	protein_coding	solute carrier family 50 member 1 [Source:HGNC Symbol;Acc:HGNC:30657]	-
ENSG00000127561	2.432068494	1.793153849	1.626512161	6.468317143	7.05266067	7.942957103	SYNGR3	16	1989660	1994275	+	3420	protein_coding	synaptogyrin 3 [Source:HGNC Symbol;Acc:HGNC:11501]	-
ENSG00000178814	3.054523196	2.476833257	2.628210236	7.157072395	8.288663628	9.561477803	OPLAH	8	144051266	144063965	-	4452	protein_coding	5-oxoprolinase, ATP-hydrolysing [Source:HGNC Symbol;Acc:HGNC:8149]	-
ENSG00000157005	50.95200361	43.79600836	45.31581589	15.9821072	12.3027101	15.97376295	SST	3	187668906	187670399	-	618	protein_coding	somatostatin [Source:HGNC Symbol;Acc:HGNC:11329]	-
ENSG00000105855	7.138808297	9.602202894	8.711634129	3.615514279	3.239130886	2.965698715	ITGB8	7	20330702	20415754	+	15156	protein_coding	integrin subunit beta 8 [Source:HGNC Symbol;Acc:HGNC:6163]	-
ENSG00000184575	32.34328382	39.89332756	39.68821893	92.04995922	89.69987759	77.35239369	XPOT	12	64404350	64451127	+	7364	protein_coding	exportin for tRNA [Source:HGNC Symbol;Acc:HGNC:12826]	-
ENSG00000100439	2.41670267	2.28914339	2.387884668	6.28299985	7.55283	7.087276955	ABHD4	14	22598237	22613215	+	4070	protein_coding	abhydrolase domain containing 4 [Source:HGNC Symbol;Acc:HGNC:20154]	-
ENSG00000151503	15.55085897	18.71111138	19.67130415	8.209482123	7.205928913	6.882965345	NCAPD3	11	134150119	134225454	-	9114	protein_coding	non-SMC condensin II complex subunit D3 [Source:HGNC Symbol;Acc:HGNC:28952]	-
ENSG00000146083	10.67175941	10.00149959	8.788754515	23.73736303	23.05611369	20.91721084	RNF44	5	176526697	176538025	-	5660	protein_coding	ring finger protein 44 [Source:HGNC Symbol;Acc:HGNC:19180]	-
ENSG00000107984	5.655716852	4.089745115	3.594018806	0.21466547	0.445673721	0.666485007	DKK1	10	52314296	52318042	+	2206	protein_coding	dickkopf WNT signaling pathway inhibitor 1 [Source:HGNC Symbol;Acc:HGNC:2891]	-
ENSG00000117461	1.175945206	1.297118687	1.440994859	0.17346228	0.203442135	0.236210065	PIK3R3	1	46040140	46133036	-	7410	protein_coding	phosphoinositide-3-kinase regulatory subunit 3 [Source:HGNC Symbol;Acc:HGNC:8981]	-
ENSG00000171451	1.225931374	1.342553447	1.220947772	0.177448036	0.206307046	0.30852291	DSEL	18	67506582	67516980	-	9531	protein_coding	dermatan sulfate epimerase like [Source:HGNC Symbol;Acc:HGNC:18144]	-
ENSG00000067064	18.04920271	25.5682755	25.95810401	6.399141298	7.632942877	8.830135648	IDI1	10	1039152	1049170	-	4345	protein_coding	isopentenyl-diphosphate delta isomerase 1 [Source:HGNC Symbol;Acc:HGNC:5387]	-
ENSG00000146674	6.079981213	3.005764974	2.853534413	0.325597542	0.272441747	0.68925177	IGFBP3	7	45912245	45921874	-	4571	protein_coding	insulin like growth factor binding protein 3 [Source:HGNC Symbol;Acc:HGNC:5472]	-
ENSG00000026559	0.169980877	0.119300887	0.082319529	1.144717054	1.5430568	1.364970074	KCNG1	20	51003656	51023129	-	5437	protein_coding	potassium voltage-gated channel modifier subfamily G member 1 [Source:HGNC Symbol;Acc:HGNC:6248]	-
ENSG00000089685	60.5972565	64.00604725	64.89406428	24.48887278	24.19019608	31.52863833	BIRC5	17	78214186	78225636	+	3815	protein_coding	baculoviral IAP repeat containing 5 [Source:HGNC Symbol;Acc:HGNC:593]	-
ENSG00000079337	10.78359138	10.07197229	10.1217832	5.02420182	4.54757918	4.967780452	RAPGEF3	12	47734367	47771040	-	12078	protein_coding	Rap guanine nucleotide exchange factor 3 [Source:HGNC Symbol;Acc:HGNC:16629]	-
ENSG00000148019	3.186848372	3.918821639	4.071056851	1.489201773	1.031897401	1.082745469	CEP78	9	78236062	78279690	+	14355	protein_coding	centrosomal protein 78 [Source:HGNC Symbol;Acc:HGNC:25740]	-
ENSG00000149503	20.85329209	20.16985853	20.16936772	9.785320196	8.806571187	7.904403058	INCENP	11	62123973	62153163	+	4473	protein_coding	inner centromere protein [Source:HGNC Symbol;Acc:HGNC:6058]	-
ENSG00000224411	4.268618786	6.766724961	6.376405788	1.201439566	0.626784481	0.669520003	HSP90AA2P	11	27888838	27891033	-	2196	processed_pseudogene	heat shock protein 90 alpha family class A member 2, pseudogene [Source:HGNC Symbol;Acc:HGNC:5256]	-
ENSG00000258102	2.054742968	1.701938827	1.555951567	7.963361739	8.01213905	7.132020012	MAP1LC3B2	12	116548105	116576448	+	1767	protein_coding	microtubule associated protein 1 light chain 3 beta 2 [Source:HGNC Symbol;Acc:HGNC:34390]	-
ENSG00000261115	2.106279825	2.340757778	2.274097948	6.227940493	5.867936954	4.953974099	TMEM178B	7	141074232	141480380	+	10656	protein_coding	transmembrane protein 178B [Source:HGNC Symbol;Acc:HGNC:44112]	-
ENSG00000076864	8.832359953	7.920352044	6.91049608	2.985781669	2.733362236	3.04138415	RAP1GAP	1	21596215	21669363	-	5755	protein_coding	RAP1 GTPase activating protein [Source:HGNC Symbol;Acc:HGNC:9858]	-
ENSG00000214756	1.347209953	0.962729382	1.365097415	4.630380875	5.041826817	5.451535464	CSKMT	11	62665309	62668496	+	3185	protein_coding	citrate synthase lysine methyltransferase [Source:HGNC Symbol;Acc:HGNC:33113]	-
ENSG00000170689	23.07012224	18.43723748	19.37237721	45.5545149	46.67547848	53.19443331	HOXB9	17	48621159	48626356	-	2581	protein_coding	homeobox B9 [Source:HGNC Symbol;Acc:HGNC:5120]	Homeobox
ENSG00000064393	56.97835649	57.38215906	54.94282614	25.46219501	18.03495693	15.0916791	HIPK2	7	139561570	139777778	-	15402	protein_coding	homeodomain interacting protein kinase 2 [Source:HGNC Symbol;Acc:HGNC:14402]	-
ENSG00000037637	4.504245922	3.452441437	3.501543514	9.977363473	10.17737415	8.946408867	FBXO42	1	16246839	16352454	-	8984	protein_coding	F-box protein 42 [Source:HGNC Symbol;Acc:HGNC:29249]	-
ENSG00000178381	5.643398116	5.454657542	5.914544971	13.85036613	15.89026435	16.35982001	ZFAND2A	7	1152071	1160759	-	2281	protein_coding	zinc finger AN1-type containing 2A [Source:HGNC Symbol;Acc:HGNC:28073]	-
ENSG00000170439	24.67827422	26.42951055	24.32729482	7.366963785	6.049522615	9.855700254	METTL7B	12	55681546	55684611	+	1506	protein_coding	methyltransferase like 7B [Source:HGNC Symbol;Acc:HGNC:28276]	-
ENSG00000163040	7.766269141	7.378083277	7.750781675	2.198579441	2.044913834	2.775932694	CCDC74A	2	131527675	131533666	+	3077	protein_coding	coiled-coil domain containing 74A [Source:HGNC Symbol;Acc:HGNC:25197]	-
ENSG00000125734	5.87606607	5.982975082	4.756104011	13.83325245	14.40208108	15.79806435	GPR108	19	6729914	6737603	-	3213	protein_coding	G protein-coupled receptor 108 [Source:HGNC Symbol;Acc:HGNC:17829]	-
ENSG00000134910	17.67080973	18.47260605	19.11330261	38.90829575	37.04955031	35.19099908	STT3A	11	125591712	125625215	+	7393	protein_coding	STT3A, catalytic subunit of the oligosaccharyltransferase complex [Source:HGNC Symbol;Acc:HGNC:6172]	-
ENSG00000006459	0.756037653	0.519011187	0.528867742	3.063273973	2.703766512	1.922935286	KDM7A	7	140084746	140177035	-	9430	protein_coding	lysine demethylase 7A [Source:HGNC Symbol;Acc:HGNC:22224]	-
ENSG00000162512	23.81036796	22.35362401	22.90829559	9.113212891	9.376642119	11.58126549	SDC3	1	30869467	30908761	-	7067	protein_coding	syndecan 3 [Source:HGNC Symbol;Acc:HGNC:10660]	-
ENSG00000248124	1.998117789	1.448080246	1.70405969	4.855160689	6.026581112	5.597814299	RRN3P1	16	21796106	21820410	-	5253	transcribed_unprocessed_pseudogene	RRN3 homolog, RNA polymerase I transcription factor pseudogene 1 [Source:HGNC Symbol;Acc:HGNC:30548]	-
ENSG00000138835	7.413512844	6.887270237	7.097095067	3.359707695	3.392897594	3.385662749	RGS3	9	113444731	113597743	+	13793	protein_coding	regulator of G protein signaling 3 [Source:HGNC Symbol;Acc:HGNC:9999]	-
ENSG00000089289	7.657824997	6.492089584	6.627378898	18.67467709	18.02277083	22.59807225	IGBP1	X	70133449	70166324	+	1862	protein_coding	immunoglobulin binding protein 1 [Source:HGNC Symbol;Acc:HGNC:5461]	-
ENSG00000151883	1.477027619	1.419058897	1.201712857	3.693318305	3.741260114	3.508987889	PARP8	5	50665899	50846522	+	10056	protein_coding	poly(ADP-ribose) polymerase family member 8 [Source:HGNC Symbol;Acc:HGNC:26124]	-
ENSG00000221926	3.452822672	2.93790356	2.924857892	7.244818225	9.029697283	9.223299415	TRIM16	17	15627960	15684311	-	5640	protein_coding	tripartite motif containing 16 [Source:HGNC Symbol;Acc:HGNC:17241]	-
ENSG00000197451	214.7279237	247.172574	237.5336637	110.4365732	106.9060116	120.8894025	HNRNPAB	5	178204507	178211163	+	2144	protein_coding	heterogeneous nuclear ribonucleoprotein A/B [Source:HGNC Symbol;Acc:HGNC:5034]	-
ENSG00000165171	8.672950665	5.780308476	6.093550408	23.62464156	20.65810457	22.35257931	METTL27	7	73834590	73842535	-	1469	protein_coding	methyltransferase like 27 [Source:HGNC Symbol;Acc:HGNC:19068]	-
ENSG00000122547	4.426308748	3.199580552	3.759551242	1.018871699	0.594991735	0.924450266	EEPD1	7	36153149	36301543	+	4847	protein_coding	endonuclease/exonuclease/phosphatase family domain containing 1 [Source:HGNC Symbol;Acc:HGNC:22223]	-
ENSG00000152253	16.6377868	20.27497097	19.1364766	6.099917457	6.978041678	6.997463343	SPC25	2	168834132	168913371	-	1841	protein_coding	SPC25, NDC80 kinetochore complex component [Source:HGNC Symbol;Acc:HGNC:24031]	-
ENSG00000168994	0.773801675	0.715042538	1.137148413	4.648564752	4.344856416	4.725996258	PXDC1	6	3722614	3752026	-	2474	protein_coding	PX domain containing 1 [Source:HGNC Symbol;Acc:HGNC:21361]	-
ENSG00000102580	4.215121393	5.65308632	5.100462216	15.65721239	15.34551367	11.48302845	DNAJC3	13	95677139	95794989	+	5591	protein_coding	DnaJ heat shock protein family (Hsp40) member C3 [Source:HGNC Symbol;Acc:HGNC:9439]	-
ENSG00000117139	1.043174201	0.858922218	0.876990095	2.916997255	2.542536265	2.123481205	KDM5B	1	202724495	202809470	-	25882	protein_coding	lysine demethylase 5B [Source:HGNC Symbol;Acc:HGNC:18039]	ARID
ENSG00000134058	7.869133633	10.37295084	9.580227203	22.06474671	24.68742187	25.09559862	CDK7	5	69234795	69277430	+	2416	protein_coding	cyclin dependent kinase 7 [Source:HGNC Symbol;Acc:HGNC:1778]	-
ENSG00000010810	0.178149474	0.127307353	0.103530569	1.05888997	1.078982233	1.020289788	FYN	6	111660332	111873452	-	7411	protein_coding	FYN proto-oncogene, Src family tyrosine kinase [Source:HGNC Symbol;Acc:HGNC:4037]	-
ENSG00000182481	110.0571851	150.5165302	152.9439429	59.48485637	56.15053624	52.6432795	KPNA2	17	68035519	68046842	+	3140	protein_coding	karyopherin subunit alpha 2 [Source:HGNC Symbol;Acc:HGNC:6395]	-
ENSG00000159166	41.38627428	36.00350756	36.6151279	15.36800084	14.64475486	18.57889165	LAD1	1	201373244	201399915	-	3482	protein_coding	ladinin 1 [Source:HGNC Symbol;Acc:HGNC:6472]	-
ENSG00000125148	153.319545	164.1457302	165.7288564	336.3766121	441.5499185	557.8376161	MT2A	16	56608199	56609497	+	1299	protein_coding	metallothionein 2A [Source:HGNC Symbol;Acc:HGNC:7406]	-
ENSG00000102854	13.64102703	6.91021578	7.168133741	31.05042579	38.32773112	40.09318912	MSLN	16	760762	768865	+	2560	protein_coding	mesothelin [Source:HGNC Symbol;Acc:HGNC:7371]	-
ENSG00000263006	0.124788824	0.356701246	0.507642281	4.041113695	4.113520707	2.461692881	ROCK1P1	18	109065	122219	+	2645	transcribed_unprocessed_pseudogene	Rho associated coiled-coil containing protein kinase 1 pseudogene 1 [Source:HGNC Symbol;Acc:HGNC:37832]	-
ENSG00000101493	0.369552298	0.186582273	0.132281711	1.959446133	1.675086675	1.286590256	ZNF516	18	76358190	76495190	-	8217	protein_coding	zinc finger protein 516 [Source:HGNC Symbol;Acc:HGNC:28990]	zf-C2H2
ENSG00000012963	11.11539387	12.59477553	12.32387461	4.596703475	5.216530074	4.169676743	UBR7	14	93207056	93229215	+	3694	protein_coding	ubiquitin protein ligase E3 component n-recognin 7 (putative) [Source:HGNC Symbol;Acc:HGNC:20344]	-
ENSG00000161243	5.452562415	5.22441258	3.927053718	12.82322817	16.63464711	14.210124	FBXO27	19	38990714	39032785	-	2833	protein_coding	F-box protein 27 [Source:HGNC Symbol;Acc:HGNC:18753]	-
ENSG00000141101	63.30297339	59.10631381	62.18866062	117.3903323	134.6136829	149.5740094	NOB1	16	69741867	69754940	-	2119	protein_coding	NIN1 (RPN12) binding protein 1 homolog [Source:HGNC Symbol;Acc:HGNC:29540]	-
ENSG00000178623	6.018896737	4.970901538	4.485387139	12.61546957	15.22356276	20.03113333	GPR35	2	240605431	240631259	+	5089	protein_coding	G protein-coupled receptor 35 [Source:HGNC Symbol;Acc:HGNC:4492]	-
ENSG00000151474	7.549655667	4.851525704	4.850194976	2.036991508	1.646872832	1.830865081	FRMD4A	10	13643706	14462142	-	14646	protein_coding	FERM domain containing 4A [Source:HGNC Symbol;Acc:HGNC:25491]	-
ENSG00000163171	0.875440487	0.951997438	0.780340356	2.379397071	2.727315313	2.482670833	CDC42EP3	2	37641882	37738468	-	10406	protein_coding	CDC42 effector protein 3 [Source:HGNC Symbol;Acc:HGNC:16943]	-
ENSG00000171314	182.8732588	165.3514894	162.3118134	78.00331265	78.76480071	90.3512327	PGAM1	10	97426160	97433441	+	2568	protein_coding	phosphoglycerate mutase 1 [Source:HGNC Symbol;Acc:HGNC:8888]	-
ENSG00000127022	106.5529635	136.6033474	126.0213869	295.0355524	286.9628308	246.1391461	CANX	5	179678628	179730925	+	6235	protein_coding	calnexin [Source:HGNC Symbol;Acc:HGNC:1473]	-
ENSG00000204178	2.389020716	2.356315851	2.24966714	6.562707139	6.39129793	6.334395256	MACO1	1	25430858	25500209	+	3979	protein_coding	macoilin 1 [Source:HGNC Symbol;Acc:HGNC:25572]	-
ENSG00000123080	7.162382029	6.522288457	6.243567291	1.671887803	1.679089401	2.405498371	CDKN2C	1	50960745	50974633	+	3318	protein_coding	cyclin dependent kinase inhibitor 2C [Source:HGNC Symbol;Acc:HGNC:1789]	-
ENSG00000164056	22.58743834	25.07183682	20.78049837	10.78853972	8.699473069	9.133622719	SPRY1	4	123396795	123403760	+	3963	protein_coding	sprouty RTK signaling antagonist 1 [Source:HGNC Symbol;Acc:HGNC:11269]	-
ENSG00000013573	10.42937421	10.35129529	10.62846256	4.952188607	4.57882648	5.192006663	DDX11	12	31073845	31104791	+	8374	protein_coding	DEAD/H-box helicase 11 [Source:HGNC Symbol;Acc:HGNC:2736]	-
ENSG00000101210	12.46320116	7.73418747	8.829017345	25.20007725	27.83273236	30.85690489	EEF1A2	20	63488012	63499322	-	4910	protein_coding	eukaryotic translation elongation factor 1 alpha 2 [Source:HGNC Symbol;Acc:HGNC:3192]	-
ENSG00000109814	6.952202858	9.694232669	8.045692398	20.37034672	21.19436914	19.80086196	UGDH	4	39498755	39528311	-	4045	protein_coding	UDP-glucose 6-dehydrogenase [Source:HGNC Symbol;Acc:HGNC:12525]	-
ENSG00000177666	23.06943674	20.57636774	20.94688816	44.73051921	44.75326473	55.14658633	PNPLA2	11	818902	825573	+	3843	protein_coding	patatin like phospholipase domain containing 2 [Source:HGNC Symbol;Acc:HGNC:30802]	-
ENSG00000143569	21.23898128	23.92324132	22.65935582	11.72136162	10.36924292	10.4043875	UBAP2L	1	154220179	154271510	+	7503	protein_coding	ubiquitin associated protein 2 like [Source:HGNC Symbol;Acc:HGNC:29877]	-
ENSG00000164284	6.87171585	8.433413529	7.827758741	18.43198652	18.30300652	16.55651346	GRPEL2	5	149345430	149354583	+	4419	protein_coding	GrpE like 2, mitochondrial [Source:HGNC Symbol;Acc:HGNC:21060]	-
ENSG00000136068	10.54168614	10.47309768	9.761291992	29.01999584	24.35810899	20.24807165	FLNB	3	58008400	58172251	+	13952	protein_coding	filamin B [Source:HGNC Symbol;Acc:HGNC:3755]	-
ENSG00000124788	0.285370714	0.198631848	0.172302952	1.078636997	0.923617836	0.809713036	ATXN1	6	16299112	16761491	-	17812	protein_coding	ataxin 1 [Source:HGNC Symbol;Acc:HGNC:10548]	-
ENSG00000169100	151.8854711	124.4196486	127.9070544	284.0749444	331.1413141	421.6936465	SLC25A6	X	1386152	1392724	-	2164	protein_coding	solute carrier family 25 member 6 [Source:HGNC Symbol;Acc:HGNC:10992]	-
ENSG00000141556	35.24834711	33.47103248	34.16895317	16.47558724	14.90774321	18.45675624	TBCD	17	82752064	82945922	+	13546	protein_coding	tubulin folding cofactor D [Source:HGNC Symbol;Acc:HGNC:11581]	-
ENSG00000163870	10.57950413	10.79281799	11.06588537	21.43101484	24.12131197	28.18190264	TPRA1	3	127571266	127598267	-	5622	protein_coding	transmembrane protein adipocyte associated 1 [Source:HGNC Symbol;Acc:HGNC:30413]	-
ENSG00000255717	16.43302023	20.81748498	21.77254161	47.62176921	50.90285269	42.12689528	SNHG1	11	62851988	62855914	-	3756	processed_transcript	small nucleolar RNA host gene 1 [Source:HGNC Symbol;Acc:HGNC:32688]	-
ENSG00000148773	25.99398843	45.27861291	47.60334338	13.56492099	9.201816195	7.199709326	MKI67	10	128096659	128126385	-	12807	protein_coding	marker of proliferation Ki-67 [Source:HGNC Symbol;Acc:HGNC:7107]	-
ENSG00000103449	25.42561258	20.15927261	20.26609974	9.466259575	8.488262851	9.994740601	SALL1	16	51135975	51151367	-	5660	protein_coding	spalt like transcription factor 1 [Source:HGNC Symbol;Acc:HGNC:10524]	zf-C2H2
ENSG00000162073	34.9834886	34.20572312	33.02354888	11.60889892	11.86491815	16.53731141	PAQR4	16	2969245	2973489	+	2972	protein_coding	progestin and adipoQ receptor family member 4 [Source:HGNC Symbol;Acc:HGNC:26386]	-
ENSG00000068078	13.23533739	11.76181062	11.36864808	3.809515058	4.137043539	5.487791251	FGFR3	4	1793293	1808872	+	4848	protein_coding	fibroblast growth factor receptor 3 [Source:HGNC Symbol;Acc:HGNC:3690]	-
ENSG00000135052	26.57374019	28.13930848	26.73555267	12.56157039	13.26978327	14.00914852	GOLM1	9	86026146	86100173	-	4233	protein_coding	golgi membrane protein 1 [Source:HGNC Symbol;Acc:HGNC:15451]	-
ENSG00000164683	0.796571232	1.386604355	1.048500606	4.186280284	4.583195293	5.263947134	HEY1	8	79764010	79767863	-	3232	protein_coding	hes related family bHLH transcription factor with YRPW motif 1 [Source:HGNC Symbol;Acc:HGNC:4880]	bHLH
ENSG00000250509	0	0	0	11.24707044	16.26395747	21.80295092	AC034213.1	5	180441559	180443238	+	806	lincRNA	novel transcript	-
ENSG00000187231	2.12308133	2.504377318	2.050727503	0.745112889	0.791214518	0.561384469	SESTD1	2	179101692	179264790	-	11349	protein_coding	SEC14 and spectrin domain containing 1 [Source:HGNC Symbol;Acc:HGNC:18379]	-
ENSG00000175215	20.62157095	17.08769468	18.52837467	41.7810773	37.70993696	37.87528119	CTDSP2	12	57819927	57846739	-	5442	protein_coding	CTD small phosphatase 2 [Source:HGNC Symbol;Acc:HGNC:17077]	-
ENSG00000188554	9.888248568	11.52683735	10.30018713	23.68766231	22.43537951	20.39988245	NBR1	17	43170481	43211689	+	8405	protein_coding	NBR1, autophagy cargo receptor [Source:HGNC Symbol;Acc:HGNC:6746]	-
ENSG00000164463	0.701187115	0.827156508	0.570279975	3.417346168	2.80074236	1.890392996	CREBRF	5	173056352	173139284	+	12333	protein_coding	CREB3 regulatory factor [Source:HGNC Symbol;Acc:HGNC:24050]	-
ENSG00000119138	3.138022952	2.563790203	2.619326731	8.667080554	8.409864557	6.412754071	KLF9	9	70384597	70414624	-	5175	protein_coding	Kruppel like factor 9 [Source:HGNC Symbol;Acc:HGNC:1123]	zf-C2H2
ENSG00000139438	2.642659825	3.200260419	2.765754805	0.490746323	0.722002604	0.451451885	FAM222A	12	109714228	109770507	+	3722	protein_coding	family with sequence similarity 222 member A [Source:HGNC Symbol;Acc:HGNC:25915]	-
ENSG00000169302	0.183532457	0.13413486	0.121203249	0.81217964	1.068513026	1.25638799	STK32A	5	147234963	147387852	+	7913	protein_coding	serine/threonine kinase 32A [Source:HGNC Symbol;Acc:HGNC:28317]	-
ENSG00000180340	13.87779344	11.92186722	11.62522799	28.73215416	27.93057469	34.80743195	FZD2	17	44557459	44559570	+	2112	protein_coding	frizzled class receptor 2 [Source:HGNC Symbol;Acc:HGNC:4040]	-
ENSG00000129173	6.314314476	8.104425696	7.320524	2.663525887	1.994809741	1.471280602	E2F8	11	19224063	19241620	-	4140	protein_coding	E2F transcription factor 8 [Source:HGNC Symbol;Acc:HGNC:24727]	E2F
ENSG00000150687	2.460367311	2.368745353	2.557550157	5.285088706	5.142878356	5.887632054	PRSS23	11	86791059	86952910	+	11725	protein_coding	serine protease 23 [Source:HGNC Symbol;Acc:HGNC:14370]	-
ENSG00000173156	66.74386954	64.74735621	61.36098598	130.9688211	156.7868643	201.3486707	RHOD	11	67056818	67072013	+	1265	protein_coding	ras homolog family member D [Source:HGNC Symbol;Acc:HGNC:670]	-
ENSG00000119820	2.444536854	2.472832551	2.372941575	5.187277973	5.079332436	5.162382256	YIPF4	2	32277910	32316594	+	12233	protein_coding	Yip1 domain family member 4 [Source:HGNC Symbol;Acc:HGNC:28145]	-
ENSG00000133026	23.3181994	29.38870063	28.05613506	12.6877138	11.45615404	9.214850567	MYH10	17	8474205	8630761	-	9011	protein_coding	myosin heavy chain 10 [Source:HGNC Symbol;Acc:HGNC:7568]	-
ENSG00000153904	17.6160678	20.88635915	20.54774316	9.596625991	7.647727236	7.58674874	DDAH1	1	85318481	85578363	-	4568	protein_coding	dimethylarginine dimethylaminohydrolase 1 [Source:HGNC Symbol;Acc:HGNC:2715]	-
ENSG00000109756	1.024386988	1.345917433	1.218569096	4.56607603	3.930156226	2.805780548	RAPGEF2	4	159103013	159360174	+	13275	protein_coding	Rap guanine nucleotide exchange factor 2 [Source:HGNC Symbol;Acc:HGNC:16854]	-
ENSG00000178038	13.19245343	9.512094753	10.15169793	24.83573062	24.72092804	27.62783019	ALS2CL	3	46668997	46693704	-	9057	protein_coding	ALS2 C-terminal like [Source:HGNC Symbol;Acc:HGNC:20605]	-
ENSG00000271303	4.722225547	4.69901503	4.242044831	11.50907444	14.43031382	11.3141294	SRXN1	20	646615	653370	-	2698	protein_coding	sulfiredoxin 1 [Source:HGNC Symbol;Acc:HGNC:16132]	-
ENSG00000105173	14.28993522	19.12386409	18.12851729	6.446674636	5.57764449	6.918898473	CCNE1	19	29811898	29824308	+	2550	protein_coding	cyclin E1 [Source:HGNC Symbol;Acc:HGNC:1589]	-
ENSG00000135776	5.956086108	6.913679548	6.414907878	2.03459517	2.510251651	2.401750192	ABCB10	1	229516582	229558695	-	4256	protein_coding	ATP binding cassette subfamily B member 10 [Source:HGNC Symbol;Acc:HGNC:41]	-
ENSG00000172780	0.793587911	0.756140889	0.640540512	2.670227812	2.967919693	2.567084222	RAB43	3	129087569	129122801	-	4991	protein_coding	RAB43, member RAS oncogene family [Source:HGNC Symbol;Acc:HGNC:19983]	-
ENSG00000126787	15.64372703	25.61622831	26.11951279	7.969709576	7.381938418	6.739697323	DLGAP5	14	55148112	55191678	-	3667	protein_coding	DLG associated protein 5 [Source:HGNC Symbol;Acc:HGNC:16864]	-
ENSG00000143256	62.11294574	72.64198473	72.72206872	139.2976417	158.1956946	176.9448547	PFDN2	1	161100556	161118111	-	677	protein_coding	prefoldin subunit 2 [Source:HGNC Symbol;Acc:HGNC:8867]	-
ENSG00000213853	5.315591646	5.492239713	5.111873307	2.118436454	2.044952928	2.505614922	EMP2	16	10528422	10580698	-	8718	protein_coding	epithelial membrane protein 2 [Source:HGNC Symbol;Acc:HGNC:3334]	-
ENSG00000134030	2.999122207	2.620763318	2.352314651	6.439305323	5.971763763	6.776534307	CTIF	18	48539046	48863217	+	8100	protein_coding	cap binding complex dependent translation initiation factor [Source:HGNC Symbol;Acc:HGNC:23925]	-
ENSG00000004399	4.582561356	3.826992646	3.900145803	1.722866273	1.68267993	1.567340374	PLXND1	3	129555175	129606818	-	9738	protein_coding	plexin D1 [Source:HGNC Symbol;Acc:HGNC:9107]	-
ENSG00000147905	4.018343916	5.938077208	4.580782471	13.31992171	14.89182866	11.97861947	ZCCHC7	9	37120539	37358149	+	3992	protein_coding	zinc finger CCHC-type containing 7 [Source:HGNC Symbol;Acc:HGNC:26209]	-
ENSG00000141582	16.25118784	11.77296022	12.01071732	29.92585718	37.30076527	34.98202161	CBX4	17	79833156	79839429	-	2880	protein_coding	chromobox 4 [Source:HGNC Symbol;Acc:HGNC:1554]	-
ENSG00000160949	15.26168541	14.85166781	14.79106317	6.117161592	6.461280802	7.827319249	TONSL	8	144428775	144444444	-	7111	protein_coding	tonsoku like, DNA repair protein [Source:HGNC Symbol;Acc:HGNC:7801]	-
ENSG00000167617	13.88983905	7.83616939	6.301826245	34.38702418	36.87289512	47.52797618	CDC42EP5	19	54465026	54473264	-	903	protein_coding	CDC42 effector protein 5 [Source:HGNC Symbol;Acc:HGNC:17408]	-
ENSG00000104856	13.4636656	15.75696166	14.83126286	30.73797333	35.91408697	45.46786129	RELB	19	45001430	45038198	+	3035	protein_coding	RELB proto-oncogene, NF-kB subunit [Source:HGNC Symbol;Acc:HGNC:9956]	RHD
ENSG00000101347	4.13865386	5.04265955	5.405354208	1.778215581	2.089530748	1.995743261	SAMHD1	20	36889773	36951901	-	11261	protein_coding	SAM and HD domain containing deoxynucleoside triphosphate triphosphohydrolase 1 [Source:HGNC Symbol;Acc:HGNC:15925]	-
ENSG00000169231	1.813473402	0.790820858	1.051123794	5.121696147	5.018924294	5.482280781	THBS3	1	155195588	155209051	-	4623	protein_coding	thrombospondin 3 [Source:HGNC Symbol;Acc:HGNC:11787]	-
ENSG00000144468	2.840306055	3.09054063	3.064924387	6.866611817	6.813672972	6.479658831	RHBDD1	2	226835581	226999215	+	6926	protein_coding	rhomboid domain containing 1 [Source:HGNC Symbol;Acc:HGNC:23081]	-
ENSG00000103264	6.28834711	6.018977955	5.84969606	12.01560164	12.1356194	13.0341104	FBXO31	16	87326987	87392142	-	6897	protein_coding	F-box protein 31 [Source:HGNC Symbol;Acc:HGNC:16510]	-
ENSG00000138771	6.62592177	7.828211394	7.054426211	3.591407396	2.779903939	2.864108801	SHROOM3	4	76435100	76783253	+	13958	protein_coding	shroom family member 3 [Source:HGNC Symbol;Acc:HGNC:30422]	-
ENSG00000161547	76.88786642	99.64025734	98.24993809	38.90396158	42.08095495	44.06829542	SRSF2	17	76734115	76737374	-	3017	protein_coding	serine and arginine rich splicing factor 2 [Source:HGNC Symbol;Acc:HGNC:10783]	-
ENSG00000177169	4.590040641	3.263036347	2.966664056	9.523325439	10.04521699	9.30373323	ULK1	12	131894651	131923167	+	7608	protein_coding	unc-51 like autophagy activating kinase 1 [Source:HGNC Symbol;Acc:HGNC:12558]	-
ENSG00000011426	40.94536757	59.91857451	58.57861887	21.43609469	16.85472977	11.77358656	ANLN	7	36389806	36453791	+	6012	protein_coding	anillin actin binding protein [Source:HGNC Symbol;Acc:HGNC:14082]	-
ENSG00000131080	0.073778472	0.247138201	0.089324887	2.362751096	2.38074527	1.212848593	EDA2R	X	66595637	66639298	-	3579	protein_coding	ectodysplasin A2 receptor [Source:HGNC Symbol;Acc:HGNC:17756]	-
ENSG00000093010	12.49106098	10.70376241	10.26466232	22.82790323	26.45721672	32.11552959	COMT	22	19941607	19969975	+	5195	protein_coding	catechol-O-methyltransferase [Source:HGNC Symbol;Acc:HGNC:2228]	-
ENSG00000245532	8.611563424	6.454350562	7.338339	16.74691576	16.60545272	15.15449571	NEAT1	11	65422774	65445540	+	22767	lincRNA	nuclear paraspeckle assembly transcript 1 [Source:HGNC Symbol;Acc:HGNC:30815]	-
ENSG00000164695	9.622515678	10.61788354	10.62219385	22.44133394	25.6063198	23.48763511	CHMP4C	8	81732434	81759515	+	1866	protein_coding	charged multivesicular body protein 4C [Source:HGNC Symbol;Acc:HGNC:30599]	-
ENSG00000196365	69.4535082	52.96029236	54.50825925	124.338172	134.5161378	169.6550708	LONP1	19	5691834	5720572	-	5085	protein_coding	lon peptidase 1, mitochondrial [Source:HGNC Symbol;Acc:HGNC:9479]	-
ENSG00000117862	2.833556834	2.776550107	2.661342515	6.705192575	7.024980341	7.576812658	TXNDC12	1	52020131	52056171	-	3844	protein_coding	thioredoxin domain containing 12 [Source:HGNC Symbol;Acc:HGNC:24626]	-
ENSG00000115541	31.78788563	47.75237563	48.57663551	12.79777857	14.02377626	17.35265803	HSPE1	2	197499994	197503457	+	1977	protein_coding	heat shock protein family E (Hsp10) member 1 [Source:HGNC Symbol;Acc:HGNC:5269]	-
ENSG00000240230	2.608608807	2.500412495	2.157442617	6.323141448	6.824024351	5.596465132	COX19	7	898778	975599	-	5542	protein_coding	cytochrome c oxidase assembly factor COX19 [Source:HGNC Symbol;Acc:HGNC:28074]	-
ENSG00000160957	31.18333066	29.17733666	31.1542937	13.3831309	13.95667168	16.36273288	RECQL4	8	144511288	144517845	-	4236	protein_coding	RecQ like helicase 4 [Source:HGNC Symbol;Acc:HGNC:9949]	-
ENSG00000137801	0.857783494	0.824175405	0.67024682	0.022161047	0.007156994	0	THBS1	15	39581079	39599466	+	9158	protein_coding	thrombospondin 1 [Source:HGNC Symbol;Acc:HGNC:11785]	-
ENSG00000105856	2.224349483	1.921934365	2.124244541	6.348539203	5.53164057	4.773340125	HBP1	7	107168961	107202529	+	6351	protein_coding	HMG-box transcription factor 1 [Source:HGNC Symbol;Acc:HGNC:23200]	HMG
ENSG00000187741	6.732867162	5.989989291	6.718297583	3.175450108	2.410092646	2.524080193	FANCA	16	89737549	89816657	-	9736	protein_coding	FA complementation group A [Source:HGNC Symbol;Acc:HGNC:3582]	-
ENSG00000225377	2.112425206	1.752167476	1.242238648	8.659237042	10.63681406	9.841780073	NRSN2-AS1	20	320313	348224	-	875	antisense	NRSN2 antisense RNA 1 [Source:HGNC Symbol;Acc:HGNC:51222]	-
ENSG00000130733	7.209552867	5.433035949	6.322775905	14.74980495	16.73734327	16.3214588	YIPF2	19	10922185	10928681	-	2518	protein_coding	Yip1 domain family member 2 [Source:HGNC Symbol;Acc:HGNC:28476]	-
ENSG00000167523	4.193325794	4.074133021	3.761103172	1.083158132	1.209125888	1.608366086	SPATA33	16	89657802	89671272	+	5746	protein_coding	spermatogenesis associated 33 [Source:HGNC Symbol;Acc:HGNC:26463]	-
ENSG00000168427	0.690960338	0.680512214	0.600605579	2.414784887	3.025637349	3.401044559	KLHL30	2	238138722	238152947	+	3726	protein_coding	kelch like family member 30 [Source:HGNC Symbol;Acc:HGNC:24770]	-
ENSG00000185432	10.58993472	9.748430785	10.53901087	2.866397273	3.643994841	4.561197255	METTL7A	12	50923472	50932517	+	4083	protein_coding	methyltransferase like 7A [Source:HGNC Symbol;Acc:HGNC:24550]	-
ENSG00000274180	1.646650657	2.068813875	1.711603228	5.652386783	4.811769823	4.855877264	NATD1	17	21238870	21253410	-	4931	protein_coding	N-acetyltransferase domain containing 1 [Source:HGNC Symbol;Acc:HGNC:30770]	-
ENSG00000111897	21.2117928	30.4328517	28.98339435	65.53689176	68.05100072	58.42943961	SERINC1	6	122443354	122471822	-	3137	protein_coding	serine incorporator 1 [Source:HGNC Symbol;Acc:HGNC:13464]	-
ENSG00000181218	7.449544199	8.169753807	7.644074492	22.07137933	26.58366564	43.2592209	HIST3H2A	1	228456979	228457873	-	895	protein_coding	histone cluster 3 H2A [Source:HGNC Symbol;Acc:HGNC:20507]	-
ENSG00000164070	1.68711354	2.384869812	2.525418471	0.716030083	0.552731036	0.355455393	HSPA4L	4	127781821	127840733	+	11621	protein_coding	heat shock protein family A (Hsp70) member 4 like [Source:HGNC Symbol;Acc:HGNC:17041]	-
ENSG00000169297	2.007666943	1.043903682	1.015822237	5.466069683	6.694209459	8.135833754	NR0B1	X	30304206	30309598	-	2203	protein_coding	nuclear receptor subfamily 0 group B member 1 [Source:HGNC Symbol;Acc:HGNC:7960]	Miscellaneous
ENSG00000167110	5.870165937	5.802688499	6.080657248	12.63401468	12.04287523	11.33519198	GOLGA2	9	128255829	128275995	-	6961	protein_coding	golgin A2 [Source:HGNC Symbol;Acc:HGNC:4425]	-
ENSG00000163346	3.496938637	2.43463536	2.357648158	7.184878826	9.292881523	11.34456032	PBXIP1	1	154944076	154956123	-	3851	protein_coding	PBX homeobox interacting protein 1 [Source:HGNC Symbol;Acc:HGNC:21199]	-
ENSG00000171492	5.537388313	7.486351935	8.117533475	17.86068028	18.10152991	16.24778621	LRRC8D	1	89821014	89936611	+	4852	protein_coding	leucine rich repeat containing 8 VRAC subunit D [Source:HGNC Symbol;Acc:HGNC:16992]	-
ENSG00000131462	59.66111734	64.91036149	62.42713677	27.27336428	28.16396664	33.85929706	TUBG1	17	42609676	42615234	+	2411	protein_coding	tubulin gamma 1 [Source:HGNC Symbol;Acc:HGNC:12417]	-
ENSG00000162191	25.78481103	23.03259705	26.46438156	49.53540147	62.85158833	76.56598112	UBXN1	11	62676498	62679117	-	2532	protein_coding	UBX domain protein 1 [Source:HGNC Symbol;Acc:HGNC:18402]	-
ENSG00000080819	24.48945914	26.23601397	26.68730787	12.60070365	13.30343413	12.02259531	CPOX	3	98579446	98593723	-	3232	protein_coding	coproporphyrinogen oxidase [Source:HGNC Symbol;Acc:HGNC:2321]	-
ENSG00000110628	5.439018061	3.405365429	3.199343218	11.02053247	12.25554668	12.59068961	SLC22A18	11	2899721	2925246	+	5316	protein_coding	solute carrier family 22 member 18 [Source:HGNC Symbol;Acc:HGNC:10964]	-
ENSG00000119514	9.259115903	8.082845108	8.010178608	1.940875373	2.695296006	3.303115761	GALNT12	9	98807699	98850081	+	3137	protein_coding	polypeptide N-acetylgalactosaminyltransferase 12 [Source:HGNC Symbol;Acc:HGNC:19877]	-
ENSG00000160613	1.624951574	1.805792059	1.880635904	0.803807859	0.708247474	0.737702364	PCSK7	11	117204337	117232525	-	22303	protein_coding	proprotein convertase subtilisin/kexin type 7 [Source:HGNC Symbol;Acc:HGNC:8748]	-
ENSG00000196975	56.44709711	45.03132265	43.60197068	21.41320257	21.61258836	24.56907087	ANXA4	2	69644425	69827100	+	11048	protein_coding	annexin A4 [Source:HGNC Symbol;Acc:HGNC:542]	-
ENSG00000123374	18.51220087	21.56375365	20.01575271	9.780974044	8.988279857	9.816875723	CDK2	12	55966769	55972784	+	3894	protein_coding	cyclin dependent kinase 2 [Source:HGNC Symbol;Acc:HGNC:1771]	-
ENSG00000153214	6.641918271	6.822920712	5.634997318	15.9325444	15.47306307	12.67976683	TMEM87B	2	112055223	112119318	+	5367	protein_coding	transmembrane protein 87B [Source:HGNC Symbol;Acc:HGNC:25913]	-
ENSG00000175183	3.484440522	2.992034403	2.928575652	0.956065728	1.127178377	0.977530798	CSRP2	12	76858715	76879060	-	5873	protein_coding	cysteine and glycine rich protein 2 [Source:HGNC Symbol;Acc:HGNC:2470]	-
ENSG00000029534	5.863364167	3.593627945	3.665656079	1.522554443	1.378015276	1.296891046	ANK1	8	41653220	41896762	-	10797	protein_coding	ankyrin 1 [Source:HGNC Symbol;Acc:HGNC:492]	-
ENSG00000157693	2.83779993	3.002502215	3.282331692	7.453955091	7.536436871	6.808410062	TMEM268	9	114611206	114646422	+	4792	protein_coding	transmembrane protein 268 [Source:HGNC Symbol;Acc:HGNC:24513]	-
ENSG00000163884	0.324503521	0.144933365	0.291855267	1.757767351	2.508521278	2.556642193	KLF15	3	126342635	126357442	-	2848	protein_coding	Kruppel like factor 15 [Source:HGNC Symbol;Acc:HGNC:14536]	zf-C2H2
ENSG00000128283	35.63639977	24.38440491	26.09237918	65.31026772	67.65806309	80.67918622	CDC42EP1	22	37560447	37569405	+	2573	protein_coding	CDC42 effector protein 1 [Source:HGNC Symbol;Acc:HGNC:17014]	-
ENSG00000140511	4.271007263	3.162541433	3.701335358	0.883062801	0.799767648	1.112573534	HAPLN3	15	88877288	88895626	-	3524	protein_coding	hyaluronan and proteoglycan link protein 3 [Source:HGNC Symbol;Acc:HGNC:21446]	-
ENSG00000154144	2.848921123	2.989734523	2.962003539	6.073928201	6.804602241	6.772011025	TBRG1	11	124622836	124635398	+	6627	protein_coding	transforming growth factor beta regulator 1 [Source:HGNC Symbol;Acc:HGNC:29551]	-
ENSG00000074842	44.17933378	34.50879947	35.47495823	79.22098847	89.37073709	112.9048072	MYDGF	19	4641374	4670370	-	1678	protein_coding	myeloid derived growth factor [Source:HGNC Symbol;Acc:HGNC:16948]	-
ENSG00000117614	7.247749688	8.486373801	8.879328439	17.28394634	20.20770172	18.01215992	SYF2	1	25222679	25232502	-	3370	protein_coding	SYF2 pre-mRNA splicing factor [Source:HGNC Symbol;Acc:HGNC:19824]	-
ENSG00000125875	6.000178783	5.723790234	5.142732909	12.40235969	12.13981281	11.17849243	TBC1D20	20	435480	462553	-	5831	protein_coding	TBC1 domain family member 20 [Source:HGNC Symbol;Acc:HGNC:16133]	-
ENSG00000167900	166.2570013	149.2081813	157.0467728	58.74415242	58.53504041	83.59384065	TK1	17	78174075	78187233	-	1861	protein_coding	thymidine kinase 1 [Source:HGNC Symbol;Acc:HGNC:11830]	-
ENSG00000111206	32.05666696	37.40967112	33.69868599	17.46838458	13.98106089	17.14945821	FOXM1	12	2857681	2877155	-	4899	protein_coding	forkhead box M1 [Source:HGNC Symbol;Acc:HGNC:3818]	Fork
ENSG00000108448	3.461542229	3.541572052	3.101672055	7.360426496	8.327341589	8.765734214	TRIM16L	17	18697998	18736118	+	4329	protein_coding	tripartite motif containing 16 like [Source:HGNC Symbol;Acc:HGNC:32670]	-
ENSG00000242802	7.382858165	6.67208384	6.945229107	13.27060822	14.02836068	16.27736046	AP5Z1	7	4775615	4794395	+	8396	protein_coding	adaptor related protein complex 5 subunit zeta 1 [Source:HGNC Symbol;Acc:HGNC:22197]	-
ENSG00000169991	4.075157709	3.449598776	3.626778059	1.41029207	1.398153655	1.086169305	IFFO2	1	18904281	18956686	-	6188	protein_coding	intermediate filament family orphan 2 [Source:HGNC Symbol;Acc:HGNC:27006]	-
ENSG00000067167	25.14224496	31.35387162	29.72706894	62.62623489	60.64233369	54.4863892	TRAM1	8	70573442	70608387	-	3878	protein_coding	translocation associated membrane protein 1 [Source:HGNC Symbol;Acc:HGNC:20568]	-
ENSG00000211584	32.35603535	35.25328751	36.92622204	15.94682701	16.6756296	19.07884195	SLC48A1	12	47753916	47782753	+	4921	protein_coding	solute carrier family 48 member 1 [Source:HGNC Symbol;Acc:HGNC:26035]	-
ENSG00000161010	3.216749189	3.102439627	3.047927889	6.218794258	6.781185856	6.609010808	MRNIP	5	179835133	179862173	-	8496	protein_coding	MRN complex interacting protein [Source:HGNC Symbol;Acc:HGNC:30817]	-
ENSG00000120437	6.403242841	7.667515849	8.180115064	2.297497616	2.164971459	3.175731405	ACAT2	6	159760328	159779055	+	4299	protein_coding	acetyl-CoA acetyltransferase 2 [Source:HGNC Symbol;Acc:HGNC:94]	-
ENSG00000204228	13.86786403	6.647025666	8.244877748	31.25431816	33.02375037	38.86270797	HSD17B8	6	33204642	33206831	+	1171	protein_coding	hydroxysteroid 17-beta dehydrogenase 8 [Source:HGNC Symbol;Acc:HGNC:3554]	-
ENSG00000171443	15.4839991	11.53328563	13.86906795	31.23851598	36.67558287	48.1851858	ZNF524	19	55600022	55603138	+	1360	protein_coding	zinc finger protein 524 [Source:HGNC Symbol;Acc:HGNC:28322]	zf-C2H2
ENSG00000175573	61.5149376	54.68108814	54.68016094	108.1789977	124.0902089	152.3898568	C11orf68	11	65916808	65919117	-	1761	protein_coding	chromosome 11 open reading frame 68 [Source:HGNC Symbol;Acc:HGNC:28801]	-
ENSG00000256663	8.628581527	8.329165219	8.447284426	1.901624438	1.151506476	2.509238102	AC112777.1	12	20551590	20553012	+	1423	processed_pseudogene	ubiquitin-like with PHD and ring finger domains 1 (UHRF1) pseudogene	-
ENSG00000136720	180.7577169	122.0518522	121.1327407	44.32011272	46.38308412	63.91290516	HS6ST1	2	128236716	128318577	-	4683	protein_coding	heparan sulfate 6-O-sulfotransferase 1 [Source:HGNC Symbol;Acc:HGNC:5201]	-
ENSG00000125731	4.226883012	3.218642144	3.926260082	9.349847554	8.164301787	10.23978068	SH2D3A	19	6752160	6767588	-	5716	protein_coding	SH2 domain containing 3A [Source:HGNC Symbol;Acc:HGNC:16885]	-
ENSG00000143575	23.31142085	22.43762562	25.54583162	45.48736396	51.64421585	60.52602849	HAX1	1	154272511	154275875	+	2155	protein_coding	HCLS1 associated protein X-1 [Source:HGNC Symbol;Acc:HGNC:16915]	-
ENSG00000204160	9.67854862	8.60209152	8.76276153	16.96235181	18.42362912	18.7395925	ZDHHC18	1	26826710	26857602	+	5436	protein_coding	zinc finger DHHC-type containing 18 [Source:HGNC Symbol;Acc:HGNC:20712]	-
ENSG00000072062	14.18254228	13.59009103	13.13325317	6.716581466	5.621997969	6.962522325	PRKACA	19	14091688	14118084	-	6144	protein_coding	protein kinase cAMP-activated catalytic subunit alpha [Source:HGNC Symbol;Acc:HGNC:9380]	-
ENSG00000116285	7.538067731	8.226667463	7.973251207	16.83984748	16.47205531	15.32049676	ERRFI1	1	8004404	8026308	-	4186	protein_coding	ERBB receptor feedback inhibitor 1 [Source:HGNC Symbol;Acc:HGNC:18185]	-
ENSG00000088367	15.42175214	12.12380715	12.06204527	6.027966658	5.562478563	6.426632712	EPB41L1	20	36091504	36232799	+	9674	protein_coding	erythrocyte membrane protein band 4.1 like 1 [Source:HGNC Symbol;Acc:HGNC:3378]	-
ENSG00000134548	0.191713323	0.122321618	0.194530851	0.916848065	1.133033962	1.006958507	SPX	12	21526307	21541249	+	7231	protein_coding	spexin hormone [Source:HGNC Symbol;Acc:HGNC:28139]	-
ENSG00000131669	6.506596711	6.190662596	6.036513777	13.51472926	15.47010683	19.48615284	NINJ1	9	93121489	93134288	-	2648	protein_coding	ninjurin 1 [Source:HGNC Symbol;Acc:HGNC:7824]	-
ENSG00000156299	1.160389823	1.420433244	1.227990391	0.381707362	0.270254172	0.303874406	TIAM1	21	31118416	31559977	-	9216	protein_coding	T cell lymphoma invasion and metastasis 1 [Source:HGNC Symbol;Acc:HGNC:11805]	-
ENSG00000174840	7.673389875	8.647025053	7.86817571	4.196480453	3.501722571	3.474418512	PDE12	3	57556276	57566844	+	8947	protein_coding	phosphodiesterase 12 [Source:HGNC Symbol;Acc:HGNC:25386]	-
ENSG00000204054	2.110059534	1.513241594	1.708787593	3.949819493	4.329440536	4.810679533	LINC00963	9	129483451	129513686	+	13171	processed_transcript	long intergenic non-protein coding RNA 963 [Source:HGNC Symbol;Acc:HGNC:48716]	-
ENSG00000100292	6.368017774	10.22424608	10.60771843	38.67740038	38.26337757	21.10568847	HMOX1	22	35380361	35394214	+	2405	protein_coding	heme oxygenase 1 [Source:HGNC Symbol;Acc:HGNC:5013]	-
ENSG00000113249	33.57440109	37.9681715	36.35383359	17.89540431	12.34087317	11.65250274	HAVCR1	5	157029413	157059119	-	2151	protein_coding	hepatitis A virus cellular receptor 1 [Source:HGNC Symbol;Acc:HGNC:17866]	-
ENSG00000234616	4.932331319	4.82072013	4.896903409	2.518284884	2.066300384	2.113660415	JRK	8	142657460	142681968	-	11229	protein_coding	Jrk helix-turn-helix protein [Source:HGNC Symbol;Acc:HGNC:6199]	-
ENSG00000135406	0.242640157	0.1354633	0.132195908	1.27436796	1.460542985	1.383204463	PRPH	12	49293252	49298686	+	4353	protein_coding	peripherin [Source:HGNC Symbol;Acc:HGNC:9461]	-
ENSG00000100316	283.1110918	215.8516402	218.6900393	474.6119321	557.9776151	685.8520628	RPL3	22	39312882	39320389	-	4787	protein_coding	ribosomal protein L3 [Source:HGNC Symbol;Acc:HGNC:10332]	-
ENSG00000096092	50.10887665	56.41113785	56.97767991	20.18597345	21.20921704	27.10167605	TMEM14A	6	52671109	52686588	+	992	protein_coding	transmembrane protein 14A [Source:HGNC Symbol;Acc:HGNC:21076]	-
ENSG00000090889	13.47061353	17.74348693	18.61882973	7.62614116	6.607874061	6.054481347	KIF4A	X	70290090	70420832	+	4533	protein_coding	kinesin family member 4A [Source:HGNC Symbol;Acc:HGNC:13339]	-
ENSG00000135763	7.744268379	9.531437997	8.268034169	4.080887312	3.506006217	3.39504832	URB2	1	229626234	229660199	+	6001	protein_coding	URB2 ribosome biogenesis 2 homolog (S. cerevisiae) [Source:HGNC Symbol;Acc:HGNC:28967]	-
ENSG00000022556	11.35600039	13.04881087	12.14360303	5.829519631	5.637613733	6.299254341	NLRP2	19	54953130	55001142	+	6313	protein_coding	NLR family pyrin domain containing 2 [Source:HGNC Symbol;Acc:HGNC:22948]	-
ENSG00000033327	1.013939141	1.349861479	1.104834472	3.397001683	3.320263739	3.039982714	GAB2	11	78215297	78418348	-	6771	protein_coding	GRB2 associated binding protein 2 [Source:HGNC Symbol;Acc:HGNC:14458]	-
ENSG00000168411	18.9513785	22.30993182	20.45248927	11.07099863	9.489396552	9.107602426	RFWD3	16	74621394	74666881	-	6465	protein_coding	ring finger and WD repeat domain 3 [Source:HGNC Symbol;Acc:HGNC:25539]	-
ENSG00000088325	97.49091366	126.227375	124.3480177	57.98596233	56.94397245	50.78588462	TPX2	20	31739271	31801805	+	3605	protein_coding	TPX2, microtubule nucleation factor [Source:HGNC Symbol;Acc:HGNC:1249]	-
ENSG00000144591	5.695069832	5.485318573	5.192325666	10.54339656	12.23106337	13.44579277	GMPPA	2	219498867	219506989	+	5332	protein_coding	GDP-mannose pyrophosphorylase A [Source:HGNC Symbol;Acc:HGNC:22923]	-
ENSG00000117519	28.6104101	34.82346185	33.34367717	15.13669266	16.00486885	15.68994142	CNN3	1	94896949	94927278	-	2838	protein_coding	calponin 3 [Source:HGNC Symbol;Acc:HGNC:2157]	-
ENSG00000008517	1.193135147	1.323040379	0.936466636	3.394109253	5.167518978	6.196197048	IL32	16	3065297	3082192	+	3209	protein_coding	interleukin 32 [Source:HGNC Symbol;Acc:HGNC:16830]	-
ENSG00000144824	3.260709962	3.281543151	3.355628811	10.34897188	10.10126664	6.222589443	PHLDB2	3	111732497	111976517	+	12309	protein_coding	pleckstrin homology like domain family B member 2 [Source:HGNC Symbol;Acc:HGNC:29573]	-
ENSG00000168216	1.66704014	2.065964031	1.818301499	4.093954494	4.898446461	4.332486491	LMBRD1	6	69675793	69867236	-	8791	protein_coding	LMBR1 domain containing 1 [Source:HGNC Symbol;Acc:HGNC:23038]	-
ENSG00000141956	2.162539262	1.890903709	2.074911885	0.894790047	0.740920566	0.726830938	PRDM15	21	41798225	41879482	-	13004	protein_coding	PR/SET domain 15 [Source:HGNC Symbol;Acc:HGNC:13999]	zf-C2H2
ENSG00000083857	11.28310197	16.49418714	15.54497862	6.231002732	4.481139023	3.241607509	FAT1	4	186587783	186726722	-	16177	protein_coding	FAT atypical cadherin 1 [Source:HGNC Symbol;Acc:HGNC:3595]	-
ENSG00000133519	3.45312701	2.254786428	2.523126111	0.600140224	0.501252284	0.342674399	ZDHHC8P1	22	23390606	23402726	-	3269	transcribed_unprocessed_pseudogene	zinc finger DHHC-type containing 8 pseudogene 1 [Source:HGNC Symbol;Acc:HGNC:26461]	-
ENSG00000164611	67.55458155	75.28347684	84.61641354	28.86815628	30.60661883	39.40603443	PTTG1	5	160421822	160428744	+	2013	protein_coding	pituitary tumor-transforming 1 [Source:HGNC Symbol;Acc:HGNC:9690]	-
ENSG00000139651	3.6127762	3.246675511	2.829023538	7.031509721	7.839503862	6.720844854	ZNF740	12	53180700	53195141	+	9063	protein_coding	zinc finger protein 740 [Source:HGNC Symbol;Acc:HGNC:27465]	zf-C2H2
ENSG00000152056	11.9113612	12.08524261	11.01465929	5.542775811	4.972389893	3.856906745	AP1S3	2	223751686	223838027	-	4284	protein_coding	adaptor related protein complex 1 subunit sigma 3 [Source:HGNC Symbol;Acc:HGNC:18971]	-
ENSG00000152409	2.14641745	2.849884464	2.418386844	7.0328768	6.545676289	5.15687167	JMY	5	79236189	79327215	+	9042	protein_coding	junction mediating and regulatory protein, p53 cofactor [Source:HGNC Symbol;Acc:HGNC:28916]	-
ENSG00000271605	0.218105576	0.2922382	0.07041713	2.23514172	2.706927944	3.431237345	MILR1	17	64449037	64468643	+	1816	protein_coding	mast cell immunoglobulin like receptor 1 [Source:HGNC Symbol;Acc:HGNC:27570]	-
ENSG00000226752	2.339341314	2.1141332	2.133061974	5.169291216	5.516417381	4.603545817	CUTALP	9	120824828	120854385	+	7224	transcribed_unitary_pseudogene	cutA divalent cation tolerance homolog-like, pseudogene [Source:HGNC Symbol;Acc:HGNC:27367]	-
ENSG00000157399	4.748002277	3.298719639	2.999211876	9.684475062	10.70380884	11.9201546	ARSE	X	2934632	2968310	-	2878	protein_coding	arylsulfatase E [Source:HGNC Symbol;Acc:HGNC:719]	-
ENSG00000130758	7.705887504	5.139933314	5.965376516	14.16418674	15.46005634	17.9555034	MAP3K10	19	40191744	40215575	+	4566	protein_coding	mitogen-activated protein kinase kinase kinase 10 [Source:HGNC Symbol;Acc:HGNC:6849]	-
ENSG00000100284	3.103332891	2.661608122	2.711761153	5.876621971	6.955161878	7.381679181	TOM1	22	35299275	35347994	+	5871	protein_coding	target of myb1 membrane trafficking protein [Source:HGNC Symbol;Acc:HGNC:11982]	-
ENSG00000173281	2.594358779	1.061735832	1.250879362	8.959915406	7.773107307	5.309132003	PPP1R3B	8	9136255	9151574	-	5776	protein_coding	protein phosphatase 1 regulatory subunit 3B [Source:HGNC Symbol;Acc:HGNC:14942]	-
ENSG00000128564	1.464791887	1.112176741	0.898547577	4.027994302	4.484317121	5.256128186	VGF	7	101162509	101165593	-	2704	protein_coding	VGF nerve growth factor inducible [Source:HGNC Symbol;Acc:HGNC:12684]	-
ENSG00000189403	55.40568832	76.69626692	77.25139362	30.57095817	31.60493589	33.61478115	HMGB1	13	30456704	30617597	-	7723	protein_coding	high mobility group box 1 [Source:HGNC Symbol;Acc:HGNC:4983]	HMG
ENSG00000149328	5.413452302	4.827532431	5.25211193	2.248814565	2.061747038	2.452366634	GLB1L2	11	134331874	134378341	+	7280	protein_coding	galactosidase beta 1 like 2 [Source:HGNC Symbol;Acc:HGNC:25129]	-
ENSG00000188641	1.379326864	2.017668015	2.169846929	0.474339429	0.487143273	0.451631258	DPYD	1	97077743	97995000	-	7131	protein_coding	dihydropyrimidine dehydrogenase [Source:HGNC Symbol;Acc:HGNC:3012]	-
ENSG00000113013	65.07755295	89.10087259	88.40187301	170.7321515	176.6044305	165.735089	HSPA9	5	138553756	138575724	-	8254	protein_coding	heat shock protein family A (Hsp70) member 9 [Source:HGNC Symbol;Acc:HGNC:5244]	-
ENSG00000175130	38.3102423	32.86751878	31.57422869	8.162630562	11.88197444	15.12339456	MARCKSL1	1	32333832	32336379	-	1699	protein_coding	MARCKS like 1 [Source:HGNC Symbol;Acc:HGNC:7142]	-
ENSG00000107554	3.588950756	4.460346505	4.186511012	1.862961521	1.456355601	1.348784315	DNMBP	10	99875577	100009919	-	8461	protein_coding	dynamin binding protein [Source:HGNC Symbol;Acc:HGNC:30373]	-
ENSG00000178607	1.124121707	1.449211675	1.118221948	3.829614136	3.336311946	2.771119766	ERN1	17	64039142	64130819	-	10864	protein_coding	endoplasmic reticulum to nucleus signaling 1 [Source:HGNC Symbol;Acc:HGNC:3449]	-
ENSG00000156103	0.926311094	1.236290744	1.055530399	0.284784545	0.335428181	0.213823239	MMP16	8	88032009	88328025	-	12115	protein_coding	matrix metallopeptidase 16 [Source:HGNC Symbol;Acc:HGNC:7162]	-
ENSG00000095015	2.061845819	2.086319166	2.021909792	0.648797488	0.611605741	0.780338132	MAP3K1	5	56815574	56896152	+	7716	protein_coding	mitogen-activated protein kinase kinase kinase 1 [Source:HGNC Symbol;Acc:HGNC:6848]	-
ENSG00000164379	0.142947786	0.229841738	0.221528814	2.197389218	2.072193005	2.001228136	FOXQ1	6	1312440	1314748	+	2309	protein_coding	forkhead box Q1 [Source:HGNC Symbol;Acc:HGNC:20951]	Fork
ENSG00000077063	2.852599781	2.10387503	2.290343424	0.548126012	0.87578001	0.547362683	CTTNBP2	7	117710651	117874139	-	7035	protein_coding	cortactin binding protein 2 [Source:HGNC Symbol;Acc:HGNC:15679]	-
ENSG00000198517	6.633905987	6.428453765	6.296346562	13.06570192	14.08499578	12.43831969	MAFK	7	1530714	1543043	+	4458	protein_coding	MAF bZIP transcription factor K [Source:HGNC Symbol;Acc:HGNC:6782]	TF_bZIP
ENSG00000259605	0.355456165	0.340195238	0.46724474	2.055528024	2.621749945	2.881290367	AC074212.1	19	45764785	45769806	+	2600	processed_transcript	novel transcript, antisense to SIX5	-
ENSG00000141391	3.896357503	3.190429806	3.290075874	8.88182006	9.870000738	8.397281199	PRELID3A	18	12407896	12432238	+	2643	protein_coding	PRELI domain containing 3A [Source:HGNC Symbol;Acc:HGNC:24639]	-
ENSG00000166169	5.066702525	4.210386825	4.329432231	9.448573629	9.565517556	11.05735049	POLL	10	101578882	101588270	-	5420	protein_coding	DNA polymerase lambda [Source:HGNC Symbol;Acc:HGNC:9184]	-
ENSG00000146678	11.50140766	16.44517091	13.11266641	29.3846992	38.73940859	46.29391457	IGFBP1	7	45888357	45893668	+	1653	protein_coding	insulin like growth factor binding protein 1 [Source:HGNC Symbol;Acc:HGNC:5469]	-
ENSG00000167797	28.57633158	24.76679748	23.84640005	49.82465593	53.27255645	64.46435896	CDK2AP2	11	67506497	67508649	-	2019	protein_coding	cyclin dependent kinase 2 associated protein 2 [Source:HGNC Symbol;Acc:HGNC:30833]	-
ENSG00000116128	8.79148925	9.322691944	8.873742952	4.46786958	4.522722841	3.740551939	BCL9	1	147541412	147626216	+	6420	protein_coding	B cell CLL/lymphoma 9 [Source:HGNC Symbol;Acc:HGNC:1008]	-
ENSG00000163050	3.699859783	3.388135725	3.386777655	6.715573168	7.414337089	8.000677548	COQ8A	1	226897536	226987545	+	7797	protein_coding	coenzyme Q8A [Source:HGNC Symbol;Acc:HGNC:16812]	-
ENSG00000171206	6.530763319	5.228068514	4.630232547	11.51373611	11.9314076	13.28787811	TRIM8	10	102642310	102660680	+	9542	protein_coding	tripartite motif containing 8 [Source:HGNC Symbol;Acc:HGNC:15579]	-
ENSG00000170214	3.242930397	2.655388215	3.283791605	0.629422119	0.463465286	0.729569992	ADRA1B	5	159865080	159972544	+	2687	protein_coding	adrenoceptor alpha 1B [Source:HGNC Symbol;Acc:HGNC:278]	-
ENSG00000072501	17.9704238	22.22799258	20.54651488	10.87928156	10.0528756	9.068790206	SMC1A	X	53374149	53422728	-	10484	protein_coding	structural maintenance of chromosomes 1A [Source:HGNC Symbol;Acc:HGNC:11111]	-
ENSG00000143158	24.57391196	26.75704869	26.88333972	9.463618069	11.24927974	13.44287027	MPC2	1	167916729	167937040	-	2552	protein_coding	mitochondrial pyruvate carrier 2 [Source:HGNC Symbol;Acc:HGNC:24515]	-
ENSG00000134243	2.07552695	3.064233094	3.287680469	1.004414777	0.830030004	0.603821003	SORT1	1	109309568	109397951	-	9160	protein_coding	sortilin 1 [Source:HGNC Symbol;Acc:HGNC:11186]	-
ENSG00000166471	10.4050795	13.37496069	10.49740736	24.70719524	24.61966677	23.03673108	TMEM41B	11	9280654	9314780	-	4422	protein_coding	transmembrane protein 41B [Source:HGNC Symbol;Acc:HGNC:28948]	-
ENSG00000226742	7.641615989	6.711244587	6.437413455	14.8396306	16.67285045	18.28638137	HSBP1L1	18	79964561	79970822	+	2056	protein_coding	heat shock factor binding protein 1 like 1 [Source:HGNC Symbol;Acc:HGNC:37243]	-
ENSG00000136982	14.9880342	19.64062252	18.44717795	8.238625331	7.100782601	7.154578713	DSCC1	8	119833976	119856010	-	2603	protein_coding	DNA replication and sister chromatid cohesion 1 [Source:HGNC Symbol;Acc:HGNC:24453]	-
ENSG00000165879	1.495204704	1.046227712	0.555149619	4.54577256	4.899079738	5.074530509	FRAT1	10	97319267	97321915	+	2649	protein_coding	FRAT1, WNT signaling pathway regulator [Source:HGNC Symbol;Acc:HGNC:3944]	-
ENSG00000147536	7.608106765	8.497735307	8.968943017	3.904564648	2.897093546	3.7340087	GINS4	8	41529206	41545046	+	5475	protein_coding	GINS complex subunit 4 [Source:HGNC Symbol;Acc:HGNC:28226]	-
ENSG00000116604	4.827221663	4.523887931	4.275904169	9.323055507	9.155642385	9.003190898	MEF2D	1	156463727	156500828	-	6400	protein_coding	myocyte enhancer factor 2D [Source:HGNC Symbol;Acc:HGNC:6997]	SRF
ENSG00000213563	17.37770653	15.89618271	13.72094553	32.07809457	32.52070699	42.01692978	C8orf82	8	144525733	144529132	-	3001	protein_coding	chromosome 8 open reading frame 82 [Source:HGNC Symbol;Acc:HGNC:33826]	-
ENSG00000132510	5.584480387	4.086592567	4.061141576	11.64166595	10.24967686	10.06106471	KDM6B	17	7839904	7854796	+	7258	protein_coding	lysine demethylase 6B [Source:HGNC Symbol;Acc:HGNC:29012]	-
ENSG00000153162	5.414039423	5.472493188	5.174899149	14.01675061	16.43309093	10.98040328	BMP6	6	7726797	7881422	+	2780	protein_coding	bone morphogenetic protein 6 [Source:HGNC Symbol;Acc:HGNC:1073]	-
ENSG00000101412	28.14070235	29.40113223	29.40211976	12.70301079	14.1666672	15.63606819	E2F1	20	33675683	33686404	-	2503	protein_coding	E2F transcription factor 1 [Source:HGNC Symbol;Acc:HGNC:3113]	E2F
ENSG00000109065	7.304014051	7.58752729	7.611380438	14.18500758	15.29731846	17.13572466	NAT9	17	74770547	74776367	-	4049	protein_coding	N-acetyltransferase 9 (putative) [Source:HGNC Symbol;Acc:HGNC:23133]	-
ENSG00000132635	6.429316359	5.239287624	4.807014392	12.68623539	13.71911013	14.02645835	PCED1A	20	2835314	2841190	-	2341	protein_coding	PC-esterase domain containing 1A [Source:HGNC Symbol;Acc:HGNC:16212]	-
ENSG00000100299	5.155880929	4.122875445	4.099756391	9.621477038	12.25033228	13.41988973	ARSA	22	50622754	50628173	-	2932	protein_coding	arylsulfatase A [Source:HGNC Symbol;Acc:HGNC:713]	-
ENSG00000197978	0.993813182	0.896702778	0.92368942	2.685025172	2.990134517	2.374212877	GOLGA6L9	15	82430018	82439153	+	6576	protein_coding	golgin A6 family-like 9 [Source:HGNC Symbol;Acc:HGNC:37229]	-
ENSG00000170293	11.69571026	13.10939743	13.34326636	26.33405643	30.65035604	33.39615958	CMTM8	3	32238679	32370325	+	1174	protein_coding	CKLF like MARVEL transmembrane domain containing 8 [Source:HGNC Symbol;Acc:HGNC:19179]	-
ENSG00000025796	5.166056753	6.777757236	6.7833009	17.30057476	15.55585882	12.08323824	SEC63	6	107867756	107958189	-	8587	protein_coding	SEC63 homolog, protein translocation regulator [Source:HGNC Symbol;Acc:HGNC:21082]	-
ENSG00000198826	11.27607186	16.53062364	15.83548479	6.682939291	5.261445906	4.400298056	ARHGAP11A	15	32615144	32639949	+	6428	protein_coding	Rho GTPase activating protein 11A [Source:HGNC Symbol;Acc:HGNC:15783]	-
ENSG00000171320	4.34679243	7.107419396	6.632051862	2.486082377	1.79211554	1.729900243	ESCO2	8	27771949	27812640	+	7973	protein_coding	establishment of sister chromatid cohesion N-acetyltransferase 2 [Source:HGNC Symbol;Acc:HGNC:27230]	-
ENSG00000154146	11.29639148	10.04559202	11.23446402	2.842449134	2.35336607	4.011420729	NRGN	11	124739846	124747210	+	1309	protein_coding	neurogranin [Source:HGNC Symbol;Acc:HGNC:8000]	-
ENSG00000169679	13.43904464	19.74696499	19.64166297	7.805802622	7.10636797	5.478444462	BUB1	2	110637698	110678114	-	6032	protein_coding	BUB1 mitotic checkpoint serine/threonine kinase [Source:HGNC Symbol;Acc:HGNC:1148]	-
ENSG00000167670	19.96214794	19.49112705	20.21232068	8.654956772	9.818602956	10.94405899	CHAF1A	19	4402662	4445018	+	4299	protein_coding	chromatin assembly factor 1 subunit A [Source:HGNC Symbol;Acc:HGNC:1910]	-
ENSG00000105880	3.247793331	3.508344488	3.218884637	10.10110156	8.361702484	10.53394188	DLX5	7	97020392	97024950	-	1748	protein_coding	distal-less homeobox 5 [Source:HGNC Symbol;Acc:HGNC:2918]	Homeobox
ENSG00000104413	0.013541187	0.084670815	0.026231284	0.749357052	1.183148693	0.847332743	ESRP1	8	94641074	94707466	+	4875	protein_coding	epithelial splicing regulatory protein 1 [Source:HGNC Symbol;Acc:HGNC:25966]	-
ENSG00000136770	14.30595839	14.68874443	16.82195125	29.72717635	29.90220599	33.84458605	DNAJC1	10	21756537	22003769	-	2501	protein_coding	DnaJ heat shock protein family (Hsp40) member C1 [Source:HGNC Symbol;Acc:HGNC:20090]	MYB
ENSG00000116830	5.388178183	6.498494251	6.870542854	3.149615673	2.63308056	2.516907446	TTF2	1	117060303	117107453	+	10181	protein_coding	transcription termination factor 2 [Source:HGNC Symbol;Acc:HGNC:12398]	-
ENSG00000250746	0.128368085	0.057333179	0.093250492	2.400812409	1.752506648	1.940068934	AC105250.1	4	164188311	164190367	+	2057	processed_pseudogene	heat shock 70kDa protein 5 (glucose-regulated protein, 78kDa) (HSPA5) pseudogene	-
ENSG00000105373	54.25918985	32.11674051	34.42948068	90.27216111	115.3059468	149.1095381	NOP53	19	47745522	47757058	+	5341	protein_coding	NOP53 ribosome biogenesis factor [Source:HGNC Symbol;Acc:HGNC:4333]	-
ENSG00000214293	2.214639329	2.339665317	2.124416663	5.542959195	6.342943415	6.00753819	APTR	7	77657660	77696265	-	3100	lincRNA	Alu-mediated CDKN1A/p21 transcriptional regulator [Source:HGNC Symbol;Acc:HGNC:44173]	-
ENSG00000112655	1.953185707	1.627086269	1.346228197	0.502279409	0.508428901	0.481026719	PTK7	6	43076268	43161719	+	9024	protein_coding	protein tyrosine kinase 7 (inactive) [Source:HGNC Symbol;Acc:HGNC:9618]	-
ENSG00000111665	11.31556267	12.3713195	12.03446563	5.002267993	5.414634814	6.440223744	CDCA3	12	6844793	6852066	-	5653	protein_coding	cell division cycle associated 3 [Source:HGNC Symbol;Acc:HGNC:14624]	-
ENSG00000167123	7.659241006	5.576529308	5.371319648	12.76188823	15.71795127	17.41361336	CERCAM	9	128411751	128437351	+	6059	protein_coding	cerebral endothelial cell adhesion molecule [Source:HGNC Symbol;Acc:HGNC:23723]	-
ENSG00000165678	107.7989543	131.6231577	133.4661395	222.0569884	258.4481178	282.7485089	GHITM	10	84139440	84153245	+	2128	protein_coding	growth hormone inducible transmembrane protein [Source:HGNC Symbol;Acc:HGNC:17281]	-
ENSG00000118655	6.148953448	6.929391337	6.637297045	2.833070495	2.844665232	2.558838449	DCLRE1B	1	113905141	113914086	+	3940	protein_coding	DNA cross-link repair 1B [Source:HGNC Symbol;Acc:HGNC:17641]	-
ENSG00000186283	14.42618695	15.82193019	16.25810542	6.632042667	7.044656157	8.275686246	TOR3A	1	179081377	179098023	+	3917	protein_coding	torsin family 3 member A [Source:HGNC Symbol;Acc:HGNC:11997]	-
ENSG00000172732	6.377105404	6.051780891	6.480279114	11.92157218	12.08896751	13.87212189	MUS81	11	65857126	65867653	+	5476	protein_coding	MUS81 structure-specific endonuclease subunit [Source:HGNC Symbol;Acc:HGNC:29814]	-
ENSG00000186104	3.230499686	2.663707624	2.930762193	6.711100453	8.27279378	6.542370203	CYP2R1	11	14877440	14892252	-	4516	protein_coding	cytochrome P450 family 2 subfamily R member 1 [Source:HGNC Symbol;Acc:HGNC:20580]	-
ENSG00000226067	1.018036244	0.625194141	0.554649432	3.488472754	3.758894499	3.947701969	LINC00623	1	120913275	121009291	+	2075	lincRNA	long intergenic non-protein coding RNA 623 [Source:HGNC Symbol;Acc:HGNC:44252]	-
ENSG00000175548	2.289044914	2.863634301	2.4293264	1.039955536	1.08772052	1.02734976	ALG10B	12	38316578	38329728	+	11449	protein_coding	ALG10B, alpha-1,2-glucosyltransferase [Source:HGNC Symbol;Acc:HGNC:31088]	-
ENSG00000179598	4.667345732	5.643342887	5.120095529	11.1253015	12.62229221	12.08812387	PLD6	17	17200995	17206315	-	2560	protein_coding	phospholipase D family member 6 [Source:HGNC Symbol;Acc:HGNC:30447]	-
ENSG00000135424	3.552888386	3.164408243	2.648647582	1.146435157	1.162159673	0.84590853	ITGA7	12	55684568	55716043	-	6373	protein_coding	integrin subunit alpha 7 [Source:HGNC Symbol;Acc:HGNC:6143]	-
ENSG00000108840	4.921967369	2.964613795	3.172597661	9.102329565	9.309311631	11.4696513	HDAC5	17	44076746	44123702	-	7618	protein_coding	histone deacetylase 5 [Source:HGNC Symbol;Acc:HGNC:14068]	-
ENSG00000150961	1.417422407	1.373126749	1.392214803	5.291998444	4.962031775	2.752513974	SEC24D	4	118722823	118838683	-	9920	protein_coding	SEC24 homolog D, COPII coat complex component [Source:HGNC Symbol;Acc:HGNC:10706]	-
ENSG00000166451	12.08146773	15.88213421	15.37540663	6.541297601	6.062061952	6.691232658	CENPN	16	81006498	81033114	+	3568	protein_coding	centromere protein N [Source:HGNC Symbol;Acc:HGNC:30873]	-
ENSG00000185920	0.509294245	0.415837468	0.447043304	1.802267971	1.394547843	1.067639309	PTCH1	9	95442980	95517057	-	16591	protein_coding	patched 1 [Source:HGNC Symbol;Acc:HGNC:9585]	-
ENSG00000148572	7.014562923	8.995518491	8.038591367	18.89653007	22.65241601	17.19932334	NRBF2	10	63133247	63155031	+	1901	protein_coding	nuclear receptor binding factor 2 [Source:HGNC Symbol;Acc:HGNC:19692]	-
ENSG00000162734	26.60763663	37.61626609	33.06312614	63.88926118	69.79498249	72.90698562	PEA15	1	160205337	160215376	+	2806	protein_coding	proliferation and apoptosis adaptor protein 15 [Source:HGNC Symbol;Acc:HGNC:8822]	-
ENSG00000054793	2.301773889	1.921378422	1.768175232	5.506702647	4.956957783	4.133247276	ATP9A	20	51596514	51768634	-	8317	protein_coding	ATPase phospholipid transporting 9A (putative) [Source:HGNC Symbol;Acc:HGNC:13540]	-
ENSG00000142619	5.526982696	2.255878115	2.065127518	13.02517331	13.56502794	14.57773857	PADI3	1	17249098	17284233	+	3189	protein_coding	peptidyl arginine deiminase 3 [Source:HGNC Symbol;Acc:HGNC:18337]	-
ENSG00000160058	3.558043573	3.714245573	3.497208196	7.109159737	7.128183154	7.915639954	BSDC1	1	32365103	32394731	-	6271	protein_coding	BSD domain containing 1 [Source:HGNC Symbol;Acc:HGNC:25501]	-
ENSG00000111266	1.995160512	1.54526139	1.586181527	5.141138345	4.958148699	3.779509592	DUSP16	12	12474210	12562383	-	5724	protein_coding	dual specificity phosphatase 16 [Source:HGNC Symbol;Acc:HGNC:17909]	-
ENSG00000033170	3.921386344	5.087018948	4.485255873	2.03960574	1.751094179	1.651044892	FUT8	14	65410592	65744121	+	6700	protein_coding	fucosyltransferase 8 [Source:HGNC Symbol;Acc:HGNC:4019]	-
ENSG00000141504	8.035701485	4.91692205	5.798462773	15.48174608	18.15119027	22.03076496	SAT2	17	7626234	7627876	-	1643	protein_coding	spermidine/spermine N1-acetyltransferase family member 2 [Source:HGNC Symbol;Acc:HGNC:23160]	-
ENSG00000229743	19.93597349	11.38518711	12.1161172	4.703824956	4.244402701	5.494876276	LINC01159	2	104865497	104872595	-	3351	processed_transcript	long intergenic non-protein coding RNA 1159 [Source:HGNC Symbol;Acc:HGNC:49514]	-
ENSG00000115363	17.0566403	17.42798056	15.68177164	7.815284889	7.810789285	8.598493977	EVA1A	2	75469302	75569722	-	2744	protein_coding	eva-1 homolog A, regulator of programmed cell death [Source:HGNC Symbol;Acc:HGNC:25816]	-
ENSG00000178531	63.37068356	57.48605253	56.76195502	22.72709879	24.90045081	32.14867184	CTXN1	19	7924485	7926166	-	1274	protein_coding	cortexin 1 [Source:HGNC Symbol;Acc:HGNC:31108]	-
ENSG00000097046	8.017357404	10.11244772	10.04828885	4.279256428	3.869605625	3.798831595	CDC7	1	91500893	91525764	+	3557	protein_coding	cell division cycle 7 [Source:HGNC Symbol;Acc:HGNC:1745]	-
ENSG00000109436	2.792280776	3.230933896	2.704530552	7.244364382	7.007086458	5.847925458	TBC1D9	4	140620765	140756120	-	5603	protein_coding	TBC1 domain family member 9 [Source:HGNC Symbol;Acc:HGNC:21710]	-
ENSG00000169855	3.326462681	4.359504223	3.903938631	1.785345568	1.524833876	1.165268232	ROBO1	3	78597240	79767815	-	10875	protein_coding	roundabout guidance receptor 1 [Source:HGNC Symbol;Acc:HGNC:10249]	-
ENSG00000104356	8.190436768	8.10616354	10.05467214	4.029458704	3.309608081	4.069161377	POP1	8	98117297	98159834	+	4852	protein_coding	POP1 homolog, ribonuclease P/MRP subunit [Source:HGNC Symbol;Acc:HGNC:30129]	-
ENSG00000125885	6.583304079	9.913477679	9.876380141	3.659149706	3.3065888	2.212076081	MCM8	20	5950652	5998977	+	7691	protein_coding	minichromosome maintenance 8 homologous recombination repair factor [Source:HGNC Symbol;Acc:HGNC:16147]	-
ENSG00000152518	83.58825391	62.30162799	59.14680727	33.40416075	31.15810777	31.88076624	ZFP36L2	2	43222402	43226609	-	3696	protein_coding	ZFP36 ring finger protein like 2 [Source:HGNC Symbol;Acc:HGNC:1108]	Others
ENSG00000236104	2.807016633	2.853250387	2.6719274	6.794787131	6.823469431	8.62326056	ZBTB22	6	33314406	33317942	-	2728	protein_coding	zinc finger and BTB domain containing 22 [Source:HGNC Symbol;Acc:HGNC:13085]	-
ENSG00000137267	10.51167002	11.71148866	12.88401064	3.525492788	4.060903939	4.98642592	TUBB2A	6	3153669	3157526	-	1727	protein_coding	tubulin beta 2A class IIa [Source:HGNC Symbol;Acc:HGNC:12412]	-
ENSG00000188229	485.9841327	477.5754548	483.6144405	210.8663686	217.6822461	287.9772401	TUBB4B	9	137241213	137243707	+	2111	protein_coding	tubulin beta 4B class IVb [Source:HGNC Symbol;Acc:HGNC:20771]	-
ENSG00000167325	28.47879924	40.12083083	37.22744782	17.78310217	15.53466869	15.57140628	RRM1	11	4094707	4138876	+	4177	protein_coding	ribonucleotide reductase catalytic subunit M1 [Source:HGNC Symbol;Acc:HGNC:10451]	-
ENSG00000166562	5.004775969	5.60782929	5.768803558	10.76765856	11.12979637	13.25444786	SEC11C	18	59139477	59158836	+	4511	protein_coding	SEC11 homolog C, signal peptidase complex subunit [Source:HGNC Symbol;Acc:HGNC:23400]	-
ENSG00000101000	7.94027753	7.231823307	9.01023714	16.83279606	19.63220772	21.09461725	PROCR	20	35172073	35216240	+	1696	protein_coding	protein C receptor [Source:HGNC Symbol;Acc:HGNC:9452]	-
ENSG00000172059	1.654288099	1.97885049	1.421170822	4.776355145	4.941847248	4.088776142	KLF11	2	10042849	10054836	+	4589	protein_coding	Kruppel like factor 11 [Source:HGNC Symbol;Acc:HGNC:11811]	zf-C2H2
ENSG00000155850	36.49677236	54.42438628	51.10791172	22.17539698	19.07821175	13.69176296	SLC26A2	5	149960737	149993455	+	8606	protein_coding	solute carrier family 26 member 2 [Source:HGNC Symbol;Acc:HGNC:10994]	-
ENSG00000120686	7.411806835	8.154748481	8.754735819	17.87746123	19.32508517	14.74707623	UFM1	13	38349849	38363619	+	4382	protein_coding	ubiquitin fold modifier 1 [Source:HGNC Symbol;Acc:HGNC:20597]	-
ENSG00000228451	0.331142652	0.20705805	0.192441697	1.493159134	1.397346033	1.597981526	SDAD1P1	8	26375913	26382953	-	3987	transcribed_processed_pseudogene	SDA1 domain containing 1 pseudogene 1 [Source:HGNC Symbol;Acc:HGNC:31403]	-
ENSG00000164181	0.836706881	0.927805196	1.3134272	3.488957233	3.609489653	2.922294287	ELOVL7	5	60751791	60844389	-	4576	protein_coding	ELOVL fatty acid elongase 7 [Source:HGNC Symbol;Acc:HGNC:26292]	-
ENSG00000027001	9.31975092	10.34997665	10.28424924	4.408090474	4.482445972	4.870267438	MIPEP	13	23730189	23889419	-	3407	protein_coding	mitochondrial intermediate peptidase [Source:HGNC Symbol;Acc:HGNC:7104]	-
ENSG00000167671	16.95696774	12.08407883	13.22411005	27.53462963	33.59816043	42.12705076	UBXN6	19	4444999	4457822	-	5275	protein_coding	UBX domain protein 6 [Source:HGNC Symbol;Acc:HGNC:14928]	-
ENSG00000112312	5.278930115	7.335173584	6.765732443	2.076503228	2.170673419	2.205568547	GMNN	6	24774931	24786099	+	2476	protein_coding	geminin, DNA replication inhibitor [Source:HGNC Symbol;Acc:HGNC:17493]	-
ENSG00000183647	2.44639799	2.925448593	3.299489394	1.037870549	0.757429253	0.906719088	ZNF530	19	57599885	57612722	+	5019	protein_coding	zinc finger protein 530 [Source:HGNC Symbol;Acc:HGNC:29297]	zf-C2H2
ENSG00000077152	25.77395313	28.2699772	33.94327312	13.88223251	11.86294239	13.47701385	UBE2T	1	202331657	202341980	-	1652	protein_coding	ubiquitin conjugating enzyme E2 T [Source:HGNC Symbol;Acc:HGNC:25009]	-
ENSG00000139624	4.254819996	4.429746266	4.386374732	7.908738825	9.808739977	11.25555482	CERS5	12	50129306	50167533	-	6749	protein_coding	ceramide synthase 5 [Source:HGNC Symbol;Acc:HGNC:23749]	Homeobox
ENSG00000180385	3.270448287	2.460934861	2.909437107	0.856102208	0.652966801	0.339318238	EMC3-AS1	3	9986893	10006990	+	3714	transcribed_unprocessed_pseudogene	EMC3 antisense RNA 1 [Source:HGNC Symbol;Acc:HGNC:49223]	-
ENSG00000206190	1.609314304	1.584799795	1.589154426	0.611418955	0.420901704	0.333036809	ATP10A	15	25677273	25865172	-	8409	protein_coding	ATPase phospholipid transporting 10A (putative) [Source:HGNC Symbol;Acc:HGNC:13542]	-
ENSG00000183808	3.882115108	3.963139069	3.986729866	1.793824948	1.892836006	1.727800035	RBM12B	8	93729356	93741017	-	7618	protein_coding	RNA binding motif protein 12B [Source:HGNC Symbol;Acc:HGNC:32310]	-
ENSG00000162366	29.56366988	20.01111351	22.85432512	50.29079232	57.70402347	72.93391471	PDZK1IP1	1	47183593	47191044	-	1438	protein_coding	PDZK1 interacting protein 1 [Source:HGNC Symbol;Acc:HGNC:16887]	-
ENSG00000135365	1.05007732	0.964342535	0.82280434	2.369876089	2.208221021	2.214877815	PHF21A	11	45929323	46121178	-	11190	protein_coding	PHD finger protein 21A [Source:HGNC Symbol;Acc:HGNC:24156]	-
ENSG00000166106	4.026193821	3.908277397	3.967290919	1.586019476	1.74459828	1.690769407	ADAMTS15	11	130448974	130476641	+	5673	protein_coding	ADAM metallopeptidase with thrombospondin type 1 motif 15 [Source:HGNC Symbol;Acc:HGNC:16305]	-
ENSG00000185158	1.177119602	1.042088264	0.936533253	2.692656002	3.005349403	2.742097616	LRRC37B	17	32007872	32053504	+	6281	protein_coding	leucine rich repeat containing 37B [Source:HGNC Symbol;Acc:HGNC:29070]	-
ENSG00000115425	8.173864034	7.931474153	8.700653819	15.03103539	19.21820159	20.81457552	PECR	2	215996329	216082955	-	3182	protein_coding	peroxisomal trans-2-enoyl-CoA reductase [Source:HGNC Symbol;Acc:HGNC:18281]	-
ENSG00000131389	4.7586511	4.17928243	4.183053928	9.654960129	8.345829876	8.261731752	SLC6A6	3	14402576	14489349	+	8254	protein_coding	solute carrier family 6 member 6 [Source:HGNC Symbol;Acc:HGNC:11052]	-
ENSG00000149636	14.24383097	16.16807162	14.58989456	6.421714217	7.705398706	6.824892681	DSN1	20	36751791	36773818	-	2739	protein_coding	DSN1 homolog, MIS12 kinetochore complex component [Source:HGNC Symbol;Acc:HGNC:16165]	-
ENSG00000111331	0.576046142	0.871893747	0.767172057	0.106587536	0.142987211	0.093338904	OAS3	12	112938352	112973249	+	8251	protein_coding	2'-5'-oligoadenylate synthetase 3 [Source:HGNC Symbol;Acc:HGNC:8088]	-
ENSG00000138623	1.893539042	2.203510211	1.850858666	0.427264986	0.448457227	0.460609626	SEMA7A	15	74409289	74433958	-	3800	protein_coding	semaphorin 7A (John Milton Hagen blood group) [Source:HGNC Symbol;Acc:HGNC:10741]	-
ENSG00000198168	7.726426986	9.971648384	10.10774145	4.074699171	4.284067932	4.27020043	SVIP	11	22813799	22830299	-	5263	protein_coding	small VCP interacting protein [Source:HGNC Symbol;Acc:HGNC:25238]	-
ENSG00000179965	3.454660258	2.677948681	3.346094094	6.792631505	6.76715659	7.911666917	ZNF771	16	30407297	30431108	+	5637	protein_coding	zinc finger protein 771 [Source:HGNC Symbol;Acc:HGNC:29653]	zf-C2H2
ENSG00000116691	14.27440819	13.73322714	13.87115115	24.89223693	30.5297716	36.40857029	MIIP	1	12019466	12032045	+	2821	protein_coding	migration and invasion inhibitory protein [Source:HGNC Symbol;Acc:HGNC:25715]	-
ENSG00000186907	3.318640354	2.470346655	2.812555158	7.368695116	7.386371336	9.239207743	RTN4RL2	11	57460549	57477534	+	2387	protein_coding	reticulon 4 receptor like 2 [Source:HGNC Symbol;Acc:HGNC:23053]	-
ENSG00000161800	33.72018173	44.31408802	42.03684513	21.60527406	18.72678532	16.86732535	RACGAP1	12	49976923	50033136	-	4487	protein_coding	Rac GTPase activating protein 1 [Source:HGNC Symbol;Acc:HGNC:9804]	-
ENSG00000171241	16.58104558	24.13435608	22.82809963	10.04361776	9.583880713	8.572979158	SHCBP1	16	46580554	46621626	-	4459	protein_coding	SHC binding and spindle associated 1 [Source:HGNC Symbol;Acc:HGNC:29547]	-
ENSG00000171617	2.118555495	2.697713009	1.855511807	0.727546642	0.52587166	0.669291419	ENC1	5	74627406	74641424	-	5858	protein_coding	ectodermal-neural cortex 1 [Source:HGNC Symbol;Acc:HGNC:3345]	-
ENSG00000067066	1.062030227	0.995404042	1.140134699	2.310768325	2.576454217	2.252745382	SP100	2	230415942	230544090	+	12618	protein_coding	SP100 nuclear antigen [Source:HGNC Symbol;Acc:HGNC:11206]	SAND
ENSG00000236404	0.187381181	0.236301919	0.277576825	0.869773298	1.641603322	1.37944469	VLDLR-AS1	9	2421597	2643359	-	5989	antisense	VLDLR antisense RNA 1 [Source:HGNC Symbol;Acc:HGNC:49621]	-
ENSG00000165092	4.217065062	3.166717347	2.939970784	0.783594086	1.012258666	0.761808549	ALDH1A1	9	72900662	73080442	-	2849	protein_coding	aldehyde dehydrogenase 1 family member A1 [Source:HGNC Symbol;Acc:HGNC:402]	-
ENSG00000135829	46.62444253	70.22786806	69.62471575	29.69661951	27.40181519	27.06246784	DHX9	1	182839369	182887751	+	5645	protein_coding	DExH-box helicase 9 [Source:HGNC Symbol;Acc:HGNC:2750]	-
ENSG00000170312	24.97119278	30.93114071	31.08292006	14.78290475	14.20586971	10.82872022	CDK1	10	60778331	60794852	+	3931	protein_coding	cyclin dependent kinase 1 [Source:HGNC Symbol;Acc:HGNC:1722]	-
ENSG00000197958	277.9988617	228.7022149	240.213622	433.1604989	524.4569119	642.4489887	RPL12	9	127447674	127451405	-	2452	protein_coding	ribosomal protein L12 [Source:HGNC Symbol;Acc:HGNC:10302]	-
ENSG00000241158	0.645978351	0.619456576	0.920114461	0.087617298	0.094321123	0.010075214	ADAMTS9-AS1	3	64561322	64592757	+	6949	processed_transcript	ADAMTS9 antisense RNA 1 [Source:HGNC Symbol;Acc:HGNC:40625]	-
ENSG00000145882	9.930817544	8.229559554	8.322889373	3.823372757	4.147108168	4.579836424	PCYOX1L	5	149358007	149369653	+	6069	protein_coding	prenylcysteine oxidase 1 like [Source:HGNC Symbol;Acc:HGNC:28477]	-
ENSG00000113407	18.57561733	26.94669944	26.79210465	52.9087258	53.70277409	48.32808348	TARS	5	33440696	33469539	+	5718	protein_coding	threonyl-tRNA synthetase [Source:HGNC Symbol;Acc:HGNC:11572]	-
ENSG00000231607	1.526468342	3.281731845	2.493398399	0.676105185	0.436701441	0.384157274	DLEU2	13	49982552	50125720	-	5103	antisense	deleted in lymphocytic leukemia 2 [Source:HGNC Symbol;Acc:HGNC:13748]	-
ENSG00000124107	52.61126117	24.43773849	23.2797141	223.2686564	319.2508427	435.9345518	SLPI	20	45252239	45254564	-	596	protein_coding	secretory leukocyte peptidase inhibitor [Source:HGNC Symbol;Acc:HGNC:11092]	-
ENSG00000115738	72.00088749	65.27840061	69.53520722	26.99875495	30.34928224	39.56271122	ID2	2	8678845	8684453	+	2205	protein_coding	inhibitor of DNA binding 2 [Source:HGNC Symbol;Acc:HGNC:5361]	bHLH
ENSG00000090238	1.390408763	0.537581913	0.884409045	3.636654978	3.750066724	5.28231347	YPEL3	16	30092314	30096915	-	3181	protein_coding	yippee like 3 [Source:HGNC Symbol;Acc:HGNC:18327]	-
ENSG00000100979	5.975228718	4.130719043	3.74926184	11.15524252	13.1293853	12.31627722	PLTP	20	45898621	45912155	-	2541	protein_coding	phospholipid transfer protein [Source:HGNC Symbol;Acc:HGNC:9093]	-
ENSG00000128191	7.08413272	6.344110247	6.590542784	3.468059948	3.395909874	2.976614932	DGCR8	22	20080232	20111877	+	7315	protein_coding	DGCR8, microprocessor complex subunit [Source:HGNC Symbol;Acc:HGNC:2847]	-
ENSG00000167384	4.761568944	5.794390987	5.574421992	2.291312331	2.302184773	2.327412385	ZNF180	19	44474428	44500524	-	4783	protein_coding	zinc finger protein 180 [Source:HGNC Symbol;Acc:HGNC:12970]	zf-C2H2
ENSG00000080493	0.610598899	0.551553286	0.558184923	0.119523479	0.068118633	0.080039419	SLC4A4	4	71062667	71572087	+	9622	protein_coding	solute carrier family 4 member 4 [Source:HGNC Symbol;Acc:HGNC:11030]	-
ENSG00000147573	4.542296979	4.15315706	3.901488393	1.383306794	1.425326568	1.454336397	TRIM55	8	66126896	66175487	+	3081	protein_coding	tripartite motif containing 55 [Source:HGNC Symbol;Acc:HGNC:14215]	-
ENSG00000164109	9.888211676	13.64410965	12.66984007	5.661062839	5.35935314	5.846568945	MAD2L1	4	120055608	120067074	-	5748	protein_coding	mitotic arrest deficient 2 like 1 [Source:HGNC Symbol;Acc:HGNC:6763]	-
ENSG00000155906	2.628293949	3.242138737	3.340385712	6.840560124	6.668976318	6.96144449	RMND1	6	151404762	151452181	-	4747	protein_coding	required for meiotic nuclear division 1 homolog [Source:HGNC Symbol;Acc:HGNC:21176]	-
ENSG00000114491	9.38940812	11.18034437	11.2962121	4.668307343	4.912105715	5.865950796	UMPS	3	124730366	124749273	+	7579	protein_coding	uridine monophosphate synthetase [Source:HGNC Symbol;Acc:HGNC:12563]	-
ENSG00000071575	12.81993011	8.315554055	7.609101928	2.69834415	3.300044885	3.937067804	TRIB2	2	12716889	12742734	+	4588	protein_coding	tribbles pseudokinase 2 [Source:HGNC Symbol;Acc:HGNC:30809]	-
ENSG00000171813	4.532032577	2.735934547	2.870128901	8.523272975	9.840215749	12.12214726	PWWP2B	10	132397168	132417863	+	2651	protein_coding	PWWP domain containing 2B [Source:HGNC Symbol;Acc:HGNC:25150]	-
ENSG00000111344	11.42511296	7.951318586	8.249733262	3.499879921	3.091300839	4.276692906	RASAL1	12	113098819	113136239	-	4813	protein_coding	RAS protein activator like 1 [Source:HGNC Symbol;Acc:HGNC:9873]	-
ENSG00000159055	20.34419952	23.58002515	23.52708647	10.48324276	11.14586091	10.64615075	MIS18A	21	32268219	32279069	-	1723	protein_coding	MIS18 kinetochore protein A [Source:HGNC Symbol;Acc:HGNC:1286]	-
ENSG00000159199	88.32906068	86.59042091	94.28215493	34.32961148	36.94511872	52.02088124	ATP5MC1	17	48892765	48895871	+	2615	protein_coding	ATP synthase membrane subunit c locus 1 [Source:HGNC Symbol;Acc:HGNC:841]	-
ENSG00000164418	0.435156808	0.870708446	0.758666823	0.098108528	0.051847395	0.00923041	GRIK2	6	101181257	102070083	+	7585	protein_coding	glutamate ionotropic receptor kainate type subunit 2 [Source:HGNC Symbol;Acc:HGNC:4580]	-
ENSG00000242247	5.174067211	6.261229134	5.314046097	13.46602921	13.66706382	10.62303939	ARFGAP3	22	42796502	42858106	-	3381	protein_coding	ADP ribosylation factor GTPase activating protein 3 [Source:HGNC Symbol;Acc:HGNC:661]	-
ENSG00000203760	25.07674577	30.70743435	34.82450371	10.63683795	11.70718529	12.85767147	CENPW	6	126340174	126348875	+	795	protein_coding	centromere protein W [Source:HGNC Symbol;Acc:HGNC:21488]	-
ENSG00000180867	3.570430224	2.764086312	3.631137167	7.277284736	8.803502293	8.141496583	PDIA3P1	1	147172744	147179622	+	3328	transcribed_processed_pseudogene	protein disulfide isomerase family A member 3 pseudogene 1 [Source:HGNC Symbol;Acc:HGNC:4607]	-
ENSG00000156804	0.312436115	0.350852696	0.285325068	1.234995141	1.063590241	1.259186504	FBXO32	8	123497889	123541206	-	7395	protein_coding	F-box protein 32 [Source:HGNC Symbol;Acc:HGNC:16731]	-
ENSG00000275342	9.705460937	6.625390138	7.353478225	17.05052155	16.61314835	17.60310229	PRAG1	8	8317736	8386498	-	4904	protein_coding	PEAK1 related, kinase-activating pseudokinase 1 [Source:HGNC Symbol;Acc:HGNC:25438]	-
ENSG00000163362	10.67090832	8.954557097	9.355162223	4.649160845	4.419632042	5.121931387	INAVA	1	200891048	200915735	+	5413	protein_coding	innate immunity activator [Source:HGNC Symbol;Acc:HGNC:25599]	-
ENSG00000174951	0.227998921	0.149352733	0.088333531	1.324032834	0.965876102	1.257422916	FUT1	19	48748011	48755390	-	4343	protein_coding	fucosyltransferase 1 (H blood group) [Source:HGNC Symbol;Acc:HGNC:4012]	-
ENSG00000118418	38.47520023	57.39704279	57.06565316	13.9436987	20.10266846	22.09472603	HMGN3	6	79201245	79234738	-	1014	protein_coding	high mobility group nucleosomal binding domain 3 [Source:HGNC Symbol;Acc:HGNC:12312]	Others
ENSG00000196730	8.115476595	5.276393646	5.283363971	13.25359324	14.68056343	16.06667603	DAPK1	9	87497228	87708633	+	8907	protein_coding	death associated protein kinase 1 [Source:HGNC Symbol;Acc:HGNC:2674]	-
ENSG00000196678	3.15371867	3.706707474	3.423432765	1.330792559	1.366908528	1.594727129	ERI2	16	20780193	20900349	-	6761	protein_coding	ERI1 exoribonuclease family member 2 [Source:HGNC Symbol;Acc:HGNC:30541]	-
ENSG00000152377	0.604750466	0.833994113	0.750165387	3.207463094	3.054915959	1.721622864	SPOCK1	5	136975298	137598379	-	6222	protein_coding	SPARC (osteonectin), cwcv and kazal like domains proteoglycan 1 [Source:HGNC Symbol;Acc:HGNC:11251]	-
ENSG00000115977	1.25270895	1.526132824	1.462509621	3.828396587	3.192786806	2.583066316	AAK1	2	69457997	69674349	-	23608	protein_coding	AP2 associated kinase 1 [Source:HGNC Symbol;Acc:HGNC:19679]	-
ENSG00000043355	13.5416986	11.24117438	9.677738888	22.76810344	23.78188583	26.75710539	ZIC2	13	99981772	99986773	+	3310	protein_coding	Zic family member 2 [Source:HGNC Symbol;Acc:HGNC:12873]	zf-C2H2
ENSG00000107281	20.06688176	16.43841953	16.3292616	31.68712861	38.2677787	44.76512987	NPDC1	9	137039470	137046203	-	2737	protein_coding	neural proliferation, differentiation and control 1 [Source:HGNC Symbol;Acc:HGNC:7899]	-
ENSG00000121897	0.663789344	0.798958736	0.84452551	1.717919577	1.938106585	2.004623333	LIAS	4	39458587	39485109	+	11735	protein_coding	lipoic acid synthetase [Source:HGNC Symbol;Acc:HGNC:16429]	-
ENSG00000149823	11.638259	9.3080616	8.8213984	19.04137912	19.73836956	23.06485232	VPS51	11	65089324	65111860	+	4878	protein_coding	VPS51, GARP complex subunit [Source:HGNC Symbol;Acc:HGNC:1172]	-
ENSG00000135749	1.318832241	1.054281009	1.323668739	3.133998206	2.713791112	2.493393431	PCNX2	1	232983435	233295713	-	13815	protein_coding	pecanex 2 [Source:HGNC Symbol;Acc:HGNC:8736]	-
ENSG00000105695	1.518060049	1.017019245	1.102765117	3.546092274	4.21146846	6.889984771	MAG	19	35292125	35313804	+	2957	protein_coding	myelin associated glycoprotein [Source:HGNC Symbol;Acc:HGNC:6783]	-
ENSG00000142871	105.8094856	159.3674965	153.6092752	71.59081541	56.2795202	57.26493994	CYR61	1	85580761	85583962	+	2455	protein_coding	cysteine rich angiogenic inducer 61 [Source:HGNC Symbol;Acc:HGNC:2654]	-
ENSG00000174851	27.82585418	24.30840913	23.63305841	44.9574708	51.43939765	63.77946822	YIF1A	11	66284580	66289170	-	2370	protein_coding	Yip1 interacting factor homolog A, membrane trafficking protein [Source:HGNC Symbol;Acc:HGNC:16688]	-
ENSG00000274605	14.60534952	14.46730244	16.45740107	30.75013154	35.03324132	44.78356546	AL355338.1	13	100086031	100088848	-	913	lincRNA	uncharacterized LOC105370333 [Source:NCBI gene;Acc:105370333]	-
ENSG00000269113	4.307662646	3.571227808	3.554172986	1.760023167	1.360447441	1.632368034	TRABD2B	1	47760528	47996895	-	7034	protein_coding	TraB domain containing 2B [Source:HGNC Symbol;Acc:HGNC:44200]	-
ENSG00000047648	1.666029709	1.480722965	1.135247375	0.360343964	0.398998089	0.461719529	ARHGAP6	X	11137543	11665701	-	7885	protein_coding	Rho GTPase activating protein 6 [Source:HGNC Symbol;Acc:HGNC:676]	-
ENSG00000124766	6.903645262	3.798808073	3.638346729	1.491265778	1.299226733	1.567269116	SOX4	6	21592768	21598619	+	5852	protein_coding	SRY-box 4 [Source:HGNC Symbol;Acc:HGNC:11200]	HMG
ENSG00000140525	10.17485261	15.75545808	15.74181014	6.559447323	5.63780892	4.814159427	FANCI	15	89243949	89317261	+	7766	protein_coding	FA complementation group I [Source:HGNC Symbol;Acc:HGNC:25568]	-
ENSG00000131584	5.358099751	3.936053888	4.115481153	1.651130914	1.54763307	2.177712532	ACAP3	1	1292376	1309609	-	8809	protein_coding	ArfGAP with coiled-coil, ankyrin repeat and PH domains 3 [Source:HGNC Symbol;Acc:HGNC:16754]	-
ENSG00000148120	2.372102872	2.212229695	1.993993909	0.94466053	0.976261383	0.912471871	C9orf3	9	94726701	95087218	+	10742	protein_coding	chromosome 9 open reading frame 3 [Source:HGNC Symbol;Acc:HGNC:1361]	-
ENSG00000151131	1.626935433	1.817738841	1.933945391	0.909425608	0.893766882	0.727523714	C12orf45	12	104986310	105074197	+	25887	protein_coding	chromosome 12 open reading frame 45 [Source:HGNC Symbol;Acc:HGNC:28628]	-
ENSG00000159259	5.907402456	6.452055062	6.683711089	2.643622094	2.382011966	3.269446363	CHAF1B	21	36385378	36419015	+	5118	protein_coding	chromatin assembly factor 1 subunit B [Source:HGNC Symbol;Acc:HGNC:1911]	-
ENSG00000215146	1.868300595	2.765108912	2.625675799	0.769606511	0.936599072	0.621644068	BX322639.1	10	42331866	42367974	-	7208	transcribed_unprocessed_pseudogene	zinc finger protein 91 pseudogene [Source:NCBI gene;Acc:441666]	-
ENSG00000146592	1.933916772	2.651855979	2.557769238	7.782622807	6.568972579	4.479994805	CREB5	7	28299321	28825894	+	11674	protein_coding	cAMP responsive element binding protein 5 [Source:HGNC Symbol;Acc:HGNC:16844]	TF_bZIP
ENSG00000185090	19.57650513	16.04110351	17.16050056	8.136863833	7.145093868	9.372139132	MANEAL	1	37793802	37801137	+	3018	protein_coding	mannosidase endo-alpha like [Source:HGNC Symbol;Acc:HGNC:26452]	-
ENSG00000147403	88.66986893	67.57088263	71.8764355	134.9500591	168.1180172	212.4902464	RPL10	X	154389955	154409168	+	4825	protein_coding	ribosomal protein L10 [Source:HGNC Symbol;Acc:HGNC:10298]	-
ENSG00000114450	1.022807158	1.223767946	1.445097637	0.269254883	0.223603407	0.039808195	GNB4	3	179396089	179451590	-	7035	protein_coding	G protein subunit beta 4 [Source:HGNC Symbol;Acc:HGNC:20731]	-
ENSG00000168005	24.90490619	21.93150351	23.64389974	10.00173498	11.02125021	13.26923291	SPINDOC	11	63813388	63827718	+	2807	protein_coding	spindlin interactor and repressor of chromatin binding [Source:HGNC Symbol;Acc:HGNC:25115]	-
ENSG00000114790	1.767890926	2.159300803	2.085085982	0.640884505	0.585105426	0.663264435	ARHGEF26	3	154121003	154257827	+	5489	protein_coding	Rho guanine nucleotide exchange factor 26 [Source:HGNC Symbol;Acc:HGNC:24490]	-
ENSG00000038427	20.58603301	37.56071061	35.07556483	13.77090039	10.57114468	7.652250484	VCAN	5	83471465	83582303	+	14831	protein_coding	versican [Source:HGNC Symbol;Acc:HGNC:2464]	-
ENSG00000196189	2.235278431	2.074482838	1.968211423	0.704070734	0.605285277	0.862073249	SEMA4A	1	156147366	156177752	+	6822	protein_coding	semaphorin 4A [Source:HGNC Symbol;Acc:HGNC:10729]	-
ENSG00000137207	25.55771571	21.84470178	21.02669798	39.61962575	45.72819671	52.17124422	YIPF3	6	43511827	43516990	-	3053	protein_coding	Yip1 domain family member 3 [Source:HGNC Symbol;Acc:HGNC:21023]	-
ENSG00000119771	3.130428692	3.462077818	3.436325408	8.536487605	7.441829285	5.786431827	KLHL29	2	23385217	23708611	+	11071	protein_coding	kelch like family member 29 [Source:HGNC Symbol;Acc:HGNC:29404]	-
ENSG00000138160	15.64759412	23.62326935	21.81285062	10.10578397	8.631275538	7.635125814	KIF11	10	92593286	92655395	+	4860	protein_coding	kinesin family member 11 [Source:HGNC Symbol;Acc:HGNC:6388]	-
ENSG00000166347	3.848943973	3.723042918	4.098726092	1.750641012	1.639825344	2.067377038	CYB5A	18	74250847	74292016	-	9313	protein_coding	cytochrome b5 type A [Source:HGNC Symbol;Acc:HGNC:2570]	-
ENSG00000100417	4.299566751	2.599104117	3.120191061	7.481200834	8.55086685	11.11771333	PMM1	22	41576894	41589890	-	5082	protein_coding	phosphomannomutase 1 [Source:HGNC Symbol;Acc:HGNC:9114]	-
ENSG00000198842	1.273025762	1.328953518	1.247875309	0.110026028	0.137057095	0.309070771	DUSP27	1	167094045	167129165	+	4304	protein_coding	dual specificity phosphatase 27, atypical [Source:HGNC Symbol;Acc:HGNC:25034]	-
ENSG00000227036	2.29808982	1.638392428	1.934028601	0.754801273	0.828645835	0.98913018	LINC00511	17	72290091	72640472	-	27605	processed_transcript	long intergenic non-protein coding RNA 511 [Source:HGNC Symbol;Acc:HGNC:43564]	-
ENSG00000108306	2.049695006	1.889461775	2.141102781	4.274321019	4.632255183	3.684211806	FBXL20	17	39252644	39402523	-	11079	protein_coding	F-box and leucine rich repeat protein 20 [Source:HGNC Symbol;Acc:HGNC:24679]	-
ENSG00000143457	5.016930546	5.260814321	4.436723388	11.5019717	12.24638379	9.253701344	GOLPH3L	1	150646225	150697144	-	3329	protein_coding	golgi phosphoprotein 3 like [Source:HGNC Symbol;Acc:HGNC:24882]	-
ENSG00000094804	18.03278221	27.26051317	26.57882339	10.90780264	11.55891194	9.172074636	CDC6	17	40287633	40304657	+	5557	protein_coding	cell division cycle 6 [Source:HGNC Symbol;Acc:HGNC:1744]	-
ENSG00000249992	7.427860282	5.821910791	5.078422816	13.54498348	16.37689913	23.63361822	TMEM158	3	45224466	45226278	-	1813	protein_coding	transmembrane protein 158 (gene/pseudogene) [Source:HGNC Symbol;Acc:HGNC:30293]	-
ENSG00000101888	3.727251558	4.561103262	4.382225302	1.390981799	1.582975652	1.393855238	NXT2	X	109535781	109544690	+	3064	protein_coding	nuclear transport factor 2 like export factor 2 [Source:HGNC Symbol;Acc:HGNC:18151]	-
ENSG00000145147	0.645723057	0.752875788	0.612263603	0.139312787	0.168718463	0.108133232	SLIT2	4	20253260	20620561	+	9712	protein_coding	slit guidance ligand 2 [Source:HGNC Symbol;Acc:HGNC:11086]	-
ENSG00000184178	4.725597989	5.183927442	4.657391181	1.784183456	1.852099647	1.978379806	SCFD2	4	52872982	53366075	-	3185	protein_coding	sec1 family domain containing 2 [Source:HGNC Symbol;Acc:HGNC:30676]	-
ENSG00000171621	5.004827572	5.839535075	5.110590969	10.63558766	10.88222685	11.02756022	SPSB1	1	9292880	9369532	+	3403	protein_coding	splA/ryanodine receptor domain and SOCS box containing 1 [Source:HGNC Symbol;Acc:HGNC:30628]	-
ENSG00000173486	24.46761161	20.90254326	22.90343424	43.29113668	46.54910505	66.18112434	FKBP2	11	64241003	64244132	+	1608	protein_coding	FK506 binding protein 2 [Source:HGNC Symbol;Acc:HGNC:3718]	-
ENSG00000136153	1.851698681	1.805913333	1.900316554	0.86169715	0.889610286	0.677368983	LMO7	13	75620434	75859870	+	14367	protein_coding	LIM domain 7 [Source:HGNC Symbol;Acc:HGNC:6646]	-
ENSG00000108846	9.949371113	7.188426118	7.515164545	15.9309606	16.32798814	17.38300675	ABCC3	17	50634777	50692252	+	9614	protein_coding	ATP binding cassette subfamily C member 3 [Source:HGNC Symbol;Acc:HGNC:54]	-
ENSG00000158792	11.30364515	9.669476263	10.71656794	18.88865856	24.79676872	29.36469876	SPATA2L	16	89696343	89701705	-	2482	protein_coding	spermatogenesis associated 2 like [Source:HGNC Symbol;Acc:HGNC:28393]	-
ENSG00000240184	2.199632746	2.203670187	1.977487235	0.747241783	0.663642521	0.734668961	PCDHGC3	5	141475947	141512979	+	5432	protein_coding	protocadherin gamma subfamily C, 3 [Source:HGNC Symbol;Acc:HGNC:8716]	-
ENSG00000170222	1.75220455	1.019185735	1.223519365	4.844094796	5.9474883	5.099687808	ADPRM	17	10697594	10711233	+	1620	protein_coding	ADP-ribose/CDP-alcohol diphosphatase, manganese dependent [Source:HGNC Symbol;Acc:HGNC:30925]	-
ENSG00000176142	5.867297651	7.054389168	6.833881444	15.03198817	14.31810747	11.48717049	TMEM39A	3	119429500	119468830	-	5333	protein_coding	transmembrane protein 39A [Source:HGNC Symbol;Acc:HGNC:25600]	-
ENSG00000265298	3.626290468	2.181521036	2.437127392	11.07280521	10.43409451	9.418743918	AC132812.1	17	64750420	64751311	+	892	unprocessed_pseudogene	U5 small nuclear ribonucleoprotein 200 kDa helicase pseudogene [Source:NCBI gene;Acc:101929240]	-
ENSG00000064012	2.779794664	3.166951669	3.089681606	6.547404786	6.162542152	5.548428639	CASP8	2	201233443	201287711	+	7243	protein_coding	caspase 8 [Source:HGNC Symbol;Acc:HGNC:1509]	-
ENSG00000255769	3.417070069	3.085881723	2.364060868	9.158571601	8.388705028	7.686259376	GOLGA2P10	15	82472993	82513950	-	1758	transcribed_unprocessed_pseudogene	GOLGA2 pseudogene 10 [Source:HGNC Symbol;Acc:HGNC:26229]	-
ENSG00000085840	9.995043244	12.12217179	10.99738466	5.721453046	4.75436124	4.701515547	ORC1	1	52372829	52404459	-	3157	protein_coding	origin recognition complex subunit 1 [Source:HGNC Symbol;Acc:HGNC:8487]	-
ENSG00000168159	47.22411753	37.62410901	38.07129458	75.82598646	84.15937037	119.3305634	RNF187	1	228487061	228495766	+	3285	protein_coding	ring finger protein 187 [Source:HGNC Symbol;Acc:HGNC:27146]	-
ENSG00000125821	3.910763989	4.688186817	4.134013788	7.722492432	9.611055482	11.9774177	DTD1	20	18587893	18766644	+	6465	protein_coding	D-tyrosyl-tRNA deacylase 1 [Source:HGNC Symbol;Acc:HGNC:16219]	-
ENSG00000146918	19.72463433	27.6440275	26.22330692	13.13701241	11.17095086	9.668319965	NCAPG2	7	158631311	158704829	-	6988	protein_coding	non-SMC condensin II complex subunit G2 [Source:HGNC Symbol;Acc:HGNC:21904]	-
ENSG00000105612	12.21342535	12.4648067	12.04371673	21.57786543	24.14336492	28.16331907	DNASE2	19	12875211	12881468	-	2389	protein_coding	deoxyribonuclease 2, lysosomal [Source:HGNC Symbol;Acc:HGNC:2960]	-
ENSG00000118508	23.48706128	24.95324154	23.3794129	41.85757429	48.79427794	55.45785312	RAB32	6	146543693	146554965	+	1217	protein_coding	RAB32, member RAS oncogene family [Source:HGNC Symbol;Acc:HGNC:9772]	-
ENSG00000124102	2.860194441	2.350511295	2.105435571	8.558875434	14.31284632	13.46864057	PI3	20	45174876	45176544	+	577	protein_coding	peptidase inhibitor 3 [Source:HGNC Symbol;Acc:HGNC:8947]	-
ENSG00000181409	0.477204489	0.341014986	0.400580145	1.325836997	1.389843344	2.373119987	AATK	17	81117295	81166077	-	6225	protein_coding	apoptosis associated tyrosine kinase [Source:HGNC Symbol;Acc:HGNC:21]	-
ENSG00000132846	2.736197065	2.525612792	2.169245413	6.615479635	5.342912268	4.965589555	ZBED3	5	77072072	77087323	-	6514	protein_coding	zinc finger BED-type containing 3 [Source:HGNC Symbol;Acc:HGNC:20711]	zf-BED
ENSG00000251003	2.747459668	3.449148574	3.955715935	8.294579914	8.380359309	8.164206311	ZFPM2-AS1	8	105546089	106060524	-	2667	processed_transcript	ZFPM2 antisense RNA 1 [Source:HGNC Symbol;Acc:HGNC:50698]	-
ENSG00000105829	3.245936388	3.416432456	3.606988977	6.923614523	7.070280487	6.618311589	BET1	7	93962762	94004382	-	5247	protein_coding	Bet1 golgi vesicular membrane trafficking protein [Source:HGNC Symbol;Acc:HGNC:14562]	-
ENSG00000175879	4.168203027	2.579393338	2.577979428	7.693965967	8.850525203	9.906698624	HOXD8	2	176129694	176132695	+	2629	protein_coding	homeobox D8 [Source:HGNC Symbol;Acc:HGNC:5139]	Homeobox
ENSG00000179348	5.092749713	5.355843404	4.832330135	1.896453504	2.27837655	2.386616908	GATA2	3	128479427	128493185	-	4459	protein_coding	GATA binding protein 2 [Source:HGNC Symbol;Acc:HGNC:4171]	zf-GATA
ENSG00000237686	5.721534953	9.194359115	9.774609159	1.67947147	1.769909588	3.201798618	AL109615.3	6	43995723	44074652	-	2296	antisense	uncharacterized LOC101929705 [Source:NCBI gene;Acc:101929705]	-
ENSG00000197415	3.233180554	3.643836701	3.648625873	1.682483548	1.310074927	1.495540561	VEPH1	3	157259742	157533619	-	6554	protein_coding	ventricular zone expressed PH domain containing 1 [Source:HGNC Symbol;Acc:HGNC:25735]	-
ENSG00000160813	17.51826927	15.99615016	14.92083811	29.29422809	37.27214012	39.04665795	PPP1R35	7	100435282	100436565	-	1187	protein_coding	protein phosphatase 1 regulatory subunit 35 [Source:HGNC Symbol;Acc:HGNC:28320]	-
ENSG00000146966	0.038469282	0.045817541	0.012420115	0.486220029	0.636594295	1.006398032	DENND2A	7	140518420	140673993	-	5148	protein_coding	DENN domain containing 2A [Source:HGNC Symbol;Acc:HGNC:22212]	-
ENSG00000133119	23.19882414	35.88503426	34.72804276	15.18247622	12.26949783	13.17914083	RFC3	13	33818049	33966558	+	2874	protein_coding	replication factor C subunit 3 [Source:HGNC Symbol;Acc:HGNC:9971]	-
ENSG00000088854	2.813351683	2.216188159	2.380578826	5.3385195	5.425527488	4.680626466	C20orf194	20	3249305	3407625	-	8541	protein_coding	chromosome 20 open reading frame 194 [Source:HGNC Symbol;Acc:HGNC:17721]	-
ENSG00000204592	7.544375737	5.827344319	6.490589474	12.71143253	14.32048289	16.35589945	HLA-E	6	30489467	30494205	+	2975	protein_coding	major histocompatibility complex, class I, E [Source:HGNC Symbol;Acc:HGNC:4962]	-
ENSG00000143476	8.768648672	12.5946976	13.25337475	5.449453743	4.906448228	4.756759455	DTL	1	212035553	212107400	+	4916	protein_coding	denticleless E3 ubiquitin protein ligase homolog [Source:HGNC Symbol;Acc:HGNC:30288]	-
ENSG00000279207	3.943975694	4.22354419	4.689722654	1.514211023	2.087739927	1.784069239	AC015813.6	17	58095672	58101479	+	5808	TEC	novel transcript	-
ENSG00000174564	0.347016878	0.33382145	0.491239921	1.668688901	2.385336585	2.944325501	IL20RB	3	136946230	137011085	+	2473	protein_coding	interleukin 20 receptor subunit beta [Source:HGNC Symbol;Acc:HGNC:6004]	-
ENSG00000101871	1.612158828	1.611367656	1.499585622	0.684144938	0.366678314	0.384146941	MID1	X	10445310	10833654	-	9295	protein_coding	midline 1 [Source:HGNC Symbol;Acc:HGNC:7095]	-
ENSG00000135596	4.724590461	3.760661649	3.688077218	8.159069766	7.802827216	10.02165388	MICAL1	6	109444062	109465968	-	7056	protein_coding	microtubule associated monooxygenase, calponin and LIM domain containing 1 [Source:HGNC Symbol;Acc:HGNC:20619]	-
ENSG00000185475	12.97319959	9.932973271	10.85591143	22.56517006	24.4912804	30.98153943	TMEM179B	11	62787415	62790405	+	1496	protein_coding	transmembrane protein 179B [Source:HGNC Symbol;Acc:HGNC:33744]	-
ENSG00000233101	17.01231094	11.34339795	11.73157482	5.764243163	4.762457427	4.062417986	HOXB-AS3	17	48549630	48606414	+	1913	antisense	HOXB cluster antisense RNA 3 [Source:HGNC Symbol;Acc:HGNC:40283]	-
ENSG00000113946	5.158727479	6.188014979	5.746100688	11.29078232	12.36605472	10.9034513	CLDN16	3	190322541	190412143	+	3583	protein_coding	claudin 16 [Source:HGNC Symbol;Acc:HGNC:2037]	-
ENSG00000111671	3.472966604	2.501054716	2.555464064	6.538792245	7.939026647	8.280453632	SPSB2	12	6870935	6889358	-	2452	protein_coding	splA/ryanodine receptor domain and SOCS box containing 2 [Source:HGNC Symbol;Acc:HGNC:29522]	-
ENSG00000051341	3.160210582	5.068667779	5.217130241	1.94314661	1.324820451	0.931019456	POLQ	3	121431427	121546641	-	9400	protein_coding	DNA polymerase theta [Source:HGNC Symbol;Acc:HGNC:9186]	-
ENSG00000171680	4.988668984	3.218823514	3.263568895	8.488658175	8.744742301	9.192077988	PLEKHG5	1	6466092	6520061	-	7053	protein_coding	pleckstrin homology and RhoGEF domain containing G5 [Source:HGNC Symbol;Acc:HGNC:29105]	-
ENSG00000005238	3.172428243	2.235765867	2.194808217	5.678866546	5.502034133	6.674635227	FAM214B	9	35104112	35116341	-	6409	protein_coding	family with sequence similarity 214 member B [Source:HGNC Symbol;Acc:HGNC:25666]	-
ENSG00000006576	4.603980162	6.80652791	6.204558703	2.71508795	2.729094321	2.45360131	PHTF2	7	77798792	77957503	+	8646	protein_coding	putative homeodomain transcription factor 2 [Source:HGNC Symbol;Acc:HGNC:13411]	-
ENSG00000146859	19.37873859	17.28480087	16.97293338	9.651792261	8.642820289	7.597569582	TMEM140	7	135148072	135166215	+	2313	protein_coding	transmembrane protein 140 [Source:HGNC Symbol;Acc:HGNC:21870]	-
ENSG00000099812	20.14228772	26.123691	23.75607108	41.26074629	46.11928637	55.18867376	MISP	19	751126	764318	+	2966	protein_coding	mitotic spindle positioning [Source:HGNC Symbol;Acc:HGNC:27000]	-
ENSG00000166833	2.011036571	2.334895964	2.444601714	1.097305859	0.567304305	0.524868326	NAV2	11	19350724	20121598	+	14673	protein_coding	neuron navigator 2 [Source:HGNC Symbol;Acc:HGNC:15997]	-
ENSG00000196182	4.676433261	5.738487122	6.325247034	11.32749032	10.63473703	11.93596922	STK40	1	36339624	36385896	-	5590	protein_coding	serine/threonine kinase 40 [Source:HGNC Symbol;Acc:HGNC:21373]	-
ENSG00000180879	10.06738592	10.12334066	9.79279826	16.86098716	19.92015889	24.03920634	SSR4	X	153793516	153798505	+	4590	protein_coding	signal sequence receptor subunit 4 [Source:HGNC Symbol;Acc:HGNC:11326]	-
ENSG00000086619	0.948148322	1.242919369	1.073398219	2.637364388	3.203219947	2.860058426	ERO1B	1	236215555	236281985	-	5361	protein_coding	endoplasmic reticulum oxidoreductase 1 beta [Source:HGNC Symbol;Acc:HGNC:14355]	-
ENSG00000150281	4.006816141	2.338842264	2.38233338	8.57825184	8.389914937	12.15965123	CTF1	16	30896607	30903560	+	1664	protein_coding	cardiotrophin 1 [Source:HGNC Symbol;Acc:HGNC:2499]	-
ENSG00000144554	8.887919376	12.31004876	12.72211778	5.959168485	4.866103084	4.445779038	FANCD2	3	10026414	10101930	+	8378	protein_coding	FA complementation group D2 [Source:HGNC Symbol;Acc:HGNC:3585]	-
ENSG00000125266	1.565168607	2.161777274	1.821725804	0.55263237	0.274241626	0.530081928	EFNB2	13	106489731	106535662	-	5019	protein_coding	ephrin B2 [Source:HGNC Symbol;Acc:HGNC:3227]	-
ENSG00000145555	1.432502054	1.541432267	1.396642552	0.678295532	0.633703793	0.576627964	MYO10	5	16661914	16936276	-	13963	protein_coding	myosin X [Source:HGNC Symbol;Acc:HGNC:7593]	-
ENSG00000186871	2.526173017	4.310386965	4.62984561	1.116136764	1.291650408	0.689858963	ERCC6L	X	72204657	72239047	-	4364	protein_coding	ERCC excision repair 6 like, spindle assembly checkpoint helicase [Source:HGNC Symbol;Acc:HGNC:20794]	-
ENSG00000145623	6.395209779	7.12636471	6.060545396	15.06902181	14.47188428	10.82297789	OSMR	5	38845858	38945596	+	7174	protein_coding	oncostatin M receptor [Source:HGNC Symbol;Acc:HGNC:8507]	-
ENSG00000178234	5.562783376	5.644356441	5.90441055	2.438509527	2.694444639	3.257973233	GALNT11	7	152025674	152122347	+	8295	protein_coding	polypeptide N-acetylgalactosaminyltransferase 11 [Source:HGNC Symbol;Acc:HGNC:19875]	-
ENSG00000113272	5.350766488	5.878404679	6.314448369	10.96691027	11.80601683	13.11106704	THG1L	5	157731197	157741448	+	3220	protein_coding	tRNA-histidine guanylyltransferase 1 like [Source:HGNC Symbol;Acc:HGNC:26053]	-
ENSG00000129195	19.19833836	17.21181435	20.08985998	7.764326519	8.010128683	10.71394632	PIMREG	17	6444415	6451469	+	2823	protein_coding	PICALM interacting mitotic regulator [Source:HGNC Symbol;Acc:HGNC:25483]	-
ENSG00000105613	1.828930824	1.18241235	0.968917287	3.862476342	3.712105769	3.536534338	MAST1	19	12833951	12874951	+	6533	protein_coding	microtubule associated serine/threonine kinase 1 [Source:HGNC Symbol;Acc:HGNC:19034]	-
ENSG00000137449	3.274450386	3.91087852	3.10918561	10.03867329	9.159869007	5.989657957	CPEB2	4	15002674	15070153	+	7177	protein_coding	cytoplasmic polyadenylation element binding protein 2 [Source:HGNC Symbol;Acc:HGNC:21745]	-
ENSG00000161791	2.370262565	2.596066763	2.481532389	1.254836268	0.751917259	1.06917431	FMNL3	12	49636499	49708165	-	13424	protein_coding	formin like 3 [Source:HGNC Symbol;Acc:HGNC:23698]	-
ENSG00000133112	59.30207301	49.74366694	53.77927384	89.71643826	105.1639483	132.0214023	TPT1	13	45333471	45341370	-	7269	protein_coding	tumor protein, translationally-controlled 1 [Source:HGNC Symbol;Acc:HGNC:12022]	-
ENSG00000176208	3.18170051	3.933923172	4.482490735	1.740261861	1.547110391	1.06874454	ATAD5	17	30831970	30895869	+	7075	protein_coding	ATPase family, AAA domain containing 5 [Source:HGNC Symbol;Acc:HGNC:25752]	-
ENSG00000160200	6.079915239	4.388214442	4.974898626	9.93918929	11.08815553	15.66154179	CBS	21	43053191	43076943	-	6786	protein_coding	cystathionine-beta-synthase [Source:HGNC Symbol;Acc:HGNC:1550]	-
ENSG00000156970	15.76590808	19.24732846	20.79866526	10.1263838	8.698165031	7.070090199	BUB1B	15	40161023	40221136	+	4476	protein_coding	BUB1 mitotic checkpoint serine/threonine kinase B [Source:HGNC Symbol;Acc:HGNC:1149]	-
ENSG00000253616	0.074929952	0.066932094	0.217725609	3.609039275	3.422261562	4.132415985	AC107959.3	8	23071377	23074488	-	881	antisense	novel transcript	-
ENSG00000236753	1.648705181	1.433970071	1.386775471	4.779760834	3.489348431	4.716594131	MKLN1-AS	7	131309469	131328222	-	3043	processed_transcript	MKLN1 antisense RNA [Source:HGNC Symbol;Acc:HGNC:40374]	-
ENSG00000265688	7.280621177	6.721324394	6.208301173	14.20834574	13.45462702	16.99515833	MAFG-DT	17	81927829	81930753	+	1895	antisense	MAFG divergent transcript [Source:HGNC Symbol;Acc:HGNC:43649]	-
ENSG00000225329	4.83634192	3.078707224	2.638314899	0.769076974	0.579544725	0.943328514	LHFPL3-AS2	7	104894628	104926645	-	2375	processed_transcript	LHFPL3 antisense RNA 2 [Source:HGNC Symbol;Acc:HGNC:44106]	-
ENSG00000137807	19.31410668	28.23717047	27.1078537	13.28110152	11.18310309	9.688492007	KIF23	15	69414246	69448427	+	6576	protein_coding	kinesin family member 23 [Source:HGNC Symbol;Acc:HGNC:6392]	-
ENSG00000089327	20.46786869	17.19958018	20.63643044	33.24877237	40.51317572	50.80771945	FXYD5	19	35154730	35169883	+	2993	protein_coding	FXYD domain containing ion transport regulator 5 [Source:HGNC Symbol;Acc:HGNC:4029]	-
ENSG00000204498	12.65347448	9.778143071	10.99789697	21.0290107	25.71643425	34.35697297	NFKBIL1	6	31546870	31558829	+	1779	protein_coding	NFKB inhibitor like 1 [Source:HGNC Symbol;Acc:HGNC:7800]	-
ENSG00000176697	1.16845225	1.645595572	1.462165303	3.015419876	3.429614753	3.491587592	BDNF	11	27654893	27722058	-	7740	protein_coding	brain derived neurotrophic factor [Source:HGNC Symbol;Acc:HGNC:1033]	-
ENSG00000204334	1.318068972	0.490575496	0.744710944	4.952766611	8.288394168	8.97000842	ERICH2	2	170783786	170798971	+	601	protein_coding	glutamate rich 2 [Source:HGNC Symbol;Acc:HGNC:44395]	-
ENSG00000119139	1.361670791	1.197264329	1.161771087	0.594920101	0.432296305	0.371227829	TJP2	9	69121264	69274615	+	15465	protein_coding	tight junction protein 2 [Source:HGNC Symbol;Acc:HGNC:11828]	-
ENSG00000148803	12.69881781	10.65450508	10.8058486	22.6027836	26.18687153	38.16889734	FUOM	10	133355154	133358035	-	1284	protein_coding	fucose mutarotase [Source:HGNC Symbol;Acc:HGNC:24733]	-
ENSG00000184661	15.42224454	19.20808939	17.76803653	9.365098915	8.28521285	6.109088568	CDCA2	8	25458997	25507920	+	3908	protein_coding	cell division cycle associated 2 [Source:HGNC Symbol;Acc:HGNC:14623]	-
ENSG00000164088	2.12588297	1.915483691	1.897929968	4.167757957	5.267727766	5.352410258	PPM1M	3	52245793	52250597	+	3571	protein_coding	protein phosphatase, Mg2+/Mn2+ dependent 1M [Source:HGNC Symbol;Acc:HGNC:26506]	-
ENSG00000088986	76.95224982	79.88586462	83.39931481	29.71854106	38.47952235	47.35384722	DYNLL1	12	120469850	120498493	+	2957	protein_coding	dynein light chain LC8-type 1 [Source:HGNC Symbol;Acc:HGNC:15476]	-
ENSG00000210174	89.37183566	164.2009017	146.5672975	32.26398417	31.25932626	33.39065472	MT-TR	MT	10405	10469	+	65	Mt_tRNA	mitochondrially encoded tRNA arginine [Source:HGNC Symbol;Acc:HGNC:7496]	-
ENSG00000196611	0.067018566	0.059865152	0.097368661	1.133228198	1.763359734	2.025747106	MMP1	11	102789920	102798160	-	1970	protein_coding	matrix metallopeptidase 1 [Source:HGNC Symbol;Acc:HGNC:7155]	-
ENSG00000265778	0.142167884	0.211655329	0.091800077	2.282529506	2.02324565	2.563277688	AC018413.1	18	76491652	76493918	+	1393	antisense	uncharacterized LOC101927989 [Source:NCBI gene;Acc:101927989]	-
ENSG00000135617	10.50957814	11.14802307	10.77006729	3.221442352	3.074546843	5.025784631	PRADC1	2	73228006	73233238	-	1407	protein_coding	protease associated domain containing 1 [Source:HGNC Symbol;Acc:HGNC:16047]	-
ENSG00000093009	15.21599323	19.49687679	19.77024015	7.535186836	7.047219633	9.889350167	CDC45	22	19479459	19520612	+	2846	protein_coding	cell division cycle 45 [Source:HGNC Symbol;Acc:HGNC:1739]	-
ENSG00000272512	2.594961453	2.74200189	2.084293033	0.389167532	0.502732492	0.469883645	AL645608.7	1	995966	998051	-	2086	lincRNA	novel transcript	-
ENSG00000166783	2.744759833	2.592201102	2.775617672	6.257605301	5.714593707	4.520462268	MARF1	16	15594386	15643166	-	10919	protein_coding	meiosis regulator and mRNA stability factor 1 [Source:HGNC Symbol;Acc:HGNC:29562]	-
ENSG00000237238	8.60323549	7.943573027	8.693427069	16.36153616	17.70009753	18.02957678	BMS1P10	9	63299453	63385117	-	1596	transcribed_unprocessed_pseudogene	BMS1, ribosome biogenesis factor pseudogene 10 [Source:HGNC Symbol;Acc:HGNC:49154]	-
ENSG00000259803	0.10116979	0.090371149	0.048995214	1.321902206	1.456527747	0.93886713	SLC22A31	16	89195761	89201664	-	2610	protein_coding	solute carrier family 22 member 31 [Source:HGNC Symbol;Acc:HGNC:27091]	-
ENSG00000186529	0.44272098	0.320648041	0.405629217	1.348836656	1.461279877	1.383248193	CYP4F3	19	15640897	15662825	+	5517	protein_coding	cytochrome P450 family 4 subfamily F member 3 [Source:HGNC Symbol;Acc:HGNC:2646]	-
ENSG00000161981	21.33566717	23.50978859	25.30386634	9.594844966	9.14613747	13.61357338	SNRNP25	16	53010	57669	+	3060	protein_coding	small nuclear ribonucleoprotein U11/U12 subunit 25 [Source:HGNC Symbol;Acc:HGNC:14161]	-
ENSG00000116704	2.314000348	3.291903292	2.656332523	0.900247278	1.106223605	1.090752298	SLC35D1	1	66999332	67054099	-	6162	protein_coding	solute carrier family 35 member D1 [Source:HGNC Symbol;Acc:HGNC:20800]	-
ENSG00000021355	19.05296248	13.43628253	13.06053409	31.00456055	30.22977675	41.07077685	SERPINB1	6	2832332	2842006	-	3094	protein_coding	serpin family B member 1 [Source:HGNC Symbol;Acc:HGNC:3311]	-
ENSG00000257702	2.439070611	1.81089212	1.564719986	5.064033179	6.070030462	6.383112281	LBX2-AS1	2	74502595	74504678	+	2084	antisense	LBX2 antisense RNA 1 [Source:HGNC Symbol;Acc:HGNC:25136]	-
ENSG00000111962	0.694419857	0.943371411	1.120995028	2.979993024	2.77228654	2.439626	UST	6	148747328	149076990	+	4563	protein_coding	uronyl 2-sulfotransferase [Source:HGNC Symbol;Acc:HGNC:17223]	-
ENSG00000144579	10.08284191	7.709268868	8.223981889	15.52793822	16.90243909	20.23213409	CTDSP1	2	218398256	218405941	+	4727	protein_coding	CTD small phosphatase 1 [Source:HGNC Symbol;Acc:HGNC:21614]	-
ENSG00000229119	58.62875043	44.57518627	45.94920621	93.10514404	135.7533234	187.2542075	AC026403.1	5	166382305	166382599	+	295	processed_pseudogene	60S acidic ribosomal protein (RPLP0) pseudogene	-
ENSG00000123143	46.72238774	32.68415043	32.69122134	68.13497449	76.62898096	89.74267544	PKN1	19	14433053	14471867	+	4606	protein_coding	protein kinase N1 [Source:HGNC Symbol;Acc:HGNC:9405]	-
ENSG00000112992	5.140149267	5.52839612	5.436151183	3.044057897	2.710784509	2.267238454	NNT	5	43602692	43707405	+	8245	protein_coding	nicotinamide nucleotide transhydrogenase [Source:HGNC Symbol;Acc:HGNC:7863]	-
ENSG00000165238	1.555548756	1.61737515	1.719825553	0.635599021	0.839285764	0.594136859	WNK2	9	93184916	93320572	+	13198	protein_coding	WNK lysine deficient protein kinase 2 [Source:HGNC Symbol;Acc:HGNC:14542]	-
ENSG00000113273	1.407330667	1.71957739	1.744490469	0.597815437	0.600920262	0.696027801	ARSB	5	78777209	78986087	-	9053	protein_coding	arylsulfatase B [Source:HGNC Symbol;Acc:HGNC:714]	-
ENSG00000232573	114.2357603	85.03540553	83.43780654	172.8840729	204.6886334	273.7610988	RPL3P4	14	98972879	98973301	-	423	processed_pseudogene	ribosomal protein L3 pseudogene 4 [Source:HGNC Symbol;Acc:HGNC:19805]	-
ENSG00000169733	10.05998097	7.536813527	7.857932242	15.10535569	18.94239772	23.87495213	RFNG	17	82047902	82051831	-	3865	protein_coding	RFNG O-fucosylpeptide 3-beta-N-acetylglucosaminyltransferase [Source:HGNC Symbol;Acc:HGNC:9974]	-
ENSG00000127528	3.271223375	3.477251627	2.598105957	8.950756822	6.62582989	9.714343743	KLF2	19	16324817	16327874	+	2018	protein_coding	Kruppel like factor 2 [Source:HGNC Symbol;Acc:HGNC:6347]	zf-C2H2
ENSG00000284946	1.39451685	1.732387616	1.484867537	0.624638934	0.458476138	0.430967708	AC068831.7	15	90966190	91022566	-	7148	protein_coding	novel transcript	-
ENSG00000116761	0.875072579	1.612192845	2.198391291	6.417529524	5.701817402	4.727449913	CTH	1	70411218	70439851	+	2414	protein_coding	cystathionine gamma-lyase [Source:HGNC Symbol;Acc:HGNC:2501]	-
ENSG00000214826	8.8928657	10.56486875	9.502943407	4.705907474	4.603853398	4.822725013	DDX12P	12	9418673	9448229	-	2947	unprocessed_pseudogene	DEAD/H-box helicase 12, pseudogene [Source:HGNC Symbol;Acc:HGNC:2737]	-
ENSG00000176678	1.499500122	1.307930384	1.093554316	3.43494254	3.32798296	3.611021909	FOXL1	16	86576368	86582160	+	3742	protein_coding	forkhead box L1 [Source:HGNC Symbol;Acc:HGNC:3817]	Fork
ENSG00000105464	8.062097968	5.349074159	5.599191881	14.74412355	12.53477541	13.6231198	GRIN2D	19	48394875	48444931	+	5093	protein_coding	glutamate ionotropic receptor NMDA type subunit 2D [Source:HGNC Symbol;Acc:HGNC:4588]	-
ENSG00000198933	4.997267574	3.981662027	3.36126627	8.171775611	8.989294495	10.28924418	TBKBP1	17	47694081	47712050	+	4280	protein_coding	TBK1 binding protein 1 [Source:HGNC Symbol;Acc:HGNC:30140]	-
ENSG00000116954	2.65739575	3.241083337	3.118359975	5.682257711	6.164943261	6.761431952	RRAGC	1	38838198	38859823	-	5167	protein_coding	Ras related GTP binding C [Source:HGNC Symbol;Acc:HGNC:19902]	-
ENSG00000101945	4.468833015	3.956823478	4.328395456	1.526550473	1.556858637	1.933247527	SUV39H1	X	48695554	48709012	+	3368	protein_coding	suppressor of variegation 3-9 homolog 1 [Source:HGNC Symbol;Acc:HGNC:11479]	-
ENSG00000272645	2.564086688	2.830993427	2.761166937	5.614402787	5.81908311	5.540205912	GTF2IP20	1	223951394	223992594	-	4145	transcribed_unprocessed_pseudogene	general transcription factor IIi pseudogene 20 [Source:HGNC Symbol;Acc:HGNC:51732]	-
ENSG00000178464	47.07924394	36.29452456	37.4710837	74.36287624	84.44473659	115.2766639	RPL10P16	19	12643275	12643919	-	645	processed_pseudogene	ribosomal protein L10 pseudogene 16 [Source:HGNC Symbol;Acc:HGNC:36882]	-
ENSG00000166589	18.57977928	13.95147869	13.29142587	6.92046177	6.812534047	8.100480443	CDH16	16	66908122	66918984	-	3656	protein_coding	cadherin 16 [Source:HGNC Symbol;Acc:HGNC:1755]	-
ENSG00000119013	17.23647041	21.27736674	20.2308478	4.845306312	8.438089124	8.505618185	NDUFB3	2	201071433	201085750	+	1103	protein_coding	NADH:ubiquinone oxidoreductase subunit B3 [Source:HGNC Symbol;Acc:HGNC:7698]	-
ENSG00000113810	18.96018397	30.02396288	26.72620257	12.06298172	9.641293991	5.430803714	SMC4	3	160399274	160434962	+	8457	protein_coding	structural maintenance of chromosomes 4 [Source:HGNC Symbol;Acc:HGNC:14013]	-
ENSG00000237550	302.1696098	270.1634153	283.4885617	464.777302	552.2312209	753.5393603	RPL9P9	15	82372196	82372912	-	717	transcribed_processed_pseudogene	ribosomal protein L9 pseudogene 9 [Source:HGNC Symbol;Acc:HGNC:17251]	-
ENSG00000138346	4.489500355	6.421327834	6.043112144	2.59926117	2.45098875	2.445480323	DNA2	10	68414064	68472121	-	4867	protein_coding	DNA replication helicase/nuclease 2 [Source:HGNC Symbol;Acc:HGNC:2939]	-
ENSG00000160469	4.021637418	2.533086128	3.745435989	7.256422606	8.276156751	8.603482685	BRSK1	19	55282072	55312533	+	3841	protein_coding	BR serine/threonine kinase 1 [Source:HGNC Symbol;Acc:HGNC:18994]	-
ENSG00000182208	3.130949372	2.639931135	3.202606026	5.427616303	7.030845375	7.680910515	MOB2	11	1469457	1501247	-	4512	protein_coding	MOB kinase activator 2 [Source:HGNC Symbol;Acc:HGNC:24904]	-
ENSG00000160360	3.905807602	3.144609937	3.16084926	6.649162348	6.582439526	8.271250781	GPSM1	9	136327476	136359605	+	5138	protein_coding	G protein signaling modulator 1 [Source:HGNC Symbol;Acc:HGNC:17858]	-
ENSG00000175309	6.497618297	4.175847289	4.649676107	11.20795082	9.883828791	11.20769244	PHYKPL	5	178208497	178232791	-	8402	protein_coding	5-phosphohydroxy-L-lysine phospho-lyase [Source:HGNC Symbol;Acc:HGNC:28249]	-
ENSG00000121900	1.304426292	0.790667832	1.308556008	4.249030173	4.301742146	5.583225782	TMEM54	1	32894594	32901438	-	1417	protein_coding	transmembrane protein 54 [Source:HGNC Symbol;Acc:HGNC:24143]	-
ENSG00000234975	32.04528529	26.04860628	30.26227431	55.66370899	70.95269875	96.86217956	FTH1P2	1	228687415	228687826	+	412	processed_pseudogene	ferritin heavy chain 1 pseudogene 2 [Source:HGNC Symbol;Acc:HGNC:3989]	-
ENSG00000126458	105.5643523	64.71139081	73.19884932	161.1943102	168.1536171	229.231116	RRAS	19	49635292	49640201	-	1160	protein_coding	RAS related [Source:HGNC Symbol;Acc:HGNC:10447]	-
ENSG00000183628	1.919428548	0.85167337	1.093593283	0.257127668	0.224208946	0.25280133	DGCR6	22	18906028	18914238	+	5262	protein_coding	DiGeorge syndrome critical region gene 6 [Source:HGNC Symbol;Acc:HGNC:2846]	-
ENSG00000148459	12.59486256	16.55906848	16.64696969	7.093764361	6.302928256	7.592166027	PDSS1	10	26697659	26746798	+	1955	protein_coding	decaprenyl diphosphate synthase subunit 1 [Source:HGNC Symbol;Acc:HGNC:17759]	-
ENSG00000167526	282.8239415	198.4839685	210.0593184	398.2072284	480.9904417	633.8006362	RPL13	16	89560657	89566828	+	6172	protein_coding	ribosomal protein L13 [Source:HGNC Symbol;Acc:HGNC:10303]	-
ENSG00000242574	2.311528656	1.621438959	1.497169533	0.508648792	0.464649561	0.541451315	HLA-DMB	6	32934629	32941070	-	4655	protein_coding	major histocompatibility complex, class II, DM beta [Source:HGNC Symbol;Acc:HGNC:4935]	-
ENSG00000139971	0.593377867	0.514452548	0.507115034	0.098367903	0.086640778	0.02776444	ARMH4	14	57999735	58298139	-	7565	protein_coding	armadillo-like helical domain containing 4 [Source:HGNC Symbol;Acc:HGNC:19846]	-
ENSG00000003147	2.402446373	1.989283136	2.745274652	4.951707954	5.065536082	5.682892509	ICA1	7	8113184	8262687	-	4891	protein_coding	islet cell autoantigen 1 [Source:HGNC Symbol;Acc:HGNC:5343]	-
ENSG00000090339	0.142500351	0.238669083	0.103516601	1.259543974	1.008093273	1.057935546	ICAM1	19	10270835	10286615	+	3706	protein_coding	intercellular adhesion molecule 1 [Source:HGNC Symbol;Acc:HGNC:5344]	-
ENSG00000068971	4.380028568	2.497720964	2.253765319	7.754935425	8.523017074	8.461246017	PPP2R5B	11	64917553	64934473	+	3376	protein_coding	protein phosphatase 2 regulatory subunit B'beta [Source:HGNC Symbol;Acc:HGNC:9310]	-
ENSG00000116106	1.310827794	0.749384269	0.795637129	0.197022288	0.190887274	0.259512122	EPHA4	2	221418027	221574202	-	7554	protein_coding	EPH receptor A4 [Source:HGNC Symbol;Acc:HGNC:3388]	-
ENSG00000132967	35.35365093	49.57276429	47.88212715	20.03325401	20.94332202	23.06447768	HMGB1P5	3	22381819	22382929	+	1111	transcribed_processed_pseudogene	high mobility group box 1 pseudogene 5 [Source:HGNC Symbol;Acc:HGNC:4997]	-
ENSG00000237862	1.276592841	1.170340871	1.692017916	0	0	0	Z94160.1	22	37352190	37354839	-	1965	sense_intronic	uncharacterized LOC100506271 [Source:NCBI gene;Acc:100506271]	-
ENSG00000106052	5.049134171	7.662837427	8.092630066	15.7370886	16.82754397	12.84138426	TAX1BP1	7	27739331	27844564	+	9165	protein_coding	Tax1 binding protein 1 [Source:HGNC Symbol;Acc:HGNC:11575]	-
ENSG00000128311	9.508367201	7.367091516	8.780438072	14.98295	20.57336043	22.84357413	TST	22	37010859	37020183	-	1937	protein_coding	thiosulfate sulfurtransferase [Source:HGNC Symbol;Acc:HGNC:12388]	-
ENSG00000004777	3.92816712	4.226354533	3.464362142	1.62052024	1.943883039	1.384280792	ARHGAP33	19	35774532	35788822	+	5260	protein_coding	Rho GTPase activating protein 33 [Source:HGNC Symbol;Acc:HGNC:23085]	-
ENSG00000178826	9.526098459	5.63453892	6.558460329	14.88095289	17.10170352	19.87879047	TMEM139	7	143279957	143288048	+	2564	protein_coding	transmembrane protein 139 [Source:HGNC Symbol;Acc:HGNC:22058]	-
ENSG00000180998	0.980659207	1.266370778	1.249247412	0.262168084	0.391590295	0.169576933	GPR137C	14	52553148	52637713	+	6193	protein_coding	G protein-coupled receptor 137C [Source:HGNC Symbol;Acc:HGNC:25445]	-
ENSG00000198554	5.076354622	8.487209634	8.42169022	3.019629205	3.367008543	2.88384188	WDHD1	14	54938950	55027105	-	6385	protein_coding	WD repeat and HMG-box DNA binding protein 1 [Source:HGNC Symbol;Acc:HGNC:23170]	HMG
ENSG00000150782	2.964066952	6.641660464	5.182250604	13.28293353	13.19354757	13.69349652	IL18	11	112143251	112164117	-	2628	protein_coding	interleukin 18 [Source:HGNC Symbol;Acc:HGNC:5986]	-
ENSG00000144320	3.582172485	3.852711697	3.665859275	2.009781673	1.90408829	1.465952495	LNPK	2	175923892	176002839	-	9122	protein_coding	lunapark, ER junction formation factor [Source:HGNC Symbol;Acc:HGNC:21610]	-
ENSG00000279095	7.291408504	5.989762317	5.738093301	12.34250842	14.28517598	13.36040465	AC243964.3	19	44664131	44666158	+	2028	TEC	TEC	-
ENSG00000163814	0.669567695	0.389670894	0.491307468	1.476308759	1.611648959	1.678496304	CDCP1	3	45082278	45146422	-	6507	protein_coding	CUB domain containing protein 1 [Source:HGNC Symbol;Acc:HGNC:24357]	-
ENSG00000219507	29.92431135	23.74748084	28.98390985	55.54167728	53.81218272	72.05583422	FTH1P8	X	148052233	148052746	+	514	processed_pseudogene	ferritin heavy chain 1 pseudogene 8 [Source:HGNC Symbol;Acc:HGNC:3995]	-
ENSG00000225151	0.617825277	0.311932155	0.468320476	3.702528555	1.586918837	1.509937394	GOLGA2P7	15	84199311	84230136	-	4915	transcribed_unprocessed_pseudogene	GOLGA2 pseudogene 7 [Source:HGNC Symbol;Acc:HGNC:49516]	-
ENSG00000169087	1.882970113	2.387335006	2.423883568	4.905081711	4.824714657	4.445043941	HSPBAP1	3	122740003	122793824	-	5434	protein_coding	HSPB1 associated protein 1 [Source:HGNC Symbol;Acc:HGNC:16389]	-
ENSG00000135048	8.161642843	9.440874405	8.934818081	5.011392866	4.317375234	2.982357598	CEMIP2	9	71683366	71816690	-	9625	protein_coding	cell migration inducing hyaluronidase 2 [Source:HGNC Symbol;Acc:HGNC:11869]	-
ENSG00000099875	30.63593107	20.86044275	21.76195475	43.18682523	49.86396658	56.75035249	MKNK2	19	2037465	2051244	-	5221	protein_coding	MAP kinase interacting serine/threonine kinase 2 [Source:HGNC Symbol;Acc:HGNC:7111]	-
ENSG00000151789	0.605804343	0.597420902	0.600848726	0.198664678	0.206914411	0.174761805	ZNF385D	3	21412222	22373321	-	13621	protein_coding	zinc finger protein 385D [Source:HGNC Symbol;Acc:HGNC:26191]	-
ENSG00000197461	3.291917744	2.429146439	2.372095424	5.280340584	6.72648444	6.544185327	PDGFA	7	497258	520296	-	4151	protein_coding	platelet derived growth factor subunit A [Source:HGNC Symbol;Acc:HGNC:8799]	-
ENSG00000182158	3.305171437	3.891779848	3.616017376	10.52320728	9.449696119	5.664429162	CREB3L2	7	137874979	138002067	-	8788	protein_coding	cAMP responsive element binding protein 3 like 2 [Source:HGNC Symbol;Acc:HGNC:23720]	TF_bZIP
ENSG00000131470	6.311414215	6.187771923	6.709468931	2.892161614	2.980419195	2.639420258	PSMC3IP	17	42572315	42577831	-	2573	protein_coding	PSMC3 interacting protein [Source:HGNC Symbol;Acc:HGNC:17928]	-
ENSG00000126432	164.4048733	119.7172314	138.8323	229.9958327	298.7268274	369.5853236	PRDX5	11	64318088	64321811	+	893	protein_coding	peroxiredoxin 5 [Source:HGNC Symbol;Acc:HGNC:9355]	-
ENSG00000188064	3.293476243	2.113058526	1.569670459	0.723246016	0.363338935	0.665335147	WNT7B	22	45920362	45977129	-	5051	protein_coding	Wnt family member 7B [Source:HGNC Symbol;Acc:HGNC:12787]	-
ENSG00000112406	1.340490701	1.197409674	1.389477731	3.06077191	3.070538989	2.756109467	HECA	6	139135112	139180802	+	5614	protein_coding	hdc homolog, cell cycle regulator [Source:HGNC Symbol;Acc:HGNC:21041]	-
ENSG00000101940	3.62553952	2.812234611	3.033116942	5.680427648	6.010671011	7.308526351	WDR13	X	48590042	48608867	+	7884	protein_coding	WD repeat domain 13 [Source:HGNC Symbol;Acc:HGNC:14352]	-
ENSG00000128016	9.852729508	6.102075785	8.079822636	17.26596938	17.31528881	18.14756094	ZFP36	19	39406813	39409412	+	2010	protein_coding	ZFP36 ring finger protein [Source:HGNC Symbol;Acc:HGNC:12862]	-
ENSG00000259330	12.56674972	12.26872736	12.46512405	4.920827079	6.614506741	6.859038753	INAFM2	15	40323664	40326715	+	3052	protein_coding	InaF motif containing 2 [Source:HGNC Symbol;Acc:HGNC:35165]	-
ENSG00000174607	2.514658118	4.128580647	3.075156073	1.281310014	0.976391233	1.206857994	UGT8	4	114598455	114678224	+	4699	protein_coding	UDP glycosyltransferase 8 [Source:HGNC Symbol;Acc:HGNC:12555]	-
ENSG00000069869	1.946675553	3.251533529	3.203246058	7.24559666	7.156497876	5.372600766	NEDD4	15	55826922	55993746	-	9122	protein_coding	neural precursor cell expressed, developmentally down-regulated 4, E3 ubiquitin protein ligase [Source:HGNC Symbol;Acc:HGNC:7727]	-
ENSG00000164211	3.124133426	3.911088115	4.274582423	1.535342599	1.683565675	1.773719826	STARD4	5	111496033	111512590	-	5684	protein_coding	StAR related lipid transfer domain containing 4 [Source:HGNC Symbol;Acc:HGNC:18058]	-
ENSG00000214455	4.473031516	4.962264971	5.10112463	12.27316726	12.03426204	13.08433376	RCN1P2	13	45390353	45391267	-	915	processed_pseudogene	reticulocalbin 1 pseudogene 2 [Source:HGNC Symbol;Acc:HGNC:39204]	-
ENSG00000105223	25.78644051	17.89262456	18.01977614	35.87396712	42.31769418	49.24115929	PLD3	19	40348456	40380439	+	5184	protein_coding	phospholipase D family member 3 [Source:HGNC Symbol;Acc:HGNC:17158]	-
ENSG00000170860	15.03684063	18.50162728	17.58106235	6.525637351	8.074852385	10.00180902	LSM3	3	14178358	14201119	+	3815	protein_coding	LSM3 homolog, U6 small nuclear RNA and mRNA degradation associated [Source:HGNC Symbol;Acc:HGNC:17874]	-
ENSG00000185551	22.6585321	14.89927683	15.78917983	8.420937091	8.78787526	9.094383706	NR2F2	15	96325938	96340263	+	6459	protein_coding	nuclear receptor subfamily 2 group F member 2 [Source:HGNC Symbol;Acc:HGNC:7976]	RXR-like
ENSG00000169031	0.318345535	0.180960203	0.273302433	1.067694177	0.876406985	0.767346154	COL4A3	2	227164565	227314792	+	9124	protein_coding	collagen type IV alpha 3 chain [Source:HGNC Symbol;Acc:HGNC:2204]	-
ENSG00000165501	6.156389697	8.648852239	8.89017011	2.208169683	3.38971485	3.324043353	LRR1	14	49598697	49614672	+	2359	protein_coding	leucine rich repeat protein 1 [Source:HGNC Symbol;Acc:HGNC:19742]	-
ENSG00000122386	13.28765319	11.46443353	10.89428554	21.39839626	22.11046627	30.76951375	ZNF205	16	3112560	3120517	+	2330	protein_coding	zinc finger protein 205 [Source:HGNC Symbol;Acc:HGNC:12996]	zf-C2H2
ENSG00000130707	8.224606337	6.264053964	6.016531927	12.26577378	14.59154272	16.96372395	ASS1	9	130444929	130501274	+	3050	protein_coding	argininosuccinate synthase 1 [Source:HGNC Symbol;Acc:HGNC:758]	-
ENSG00000119950	9.070199938	6.079749938	5.953923472	15.72682004	14.24121823	14.148424	MXI1	10	110207605	110287365	+	4607	protein_coding	MAX interactor 1, dimerization protein [Source:HGNC Symbol;Acc:HGNC:7534]	bHLH
ENSG00000198171	16.79158956	16.86615694	16.12429275	26.99364713	32.95076009	41.19740767	DDRGK1	20	3190350	3204685	-	1832	protein_coding	DDRGK domain containing 1 [Source:HGNC Symbol;Acc:HGNC:16110]	-
ENSG00000100479	7.014609928	7.363413688	8.893004353	3.502705339	3.815067601	3.601328188	POLE2	14	49643555	49688422	-	2955	protein_coding	DNA polymerase epsilon 2, accessory subunit [Source:HGNC Symbol;Acc:HGNC:9178]	-
ENSG00000120693	1.534119739	1.153996778	1.117224426	0.437368637	0.286317266	0.171269838	SMAD9	13	36844831	36920765	-	5723	protein_coding	SMAD family member 9 [Source:HGNC Symbol;Acc:HGNC:6774]	MH1
ENSG00000114529	2.33529817	2.918488299	3.015878777	1.258400998	1.04504233	1.197692128	C3orf52	3	112086335	112131004	+	6021	protein_coding	chromosome 3 open reading frame 52 [Source:HGNC Symbol;Acc:HGNC:26255]	-
ENSG00000160055	2.033453276	1.48615114	1.378684977	4.073036186	3.909498307	4.254479949	TMEM234	1	32214472	32222359	-	3571	protein_coding	transmembrane protein 234 [Source:HGNC Symbol;Acc:HGNC:28837]	-
ENSG00000166925	12.82950033	8.603017137	9.362767735	18.79275872	20.73052614	24.49972061	TSC22D4	7	100463359	100479279	-	3715	protein_coding	TSC22 domain family member 4 [Source:HGNC Symbol;Acc:HGNC:21696]	TSC22
ENSG00000213442	136.7775317	97.16182188	97.96676501	191.932071	233.0030609	307.7639983	RPL18AP3	12	104265309	104265836	+	528	processed_pseudogene	ribosomal protein L18a pseudogene 3 [Source:HGNC Symbol;Acc:HGNC:31387]	-
ENSG00000134419	15.73486361	12.91645104	13.01941987	22.27324246	28.75328394	38.81672279	RPS15A	16	18781295	18790383	-	6679	protein_coding	ribosomal protein S15a [Source:HGNC Symbol;Acc:HGNC:10389]	-
ENSG00000136824	9.185522408	16.9480485	17.26979022	6.505640074	5.968656143	3.831861896	SMC2	9	104094260	104141417	+	6468	protein_coding	structural maintenance of chromosomes 2 [Source:HGNC Symbol;Acc:HGNC:14011]	-
ENSG00000272888	6.302714714	5.006853169	4.350300833	9.945620965	9.866800867	12.4994799	LINC01578	15	92882707	92899701	+	5394	processed_transcript	long intergenic non-protein coding RNA 1578 [Source:HGNC Symbol;Acc:HGNC:48626]	-
ENSG00000274213	5.121720598	7.116727976	6.981817958	16.71817496	24.10804547	29.17194297	AC015912.3	17	56914186	56914533	+	348	lincRNA	novel transcript	-
ENSG00000117151	0.475668596	0.39940297	0.460720233	1.355150631	1.388518669	1.140139924	CTBS	1	84549606	84574480	-	6939	protein_coding	chitobiase [Source:HGNC Symbol;Acc:HGNC:2496]	-
ENSG00000142856	3.458472299	4.126297989	5.012966969	1.982789211	1.849008479	1.769874979	ITGB3BP	1	63440770	63593721	-	5459	protein_coding	integrin subunit beta 3 binding protein [Source:HGNC Symbol;Acc:HGNC:6157]	-
ENSG00000168300	0.964553023	0.740813883	0.812003839	2.161705273	2.094392623	1.797402795	PCMTD1	8	51817575	51899186	-	7323	protein_coding	protein-L-isoaspartate (D-aspartate) O-methyltransferase domain containing 1 [Source:HGNC Symbol;Acc:HGNC:30483]	-
ENSG00000100228	3.552212462	4.321675084	3.87649129	1.581306984	1.675698467	1.85813983	RAB36	22	23145326	23164350	+	4107	protein_coding	RAB36, member RAS oncogene family [Source:HGNC Symbol;Acc:HGNC:9775]	-
ENSG00000228253	98.86047917	98.84835559	129.4219222	47.06107088	50.66183468	51.74849013	MT-ATP8	MT	8366	8572	+	207	protein_coding	mitochondrially encoded ATP synthase membrane subunit 8 [Source:HGNC Symbol;Acc:HGNC:7415]	-
ENSG00000259781	80.83051172	114.1005702	110.9525436	44.50676934	51.13629923	55.92342751	HMGB1P6	15	71164770	71165415	-	646	processed_pseudogene	high mobility group box 1 pseudogene 6 [Source:HGNC Symbol;Acc:HGNC:4998]	-
ENSG00000140022	0.61686764	0.498186575	0.581112587	0.095257704	0.075511231	0.143395111	STON2	14	81260656	81436465	-	7812	protein_coding	stonin 2 [Source:HGNC Symbol;Acc:HGNC:30652]	-
ENSG00000171522	1.033280444	0.982538129	0.903956127	0.204949122	0.132378185	0.141404015	PTGER4	5	40679498	40693735	+	3961	protein_coding	prostaglandin E receptor 4 [Source:HGNC Symbol;Acc:HGNC:9596]	-
ENSG00000041988	1.734632069	1.824622791	1.695821568	3.488841054	4.040147569	4.625099799	THAP3	1	6624866	6635586	+	4072	protein_coding	THAP domain containing 3 [Source:HGNC Symbol;Acc:HGNC:20855]	THAP
ENSG00000187266	2.058225274	1.627869388	1.308262909	4.130644497	4.363906615	4.388582001	EPOR	19	11377205	11384342	-	3079	protein_coding	erythropoietin receptor [Source:HGNC Symbol;Acc:HGNC:3416]	-
ENSG00000007174	1.003028753	0.583420809	0.625078513	0.282872235	0.158262291	0.222655112	DNAH9	17	11598431	11969748	+	16980	protein_coding	dynein axonemal heavy chain 9 [Source:HGNC Symbol;Acc:HGNC:2953]	-
ENSG00000108107	116.9062666	86.08203876	88.44261505	157.2944851	196.3665372	252.4212502	RPL28	19	55385345	55403250	+	6933	protein_coding	ribosomal protein L28 [Source:HGNC Symbol;Acc:HGNC:10330]	-
ENSG00000142541	790.9891029	586.2616567	609.9417054	1058.58853	1343.494677	1704.331055	RPL13A	19	49487554	49492308	+	2369	protein_coding	ribosomal protein L13a [Source:HGNC Symbol;Acc:HGNC:10304]	-
ENSG00000075131	7.691566371	9.353413911	10.09559273	3.855207054	4.805748537	3.837354676	TIPIN	15	66336206	66386746	-	2755	protein_coding	TIMELESS interacting protein [Source:HGNC Symbol;Acc:HGNC:30750]	-
ENSG00000204362	0.282349391	0.201769631	0.410214418	1.142936882	1.331620214	1.257712511	AL590644.1	1	17189783	17197617	+	4676	lincRNA	novel transcript	-
ENSG00000204519	2.873799953	4.295124423	4.059818948	1.738306438	1.419720187	1.204295118	ZNF551	19	57681969	57717301	+	4709	protein_coding	zinc finger protein 551 [Source:HGNC Symbol;Acc:HGNC:25108]	zf-C2H2
ENSG00000171160	2.627917504	2.816903248	2.367159282	5.224584451	6.836171233	6.466137677	MORN4	10	97614553	97633500	-	2512	protein_coding	MORN repeat containing 4 [Source:HGNC Symbol;Acc:HGNC:24001]	-
ENSG00000223764	1.256033172	0.951541595	1.139563533	0.228107912	0.268363133	0.084311974	LINC02593	1	916865	921016	-	4152	lincRNA	long intergenic non-protein coding RNA 2593 [Source:HGNC Symbol;Acc:HGNC:53933]	-
ENSG00000154359	1.555986025	2.271558707	1.810754509	4.569518228	4.104410643	3.817752958	LONRF1	8	12721894	12756073	-	5685	protein_coding	LON peptidase N-terminal domain and ring finger 1 [Source:HGNC Symbol;Acc:HGNC:26302]	-
ENSG00000117013	1.190378847	1.144078942	1.269726453	2.980256985	2.992182087	2.668823269	KCNQ4	1	40783814	40840452	+	4381	protein_coding	potassium voltage-gated channel subfamily Q member 4 [Source:HGNC Symbol;Acc:HGNC:6298]	-
ENSG00000078269	2.642011034	3.063291151	3.070779825	1.71657262	1.400798918	1.244121605	SYNJ2	6	157981887	158099176	+	12493	protein_coding	synaptojanin 2 [Source:HGNC Symbol;Acc:HGNC:11504]	-
ENSG00000143494	0.639353876	0.876135657	0.752965735	0.238257678	0.230838648	0.161816633	VASH2	1	212950520	212992037	+	9086	protein_coding	vasohibin 2 [Source:HGNC Symbol;Acc:HGNC:25723]	-
ENSG00000267577	0.281249552	0.143559768	0.31132686	3.252813671	1.914850842	1.40621904	AC010327.3	19	55158939	55177540	+	1643	antisense	novel transcript, antisense to C19orf51 and SYT5	-
ENSG00000216775	5.286591478	5.972336193	6.492603121	3.098351385	2.69310875	2.730145722	AL109918.1	6	52664366	52669155	+	3821	transcribed_unprocessed_pseudogene	uncharacterized LOC730101 [Source:NCBI gene;Acc:730101]	-
ENSG00000175482	2.143429151	1.450488061	1.216283282	4.126911717	4.643309184	4.293987538	POLD4	11	67350777	67356972	-	3049	protein_coding	DNA polymerase delta 4, accessory subunit [Source:HGNC Symbol;Acc:HGNC:14106]	-
ENSG00000233913	15.14723501	10.69637122	10.50776421	23.8087065	31.70488305	39.185382	RPL10P9	5	168616352	168616996	+	645	processed_pseudogene	ribosomal protein L10 pseudogene 9 [Source:HGNC Symbol;Acc:HGNC:35579]	-
ENSG00000108854	6.998679259	8.462607022	8.092234192	19.41750872	16.13877103	12.16999316	SMURF2	17	64542295	64662068	-	6961	protein_coding	SMAD specific E3 ubiquitin protein ligase 2 [Source:HGNC Symbol;Acc:HGNC:16809]	-
ENSG00000085831	1.071781642	0.812515011	0.87418933	1.936581666	2.037303017	2.019164606	TTC39A	1	51287258	51345116	-	9362	protein_coding	tetratricopeptide repeat domain 39A [Source:HGNC Symbol;Acc:HGNC:18657]	-
ENSG00000104147	14.68742243	15.88678735	15.9329581	5.309124653	7.052846736	8.043526022	OIP5	15	41309268	41332621	-	1236	protein_coding	Opa interacting protein 5 [Source:HGNC Symbol;Acc:HGNC:20300]	-
ENSG00000164626	12.14461709	9.670867835	8.426433225	4.809006195	5.339826165	4.492292815	KCNK5	6	39188973	39229450	-	3756	protein_coding	potassium two pore domain channel subfamily K member 5 [Source:HGNC Symbol;Acc:HGNC:6280]	-
ENSG00000177700	119.0204548	129.1391452	127.7655311	39.51203417	51.53965522	77.06297508	POLR2L	11	837356	842545	-	1142	protein_coding	RNA polymerase II subunit L [Source:HGNC Symbol;Acc:HGNC:9199]	-
ENSG00000109881	4.297141418	5.576054823	4.727322819	2.355890067	2.212299043	1.875506647	CCDC34	11	27330827	27363868	-	3733	protein_coding	coiled-coil domain containing 34 [Source:HGNC Symbol;Acc:HGNC:25079]	-
ENSG00000164659	0.69958629	0.908305217	0.84306182	1.942392782	1.898062961	1.768650147	KIAA1324L	7	86876906	87059699	-	8115	protein_coding	KIAA1324 like [Source:HGNC Symbol;Acc:HGNC:21945]	-
ENSG00000221869	11.12345114	4.927468222	4.843844995	17.17658863	19.65108717	26.45565737	CEBPD	8	47736909	47739086	-	2178	protein_coding	CCAAT enhancer binding protein delta [Source:HGNC Symbol;Acc:HGNC:1835]	C/EBP
ENSG00000010319	3.688629127	3.542031445	3.75134577	1.741546065	1.543436906	1.886192281	SEMA3G	3	52433053	52445085	-	5011	protein_coding	semaphorin 3G [Source:HGNC Symbol;Acc:HGNC:30400]	-
ENSG00000124243	1.75849718	1.290854674	1.382824165	3.068930443	3.310464951	2.945277533	BCAS4	20	50794894	50882676	+	7583	protein_coding	breast carcinoma amplified sequence 4 [Source:HGNC Symbol;Acc:HGNC:14367]	-
ENSG00000070081	1.287350541	2.051600315	2.309588231	4.849832381	4.495465972	3.770211	NUCB2	11	17208153	17349980	+	9025	protein_coding	nucleobindin 2 [Source:HGNC Symbol;Acc:HGNC:8044]	-
ENSG00000280152	1.196127152	1.082893756	0.970666685	0.281600127	0.17653801	0.205717913	AC009078.3	16	75245994	75250077	-	4084	TEC	TEC	-
ENSG00000106415	2.981863831	2.672150834	2.275235252	1.03170376	1.237572596	1.260939757	GLCCI1	7	7968794	8094272	+	6885	protein_coding	glucocorticoid induced 1 [Source:HGNC Symbol;Acc:HGNC:18713]	-
ENSG00000102401	2.429363737	2.058773732	2.217267475	5.043050589	5.612734312	4.063013713	ARMCX3	X	101622797	101627843	+	4239	protein_coding	armadillo repeat containing X-linked 3 [Source:HGNC Symbol;Acc:HGNC:24065]	-
ENSG00000056972	1.218923823	0.863856061	0.917174251	2.487977986	2.140448986	2.478702555	TRAF3IP2	6	111556454	111606278	-	6553	protein_coding	TRAF3 interacting protein 2 [Source:HGNC Symbol;Acc:HGNC:1343]	-
ENSG00000170955	17.76673413	16.7873057	17.05543317	28.03926468	33.04627995	44.5535129	CAVIN3	11	6318946	6320647	-	1672	protein_coding	caveolae associated protein 3 [Source:HGNC Symbol;Acc:HGNC:9400]	-
ENSG00000267649	0.209300215	0.149567976	0.243267295	1.630127455	1.454680534	2.708162619	AC010327.4	19	55216660	55221616	+	1577	lincRNA	novel transcript	-
ENSG00000129451	1.593365107	1.37738015	1.227995793	3.072618906	3.300152409	3.979437639	KLK10	19	51012739	51020175	-	3853	protein_coding	kallikrein related peptidase 10 [Source:HGNC Symbol;Acc:HGNC:6358]	-
ENSG00000185507	2.813351683	1.772605326	2.311332429	5.328618685	5.387157421	6.500414689	IRF7	11	612553	615999	-	2628	protein_coding	interferon regulatory factor 7 [Source:HGNC Symbol;Acc:HGNC:6122]	IRF
ENSG00000125780	4.559402715	1.42327009	1.685722811	0.427053442	0.462432686	0.363972255	TGM3	20	2296001	2341078	+	2693	protein_coding	transglutaminase 3 [Source:HGNC Symbol;Acc:HGNC:11779]	-
ENSG00000149289	0.85581585	1.213441191	1.243381469	3.160122583	3.237061358	1.93779261	ZC3H12C	11	110093361	110171841	+	9719	protein_coding	zinc finger CCCH-type containing 12C [Source:HGNC Symbol;Acc:HGNC:29362]	-
ENSG00000280385	3.559181032	4.9062992	4.525507544	2.176457058	1.80328929	1.398078474	AP000648.3	11	90193614	90198120	+	4507	TEC	novel transcript	-
ENSG00000167969	45.31524388	38.61857635	37.72267857	62.90179969	78.27147717	105.0839415	ECI1	16	2239395	2252300	-	3234	protein_coding	enoyl-CoA delta isomerase 1 [Source:HGNC Symbol;Acc:HGNC:2703]	-
ENSG00000171303	2.959618716	2.018320457	2.31178204	0.804454671	0.695145012	1.170065397	KCNK3	2	26692690	26733420	+	6223	protein_coding	potassium two pore domain channel subfamily K member 3 [Source:HGNC Symbol;Acc:HGNC:6278]	-
ENSG00000106538	16.63218701	12.09425654	12.81437806	4.683752467	6.892158886	6.633162253	RARRES2	7	150338317	150341674	-	1921	protein_coding	retinoic acid receptor responder 2 [Source:HGNC Symbol;Acc:HGNC:9868]	-
ENSG00000178295	2.740553332	3.724400057	4.038407811	1.94479567	1.330049858	1.101070038	GEN1	2	17753858	17788941	+	11827	protein_coding	GEN1, Holliday junction 5' flap endonuclease [Source:HGNC Symbol;Acc:HGNC:26881]	-
ENSG00000123219	4.791780856	5.976033239	6.628159324	2.949502413	2.781657235	2.484215551	CENPK	5	65517766	65563171	-	4312	protein_coding	centromere protein K [Source:HGNC Symbol;Acc:HGNC:29479]	-
ENSG00000168890	2.21893404	1.696211553	2.438517441	4.285538694	5.25366828	6.335987613	TMEM150A	2	85598548	85603196	-	3094	protein_coding	transmembrane protein 150A [Source:HGNC Symbol;Acc:HGNC:24677]	-
ENSG00000167861	1.971022954	1.32285947	1.578862064	3.548473862	3.522606244	3.457694467	HID1	17	74950743	74973166	-	6196	protein_coding	HID1 domain containing [Source:HGNC Symbol;Acc:HGNC:15736]	-
ENSG00000132950	1.742338323	1.731058992	1.928666965	4.627840966	4.095381007	3.582657149	ZMYM5	13	19823482	19863636	-	3713	protein_coding	zinc finger MYM-type containing 5 [Source:HGNC Symbol;Acc:HGNC:13029]	-
ENSG00000168679	1.167270007	0.763389378	1.070020195	3.075984109	2.628372616	2.918115419	SLC16A4	1	110362848	110391082	-	3167	protein_coding	solute carrier family 16 member 4 [Source:HGNC Symbol;Acc:HGNC:10925]	-
ENSG00000164171	3.596931353	5.002145916	4.41347151	2.326280495	2.129550366	1.637464308	ITGA2	5	52989326	53094779	+	7910	protein_coding	integrin subunit alpha 2 [Source:HGNC Symbol;Acc:HGNC:6137]	-
ENSG00000126603	5.229067766	3.364651944	3.805707887	7.720216511	8.829119863	10.10475894	GLIS2	16	4314761	4339597	+	4469	protein_coding	GLIS family zinc finger 2 [Source:HGNC Symbol;Acc:HGNC:29450]	zf-C2H2
ENSG00000196584	5.291400972	7.691370608	6.350397567	3.066775946	3.389961035	2.640081877	XRCC2	7	152644779	152676165	-	4853	protein_coding	X-ray repair cross complementing 2 [Source:HGNC Symbol;Acc:HGNC:12829]	-
ENSG00000135116	0.009632758	0.017209156	0	0.444223409	0.353876944	0.357572335	HRK	12	116856144	116881441	-	6853	protein_coding	harakiri, BCL2 interacting protein [Source:HGNC Symbol;Acc:HGNC:5185]	-
ENSG00000100802	1.135745935	0.680978449	0.678115467	2.040828905	2.88868277	2.590617042	C14orf93	14	22985908	23010166	-	4243	protein_coding	chromosome 14 open reading frame 93 [Source:HGNC Symbol;Acc:HGNC:20162]	-
ENSG00000166037	4.397167312	6.817638416	6.528037825	13.66152866	12.88537855	10.22435314	CEP57	11	95789965	95832693	+	7101	protein_coding	centrosomal protein 57 [Source:HGNC Symbol;Acc:HGNC:30794]	-
ENSG00000115159	6.393739815	9.255085554	8.400059915	4.595113996	3.471849158	2.778979221	GPD2	2	156435290	156613735	+	7155	protein_coding	glycerol-3-phosphate dehydrogenase 2 [Source:HGNC Symbol;Acc:HGNC:4456]	-
ENSG00000168874	1.064730447	0.980198262	0.936561735	0.256082399	0.280470287	0.322639001	ATOH8	2	85751344	85788066	+	6076	protein_coding	atonal bHLH transcription factor 8 [Source:HGNC Symbol;Acc:HGNC:24126]	bHLH
ENSG00000138193	0.673917554	0.80264677	0.667573997	0.308690416	0.182488395	0.232834069	PLCE1	10	94030812	94332823	+	12930	protein_coding	phospholipase C epsilon 1 [Source:HGNC Symbol;Acc:HGNC:17175]	-
ENSG00000077232	3.531189377	5.425466173	5.226960191	10.7943031	10.55423953	7.785241404	DNAJC10	2	182716041	182794464	+	21835	protein_coding	DnaJ heat shock protein family (Hsp40) member C10 [Source:HGNC Symbol;Acc:HGNC:24637]	-
ENSG00000172164	4.26760334	2.901995491	2.820827379	6.766998953	7.615595719	6.299916396	SNTB1	8	120535745	120813273	-	6868	protein_coding	syntrophin beta 1 [Source:HGNC Symbol;Acc:HGNC:11168]	-
ENSG00000142731	4.845687562	6.065119928	6.005849041	3.184786047	2.369051155	2.155677713	PLK4	4	127880861	127899195	+	4482	protein_coding	polo like kinase 4 [Source:HGNC Symbol;Acc:HGNC:11397]	-
ENSG00000102384	2.3068749	2.87944315	3.122211775	1.283805538	0.667420722	0.907361522	CENPI	X	101098218	101163681	+	4321	protein_coding	centromere protein I [Source:HGNC Symbol;Acc:HGNC:3968]	-
ENSG00000272734	2.606996574	1.836312502	1.935515516	4.107507132	4.378705544	5.286272755	ADIRF-AS1	10	86965345	86971311	-	5748	processed_transcript	ADIRF antisense RNA 1 [Source:HGNC Symbol;Acc:HGNC:45127]	-
ENSG00000179163	6.15952025	7.460917556	6.809305499	2.544734872	2.433475767	3.454459685	FUCA1	1	23845077	23868294	-	2047	protein_coding	alpha-L-fucosidase 1 [Source:HGNC Symbol;Acc:HGNC:4006]	-
ENSG00000171791	0.813593431	0.761836851	0.76085215	0.310507066	0.311980444	0.226135249	BCL2	18	63123346	63320128	-	11765	protein_coding	BCL2, apoptosis regulator [Source:HGNC Symbol;Acc:HGNC:990]	-
ENSG00000110921	3.708153815	3.703648161	3.838298654	1.367621591	1.790315356	2.117666971	MVK	12	109573255	109598117	+	6480	protein_coding	mevalonate kinase [Source:HGNC Symbol;Acc:HGNC:7530]	-
ENSG00000129910	0.14263891	0.050965579	0.151971973	0.584704316	0.736446614	1.134604523	CDH15	16	89171767	89195492	+	4628	protein_coding	cadherin 15 [Source:HGNC Symbol;Acc:HGNC:1754]	-
ENSG00000257167	2.123751883	2.950993549	2.971237895	0.705320265	0.60525952	1.147064782	TMPO-AS1	12	98512973	98516422	-	3357	antisense	TMPO antisense RNA 1 [Source:HGNC Symbol;Acc:HGNC:44158]	-
ENSG00000241634	5.576761044	7.298491166	5.903971384	0.930357614	1.030157149	0.687747182	AC069499.1	3	108543367	108543875	-	509	processed_pseudogene	ribosomal protein L13 (RPL13) pseudogene	-
ENSG00000136152	3.072426954	3.587431171	3.188435203	8.231384946	6.994529025	5.236984442	COG3	13	45464898	45536630	+	6016	protein_coding	component of oligomeric golgi complex 3 [Source:HGNC Symbol;Acc:HGNC:18619]	-
ENSG00000136603	11.72325413	16.82936198	14.21408948	7.606528298	7.159109011	4.219473015	SKIL	3	170357678	170396835	+	7782	protein_coding	SKI like proto-oncogene [Source:HGNC Symbol;Acc:HGNC:10897]	-
ENSG00000251493	6.216272231	3.82173835	3.729557511	9.697487156	11.19466236	10.65003911	FOXD1	5	73444827	73448527	-	2623	protein_coding	forkhead box D1 [Source:HGNC Symbol;Acc:HGNC:3802]	Fork
ENSG00000047346	0.382705187	0.287878802	0.292640757	1.210989721	0.953290892	0.733452431	FAM214A	15	52581317	52709817	-	9832	protein_coding	family with sequence similarity 214 member A [Source:HGNC Symbol;Acc:HGNC:25609]	-
ENSG00000265982	22.00442923	10.44210385	9.990430301	62.01276527	49.84055884	70.01266312	AC103810.3	17	64778842	64778937	-	96	unprocessed_pseudogene	Rho GTPase-activating protein 27-like protein pseudogene	-
ENSG00000000460	1.781152894	2.193851646	2.132363337	0.884317508	0.845796656	0.492799037	C1orf112	1	169662007	169854080	+	5967	protein_coding	chromosome 1 open reading frame 112 [Source:HGNC Symbol;Acc:HGNC:25565]	-
ENSG00000101049	2.979766459	1.558353188	1.615736259	0.365395082	0.556312681	0.756309632	SGK2	20	43558968	43588237	+	5184	protein_coding	SGK2, serine/threonine kinase 2 [Source:HGNC Symbol;Acc:HGNC:13900]	-
ENSG00000186638	2.842522909	2.943068903	2.669763661	1.555813212	0.898006016	0.92497565	KIF24	9	34252381	34311371	-	6131	protein_coding	kinesin family member 24 [Source:HGNC Symbol;Acc:HGNC:19916]	-
ENSG00000196081	1.450623119	1.792800915	1.655247694	0.325829208	0.453794768	0.505810932	ZNF724	19	23221599	23250390	-	3322	protein_coding	zinc finger protein 724 [Source:HGNC Symbol;Acc:HGNC:32460]	zf-C2H2
ENSG00000135241	1.688766182	2.195143587	2.267411704	5.239674849	5.330922391	3.470987709	PNPLA8	7	108470422	108569666	-	5668	protein_coding	patatin like phospholipase domain containing 8 [Source:HGNC Symbol;Acc:HGNC:28900]	-
ENSG00000136492	2.470025406	3.438706469	3.240545031	1.557709079	1.4517887	1.042611302	BRIP1	17	61681266	61863521	-	7991	protein_coding	BRCA1 interacting protein C-terminal helicase 1 [Source:HGNC Symbol;Acc:HGNC:20473]	-
ENSG00000243156	2.146893628	2.284404279	2.093726755	1.361842633	0.967586877	0.801791257	MICAL3	22	17787649	18024559	-	22354	protein_coding	microtubule associated monooxygenase, calponin and LIM domain containing 3 [Source:HGNC Symbol;Acc:HGNC:24694]	-
ENSG00000160606	4.128977568	4.003111018	4.53570108	8.46273643	10.04904155	11.64207518	TLCD1	17	28724348	28727935	-	1311	protein_coding	TLC domain containing 1 [Source:HGNC Symbol;Acc:HGNC:25177]	-
ENSG00000174827	3.833029609	2.496594088	2.758647851	1.118412042	0.87215472	0.649310989	PDZK1	1	145670852	145708148	-	2480	protein_coding	PDZ domain containing 1 [Source:HGNC Symbol;Acc:HGNC:8821]	-
ENSG00000168778	3.154571524	2.852505315	2.930213165	1.536904342	1.309334579	1.014676277	TCTN2	12	123671113	123708403	+	5106	protein_coding	tectonic family member 2 [Source:HGNC Symbol;Acc:HGNC:25774]	-
ENSG00000136161	0.94969751	1.680023876	1.226469751	0.133583082	0.314314168	0.276495708	RCBTB2	13	48488959	48533256	-	3545	protein_coding	RCC1 and BTB domain containing protein 2 [Source:HGNC Symbol;Acc:HGNC:1914]	-
ENSG00000138376	3.242452569	4.373698466	4.805681851	2.051698244	1.609694832	0.91165327	BARD1	2	214725646	214809711	-	6067	protein_coding	BRCA1 associated RING domain 1 [Source:HGNC Symbol;Acc:HGNC:952]	-
ENSG00000260428	3.502206455	1.475655021	1.856079944	6.77180074	8.332388463	9.461170692	SCX	8	144266560	144268481	+	999	protein_coding	scleraxis bHLH transcription factor [Source:HGNC Symbol;Acc:HGNC:32322]	bHLH
ENSG00000169228	4.251703276	3.16966411	3.808458466	7.272815615	8.157260724	10.37475783	RAB24	5	177301198	177303744	-	2065	protein_coding	RAB24, member RAS oncogene family [Source:HGNC Symbol;Acc:HGNC:9765]	-
ENSG00000244187	12.67198939	9.930023175	10.41275618	18.47138879	22.71093161	25.76349558	TMEM141	9	136791355	136793257	+	1443	protein_coding	transmembrane protein 141 [Source:HGNC Symbol;Acc:HGNC:28211]	-
ENSG00000105136	0.865558842	0.964622862	0.902232667	2.027481201	2.111674219	1.73982517	ZNF419	19	57487711	57496097	+	8008	protein_coding	zinc finger protein 419 [Source:HGNC Symbol;Acc:HGNC:20648]	zf-C2H2
ENSG00000156504	6.11567243	8.810263607	7.868938381	4.039969598	3.869521944	3.46565862	FAM122B	X	134769566	134797232	-	4404	protein_coding	family with sequence similarity 122B [Source:HGNC Symbol;Acc:HGNC:30490]	-
ENSG00000006740	1.52923789	1.486727602	1.460512427	0.772646339	0.593220007	0.618579719	ARHGAP44	17	12789539	12991643	+	9281	protein_coding	Rho GTPase activating protein 44 [Source:HGNC Symbol;Acc:HGNC:29096]	-
ENSG00000165490	5.143571396	8.913000552	8.957892478	3.750606042	3.265524842	2.189944698	DDIAS	11	82899975	82958277	+	5339	protein_coding	DNA damage induced apoptosis suppressor [Source:HGNC Symbol;Acc:HGNC:26351]	-
ENSG00000150893	1.245149851	1.232193319	1.324257001	0.708903976	0.50098162	0.366829585	FREM2	13	38687129	38887131	+	16223	protein_coding	FRAS1 related extracellular matrix protein 2 [Source:HGNC Symbol;Acc:HGNC:25396]	-
ENSG00000148468	4.723580384	3.578286199	4.2033062	1.813130386	1.723527144	2.106575705	FAM171A1	10	15211643	15371062	-	3955	protein_coding	family with sequence similarity 171 member A1 [Source:HGNC Symbol;Acc:HGNC:23522]	-
ENSG00000169020	13.69424585	12.79713152	12.24359118	4.390071971	4.88091745	6.554376973	ATP5ME	4	672436	674338	-	940	protein_coding	ATP synthase membrane subunit e [Source:HGNC Symbol;Acc:HGNC:846]	-
ENSG00000144057	0.231234921	0.206553414	0.240558363	0	0	0	ST6GAL2	2	106801600	106887108	-	7708	protein_coding	ST6 beta-galactoside alpha-2,6-sialyltransferase 2 [Source:HGNC Symbol;Acc:HGNC:10861]	-
ENSG00000214357	5.076364278	4.41519474	4.44903845	2.685371076	2.39769317	1.820067675	NEURL1B	5	172641266	172691540	+	6424	protein_coding	neuralized E3 ubiquitin protein ligase 1B [Source:HGNC Symbol;Acc:HGNC:35422]	-
ENSG00000134698	1.335345162	1.209042111	1.055820899	2.38316693	2.660713615	2.408582053	AGO4	1	35808172	35857890	+	7267	protein_coding	argonaute 4, RISC catalytic component [Source:HGNC Symbol;Acc:HGNC:18424]	-
ENSG00000133739	2.554512219	4.144583253	4.039565895	1.669553045	1.436398045	1.00906701	LRRCC1	8	85107147	85146076	+	5065	protein_coding	leucine rich repeat and coiled-coil centrosomal protein 1 [Source:HGNC Symbol;Acc:HGNC:29373]	-
ENSG00000125652	29.30899234	22.69526997	20.43403476	39.56728266	48.4708409	62.55426946	ALKBH7	19	6372433	6375251	+	1455	protein_coding	alkB homolog 7 [Source:HGNC Symbol;Acc:HGNC:21306]	-
ENSG00000155755	2.62430227	3.331217399	3.64552069	1.335843298	1.679949618	1.59306962	TMEM237	2	201620184	201643570	-	7647	protein_coding	transmembrane protein 237 [Source:HGNC Symbol;Acc:HGNC:14432]	-
ENSG00000220804	0.444418819	0.549668122	0.529787707	2.242163916	2.172345889	2.066660693	LINC01881	2	242088633	242160153	+	1931	transcribed_unprocessed_pseudogene	long intergenic non-protein coding RNA 1881 [Source:HGNC Symbol;Acc:HGNC:52700]	-
ENSG00000113369	3.9201243	3.657064338	3.14899011	1.042039318	1.076012087	1.986577389	ARRDC3	5	91368724	91383359	-	4934	protein_coding	arrestin domain containing 3 [Source:HGNC Symbol;Acc:HGNC:29263]	-
ENSG00000134121	0.189229558	0.178974647	0.237189543	0.005703591	0.022103954	0.017708287	CHL1	3	196596	409417	+	11861	protein_coding	cell adhesion molecule L1 like [Source:HGNC Symbol;Acc:HGNC:1939]	-
ENSG00000260804	4.340772095	5.338514859	5.32145919	2.428361722	2.3735665	1.579065782	LINC01963	2	216217045	216220192	+	3148	lincRNA	long intergenic non-protein coding RNA 1963 [Source:HGNC Symbol;Acc:HGNC:25283]	-
ENSG00000141576	2.156744185	2.470501744	2.326535056	1.083444737	1.27644456	0.923933927	RNF157	17	76142453	76240373	-	7805	protein_coding	ring finger protein 157 [Source:HGNC Symbol;Acc:HGNC:29402]	-
ENSG00000173868	0.639286576	0.571050534	0.403823709	2.136324928	2.207789427	1.857178011	PHOSPHO1	17	49223362	49230766	-	2375	protein_coding	phosphoethanolamine/phosphocholine phosphatase [Source:HGNC Symbol;Acc:HGNC:16815]	-
ENSG00000267530	3.035093687	1.491123957	1.396363592	6.531752079	7.910452419	7.56458659	LINC01836	19	782755	785080	+	870	lincRNA	long intergenic non-protein coding RNA 1836 [Source:HGNC Symbol;Acc:HGNC:52652]	-
ENSG00000176476	8.267200814	9.244853654	7.706365822	14.33268843	15.39846072	20.79943052	SGF29	16	28553915	28591790	+	2124	protein_coding	SAGA complex associated factor 29 [Source:HGNC Symbol;Acc:HGNC:25156]	-
ENSG00000084710	0.355278765	0.328492428	0.326002522	0.089425366	0.030943135	0.052884648	EFR3B	2	25042130	25159137	+	10591	protein_coding	EFR3 homolog B [Source:HGNC Symbol;Acc:HGNC:29155]	-
ENSG00000115602	0	0	0	0.317883365	0.216730112	0.304614789	IL1RL1	2	102311502	102352037	+	5746	protein_coding	interleukin 1 receptor like 1 [Source:HGNC Symbol;Acc:HGNC:5998]	-
ENSG00000198873	0.650702407	0.690758332	0.639387539	0.16429356	0.196631246	0.140025326	GRK5	10	119207589	119459742	+	7000	protein_coding	G protein-coupled receptor kinase 5 [Source:HGNC Symbol;Acc:HGNC:4544]	-
ENSG00000259429	2.028440646	1.939082293	1.654479886	5.871534551	4.16935975	4.982033171	UBE2Q2P2	15	82355142	82420075	+	1855	transcribed_unprocessed_pseudogene	ubiquitin conjugating enzyme E2 Q2 pseudogene 2 [Source:HGNC Symbol;Acc:HGNC:37440]	-
ENSG00000138780	2.967714125	3.999838535	3.676859241	1.579760531	1.978286297	1.390243509	GSTCD	4	105708778	105847728	+	6295	protein_coding	glutathione S-transferase C-terminal domain containing [Source:HGNC Symbol;Acc:HGNC:25806]	-
ENSG00000164610	4.556238508	4.380596221	4.042492345	8.090946097	8.978595701	9.627663369	RP9	7	33094797	33109401	-	1898	protein_coding	RP9, pre-mRNA splicing factor [Source:HGNC Symbol;Acc:HGNC:10288]	-
ENSG00000197020	1.058289246	1.649868014	2.050062891	0.480877738	0.644335097	0.370605446	ZNF100	19	21722766	21767628	-	6612	protein_coding	zinc finger protein 100 [Source:HGNC Symbol;Acc:HGNC:12880]	zf-C2H2
ENSG00000021762	2.5022449	1.500637984	1.67854216	3.932524189	3.94175504	4.219889955	OSBPL5	11	3087116	3166739	-	7466	protein_coding	oxysterol binding protein like 5 [Source:HGNC Symbol;Acc:HGNC:16392]	-
ENSG00000141524	6.282265815	4.108452358	4.004930601	8.506034772	9.549169974	10.89480708	TMC6	17	78110458	78132407	-	8669	protein_coding	transmembrane channel like 6 [Source:HGNC Symbol;Acc:HGNC:18021]	-
ENSG00000116711	1.768008053	2.891955348	3.424893254	0.800038205	0.93471085	0.511396844	PLA2G4A	1	186828953	186988981	+	2875	protein_coding	phospholipase A2 group IVA [Source:HGNC Symbol;Acc:HGNC:9035]	-
ENSG00000114346	46.92597593	87.3837982	80.69375382	37.78033074	34.22005861	24.20332289	ECT2	3	172750682	172821474	+	5499	protein_coding	epithelial cell transforming 2 [Source:HGNC Symbol;Acc:HGNC:3155]	-
ENSG00000169122	0.026709807	0.047717722	0.038805637	0.3284659	0.662995636	0.453248072	FAM110B	8	57994509	58204279	+	4943	protein_coding	family with sequence similarity 110 member B [Source:HGNC Symbol;Acc:HGNC:28587]	-
ENSG00000243147	12.99676814	15.44104704	17.98926605	5.494662881	5.877217225	8.916492509	MRPL33	2	27771717	27988087	+	1539	protein_coding	mitochondrial ribosomal protein L33 [Source:HGNC Symbol;Acc:HGNC:14487]	-
ENSG00000078081	0	0	0.016755439	0.567298024	0.583985182	0.825621027	LAMP3	3	183122213	183163839	-	3816	protein_coding	lysosomal associated membrane protein 3 [Source:HGNC Symbol;Acc:HGNC:14582]	-
ENSG00000179862	29.99691949	23.97221766	24.53576803	43.23244178	48.75936922	76.82240543	CITED4	1	40861051	40862366	-	1316	protein_coding	Cbp/p300 interacting transactivator with Glu/Asp rich carboxy-terminal domain 4 [Source:HGNC Symbol;Acc:HGNC:18696]	-
ENSG00000150051	0	0	0	0.28009131	0.574665112	0.323974817	MKX	10	27672875	27746060	-	4106	protein_coding	mohawk homeobox [Source:HGNC Symbol;Acc:HGNC:23729]	Others
ENSG00000261114	0.188879221	0.506156006	0.548830506	4.161605785	3.563179467	3.30531886	AC012181.1	16	56941028	56941726	+	699	sense_intronic	novel transcript, sense intronic to HERPUD1	-
ENSG00000135469	2.340896727	2.654704749	2.740513967	4.693590846	5.376082989	6.39030166	COQ10A	12	56266858	56270966	+	3243	protein_coding	coenzyme Q10A [Source:HGNC Symbol;Acc:HGNC:26515]	-
ENSG00000145362	0.090558176	0.122956137	0.101746261	0.60879321	0.399218399	0.234348796	ANK2	4	112818109	113383740	+	18224	protein_coding	ankyrin 2 [Source:HGNC Symbol;Acc:HGNC:493]	-
ENSG00000163507	9.111246523	17.12739513	16.51879142	7.505207908	5.811478912	4.953942531	CIP2A	3	108549869	108589644	-	4579	protein_coding	cell proliferation regulating inhibitor of protein phosphatase 2A [Source:HGNC Symbol;Acc:HGNC:29302]	-
ENSG00000184545	0.057203889	0.06387259	0.235476347	0.630191171	0.795158129	1.061717162	DUSP8	11	1554044	1571920	-	4616	protein_coding	dual specificity phosphatase 8 [Source:HGNC Symbol;Acc:HGNC:3074]	-
ENSG00000226360	3.543658082	4.612463048	3.92262294	11.10211804	10.65588551	12.34885929	RPL10AP6	3	61742455	61743106	-	652	processed_pseudogene	ribosomal protein L10a pseudogene 6 [Source:HGNC Symbol;Acc:HGNC:36504]	-
ENSG00000119547	2.4886123	2.873169592	2.697920811	1.637708743	1.182968975	0.832354563	ONECUT2	18	57435685	57491297	+	16234	protein_coding	one cut homeobox 2 [Source:HGNC Symbol;Acc:HGNC:8139]	CUT
ENSG00000135697	2.861326805	1.73077714	2.007633229	0.415599047	0.469767482	0.83632874	BCO1	16	81238448	81291142	+	2930	protein_coding	beta-carotene oxygenase 1 [Source:HGNC Symbol;Acc:HGNC:13815]	-
ENSG00000189223	6.114464532	4.724474339	5.474436555	3.48159704	2.075514096	1.807667463	PAX8-AS1	2	113211522	113276581	+	17274	processed_transcript	PAX8 antisense RNA 1 [Source:HGNC Symbol;Acc:HGNC:49271]	-
ENSG00000165322	2.5346968	3.316779444	3.445672155	7.017948512	6.755266782	4.999220135	ARHGAP12	10	31805404	31928876	-	5938	protein_coding	Rho GTPase activating protein 12 [Source:HGNC Symbol;Acc:HGNC:16348]	-
ENSG00000179523	2.834804847	2.603055458	2.092890144	4.67254251	5.452137648	6.034124419	EIF3J-DT	15	44527257	44536923	-	3330	lincRNA	EIF3J divergent transcript [Source:HGNC Symbol;Acc:HGNC:48616]	-
ENSG00000185480	6.218743857	8.810901335	8.084984691	3.692607998	4.48929785	3.098558326	PARPBP	12	102120185	102197520	+	4745	protein_coding	PARP1 binding protein [Source:HGNC Symbol;Acc:HGNC:26074]	-
ENSG00000007866	1.885474731	2.61344996	2.959738773	5.063777407	5.723781068	5.838219446	TEAD3	6	35473597	35497076	-	3046	protein_coding	TEA domain transcription factor 3 [Source:HGNC Symbol;Acc:HGNC:11716]	TEA
ENSG00000111684	3.43688228	3.544270392	3.152958659	1.83264276	1.539757904	1.466931989	LPCAT3	12	6976186	7018510	-	4725	protein_coding	lysophosphatidylcholine acyltransferase 3 [Source:HGNC Symbol;Acc:HGNC:30244]	-
ENSG00000126895	3.01925783	2.356592238	2.498494825	5.467296922	5.558994665	6.839602969	AVPR2	X	153902531	153907166	+	2252	protein_coding	arginine vasopressin receptor 2 [Source:HGNC Symbol;Acc:HGNC:897]	-
ENSG00000235621	0.392562367	0.336634679	0.167299309	1.383902209	0.982220781	1.315651852	LINC00494	20	48359950	48370629	+	4204	lincRNA	long intergenic non-protein coding RNA 494 [Source:HGNC Symbol;Acc:HGNC:27657]	-
ENSG00000264175	0.904291612	1.615539032	0.875873341	40.77551689	33.22080409	17.26339639	MIR3189	19	18386562	18386634	+	73	miRNA	microRNA 3189 [Source:HGNC Symbol;Acc:HGNC:38307]	-
ENSG00000214050	0.747884679	0.623519974	0.740479023	1.958656415	2.013176569	1.762655164	FBXO16	8	28348287	28490318	-	3972	protein_coding	F-box protein 16 [Source:HGNC Symbol;Acc:HGNC:13618]	-
ENSG00000104894	3.410924503	2.706736448	2.965676402	1.430719891	1.181394171	1.379725637	CD37	19	49335171	49343335	+	4161	protein_coding	CD37 molecule [Source:HGNC Symbol;Acc:HGNC:1666]	-
ENSG00000228218	0.312562915	0.279200638	0.060548062	1.921883221	2.668921582	2.254195593	ATF4P3	17	76225751	76226806	-	1056	processed_pseudogene	activating transcription factor 4 pseudogene 3 [Source:HGNC Symbol;Acc:HGNC:788]	-
ENSG00000088992	91.78794624	68.67257153	72.47056066	26.94069157	32.29544	50.05578251	TESC	12	117038923	117099479	-	1926	protein_coding	tescalcin [Source:HGNC Symbol;Acc:HGNC:26065]	-
ENSG00000109083	2.618438434	3.142966855	3.229630273	5.744090267	5.626160015	6.769120203	IFT20	17	28328325	28335489	-	3227	protein_coding	intraflagellar transport 20 [Source:HGNC Symbol;Acc:HGNC:30989]	-
ENSG00000176125	2.717414454	2.072139672	2.311039299	5.365836207	8.489099971	8.083791425	UFSP1	7	100888723	100889718	-	996	protein_coding	UFM1 specific peptidase 1 (inactive) [Source:HGNC Symbol;Acc:HGNC:33821]	-
ENSG00000101213	4.12163045	2.14098666	2.733723446	6.496447878	7.250513081	7.436024281	PTK6	20	63528001	63537370	-	2947	protein_coding	protein tyrosine kinase 6 [Source:HGNC Symbol;Acc:HGNC:9617]	-
ENSG00000134470	3.742085104	2.336618919	1.847432351	5.80817014	5.988036472	7.841264142	IL15RA	10	5943639	5978187	-	3634	protein_coding	interleukin 15 receptor subunit alpha [Source:HGNC Symbol;Acc:HGNC:5978]	-
ENSG00000141968	0.674700269	0.383526339	0.371305191	1.430006117	1.431152699	1.853993867	VAV1	19	6772714	6857366	+	4305	protein_coding	vav guanine nucleotide exchange factor 1 [Source:HGNC Symbol;Acc:HGNC:12657]	-
ENSG00000168916	2.298353415	1.976362976	1.856643967	1.084828391	0.729105554	0.869848169	ZNF608	5	124636913	124748807	-	6922	protein_coding	zinc finger protein 608 [Source:HGNC Symbol;Acc:HGNC:29238]	-
ENSG00000081026	1.710857823	2.299575638	2.094814921	1.033775816	0.985560034	0.813105501	MAGI3	1	113390749	113685923	+	8180	protein_coding	membrane associated guanylate kinase, WW and PDZ domain containing 3 [Source:HGNC Symbol;Acc:HGNC:29647]	-
ENSG00000102445	0	0	0	0.232703698	0.289874073	0.194957457	RUBCNL	13	46342000	46438190	-	6105	protein_coding	RUN and cysteine rich domain containing beclin 1 interacting protein like [Source:HGNC Symbol;Acc:HGNC:20420]	-
ENSG00000111012	4.240969937	3.565457072	3.550087791	1.789586144	1.695753961	1.72996406	CYP27B1	12	57762334	57768986	-	3440	protein_coding	cytochrome P450 family 27 subfamily B member 1 [Source:HGNC Symbol;Acc:HGNC:2606]	-
ENSG00000278662	0.490024405	0.412707691	0.257653515	1.449136634	1.654232468	0.994877716	GOLGA6L10	15	82339998	82349475	-	4715	protein_coding	golgin A6 family-like 10 [Source:HGNC Symbol;Acc:HGNC:37228]	-
ENSG00000012171	17.32734355	8.894147356	9.023256882	24.36020303	25.60160639	28.01477574	SEMA3B	3	50267558	50277546	+	5768	protein_coding	semaphorin 3B [Source:HGNC Symbol;Acc:HGNC:10724]	-
ENSG00000114861	0.064729486	0.030516324	0.038313793	0.171364518	0.128538157	0.190697454	FOXP1	3	70952817	71583993	-	36714	protein_coding	forkhead box P1 [Source:HGNC Symbol;Acc:HGNC:3823]	Fork
ENSG00000160685	10.29396143	5.851495138	6.196249219	15.36005873	14.42480361	16.84013626	ZBTB7B	1	155002630	155018522	+	4303	protein_coding	zinc finger and BTB domain containing 7B [Source:HGNC Symbol;Acc:HGNC:18668]	ZBTB
ENSG00000244468	3.114964574	3.959683235	4.757693124	0	0.237908343	0.381194173	AC093001.1	3	149284782	149333653	+	551	antisense	novel transcript	-
ENSG00000198108	3.671130017	3.698550569	3.912960817	1.97556711	1.681035706	1.831209828	CHSY3	5	129904472	130186634	+	3938	protein_coding	chondroitin sulfate synthase 3 [Source:HGNC Symbol;Acc:HGNC:24293]	-
ENSG00000188372	3.475662791	2.648746432	2.542483588	5.380140835	6.250305925	7.269356038	ZP3	7	76397518	76442071	+	2716	protein_coding	zona pellucida glycoprotein 3 [Source:HGNC Symbol;Acc:HGNC:13189]	-
ENSG00000179178	0	0.110892665	0.120242132	1.176803342	1.140159238	0.822903892	TMEM125	1	43269994	43274002	+	2127	protein_coding	transmembrane protein 125 [Source:HGNC Symbol;Acc:HGNC:28275]	-
ENSG00000197959	0.27969263	0.348733401	0.203177257	0.035828558	0.063640324	0.012359902	DNM3	1	171841498	172418466	+	11329	protein_coding	dynamin 3 [Source:HGNC Symbol;Acc:HGNC:29125]	-
ENSG00000233927	82.05710232	57.46447176	59.62386869	100.3740018	131.9845094	177.4270887	RPS28	19	8321158	8323340	+	2119	protein_coding	ribosomal protein S28 [Source:HGNC Symbol;Acc:HGNC:10418]	-
ENSG00000020577	0.688881474	0.876997421	0.924668915	2.334685419	1.874217298	1.386446328	SAMD4A	14	54567097	54793315	+	12170	protein_coding	sterile alpha motif domain containing 4A [Source:HGNC Symbol;Acc:HGNC:23023]	-
ENSG00000240024	1.301059636	1.521912063	1.950267013	3.619020643	4.767377304	4.238213769	LINC00888	3	183447608	183456013	+	2131	transcribed_unprocessed_pseudogene	long intergenic non-protein coding RNA 888 [Source:HGNC Symbol;Acc:HGNC:48575]	-
ENSG00000258056	3.431044059	2.697043332	2.702885648	6.000857271	7.49460743	8.199681267	AC009779.2	12	55729104	55730852	+	1443	antisense	uncharacterized LOC105369779 [Source:NCBI gene;Acc:105369779]	-
ENSG00000157470	1.147954268	1.236851817	1.215042653	0.400225807	0.317260884	0.502062841	FAM81A	15	59372693	59523549	+	5578	protein_coding	family with sequence similarity 81 member A [Source:HGNC Symbol;Acc:HGNC:28379]	-
ENSG00000095587	1.959908677	1.714540595	1.843406597	0.829963065	0.924736976	0.936250801	TLL2	10	96364606	96513918	-	8151	protein_coding	tolloid like 2 [Source:HGNC Symbol;Acc:HGNC:11844]	-
ENSG00000023287	4.18705423	7.867452325	7.094976634	18.26513394	17.22298634	9.975540314	RB1CC1	8	52622456	52745843	-	7615	protein_coding	RB1 inducible coiled-coil 1 [Source:HGNC Symbol;Acc:HGNC:15574]	-
ENSG00000130222	0.349540858	0.267627116	0.193460678	1.535180546	2.429382513	2.012466867	GADD45G	9	89605013	89606555	+	1322	protein_coding	growth arrest and DNA damage inducible gamma [Source:HGNC Symbol;Acc:HGNC:4097]	-
ENSG00000090013	87.50962177	59.42103687	60.75885142	108.2644951	134.3860281	180.6484227	BLVRB	19	40447765	40465840	-	1689	protein_coding	biliverdin reductase B [Source:HGNC Symbol;Acc:HGNC:1063]	-
ENSG00000196418	1.534512997	1.514321953	1.514599661	0.614049561	0.565907947	0.387495368	ZNF124	1	247121975	247172016	-	4517	protein_coding	zinc finger protein 124 [Source:HGNC Symbol;Acc:HGNC:12907]	zf-C2H2
ENSG00000187486	1.998529621	1.417126232	1.237266774	3.209377025	3.989085824	4.217367036	KCNJ11	11	17385859	17389331	-	3204	protein_coding	potassium voltage-gated channel subfamily J member 11 [Source:HGNC Symbol;Acc:HGNC:6257]	-
ENSG00000267681	1.100221462	0.589671747	0.639387539	6.088526045	7.865249834	8.634895118	AC135721.1	17	43144956	43145255	+	300	transcribed_processed_pseudogene	high mobility group nucleosome binding domain 1 (HMGN1) pseudogene	-
ENSG00000079156	0.551739128	0.754673052	0.684700221	1.631475724	1.403775219	1.243477562	OSBPL6	2	178194481	178402891	+	11486	protein_coding	oxysterol binding protein like 6 [Source:HGNC Symbol;Acc:HGNC:16388]	-
ENSG00000054654	0.866879408	1.811830062	1.809702731	0.74390737	0.57241624	0.406142178	SYNE2	14	63852983	64226433	+	31374	protein_coding	spectrin repeat containing nuclear envelope protein 2 [Source:HGNC Symbol;Acc:HGNC:17084]	-
ENSG00000080603	0.786906969	0.711538966	0.921159465	0.385894586	0.325945218	0.199685086	SRCAP	16	30698209	30741409	+	13674	protein_coding	Snf2 related CREBBP activator protein [Source:HGNC Symbol;Acc:HGNC:16974]	-
ENSG00000182919	1.253083624	1.279236841	0.999521117	2.298534318	2.624259197	2.412304233	C11orf54	11	93741591	93764749	+	6269	protein_coding	chromosome 11 open reading frame 54 [Source:HGNC Symbol;Acc:HGNC:30204]	-
ENSG00000115963	6.961334457	8.794214139	10.28286026	20.55484586	18.87528654	13.14928982	RND3	2	150468195	150539011	-	3594	protein_coding	Rho family GTPase 3 [Source:HGNC Symbol;Acc:HGNC:671]	-
ENSG00000118257	0.883597547	0.742606186	0.5475469	0.150918176	0.254703686	0.322453256	NRP2	2	205681990	205798133	+	13896	protein_coding	neuropilin 2 [Source:HGNC Symbol;Acc:HGNC:8005]	-
ENSG00000198945	0.658454464	1.026418647	0.925379971	2.05081065	2.409979413	1.930722766	L3MBTL3	6	130013699	130141451	+	5113	protein_coding	L3MBTL3, histone methyl-lysine binding protein [Source:HGNC Symbol;Acc:HGNC:23035]	-
ENSG00000263961	2.845139406	1.730352672	2.052137907	0.589342273	0.540938778	0.609922329	RHEX	1	206052723	206102459	+	2181	protein_coding	regulator of hemoglobinization and erythroid cell expansion [Source:HGNC Symbol;Acc:HGNC:25341]	-
ENSG00000198855	2.382480972	2.832967144	2.352562542	5.469732796	6.482179966	4.06916814	FICD	12	108515185	108525837	+	4267	protein_coding	FIC domain containing [Source:HGNC Symbol;Acc:HGNC:18416]	-
ENSG00000042493	22.78939737	15.56172465	14.98526224	29.06341546	34.16722454	45.38603785	CAPG	2	85394748	85418432	-	2607	protein_coding	capping actin protein, gelsolin like [Source:HGNC Symbol;Acc:HGNC:1474]	-
ENSG00000078401	0.552004865	1.2182102	2.075729345	0.033276089	0	0.172190514	EDN1	6	12290363	12297194	+	2033	protein_coding	endothelin 1 [Source:HGNC Symbol;Acc:HGNC:3176]	-
ENSG00000080823	0.864488307	0.852653762	1.215278244	0.3875926	0.351680717	0.445697201	MOK	14	102224500	102305200	-	10996	protein_coding	MOK protein kinase [Source:HGNC Symbol;Acc:HGNC:9833]	-
ENSG00000156802	24.91032464	44.33721815	42.64978978	20.59541685	18.05721987	11.69500653	ATAD2	8	123319850	123416350	-	7118	protein_coding	ATPase family, AAA domain containing 2 [Source:HGNC Symbol;Acc:HGNC:30123]	-
ENSG00000162458	0.741879612	0.362605612	0.366061568	1.592277804	1.403714718	1.692418065	FBLIM1	1	15756607	15786594	+	4716	protein_coding	filamin binding LIM protein 1 [Source:HGNC Symbol;Acc:HGNC:24686]	-
ENSG00000154102	3.601825418	4.109587597	3.752480744	6.761927138	7.663299357	10.56128664	C16orf74	16	85690084	85751129	-	2181	protein_coding	chromosome 16 open reading frame 74 [Source:HGNC Symbol;Acc:HGNC:23362]	-
ENSG00000082497	0.615818122	0.88445369	1.286494043	0.23511167	0.239779582	0.217709031	SERTAD4	1	210232799	210246631	+	5467	protein_coding	SERTA domain containing 4 [Source:HGNC Symbol;Acc:HGNC:25236]	-
ENSG00000285793	0.863502636	0.452161466	0.865206413	2.593718808	2.33556885	2.494812985	AC125232.2	2	87030675	87076429	-	2217	processed_transcript	anaphase promoting complex subunit 1 pseudogene [Source:NCBI gene;Acc:285074]	-
ENSG00000166311	4.969000202	4.7817018	4.789593931	1.722007366	1.692220419	2.775047375	SMPD1	11	6390431	6394998	+	2750	protein_coding	sphingomyelin phosphodiesterase 1 [Source:HGNC Symbol;Acc:HGNC:11120]	-
ENSG00000159788	1.487758574	1.34610635	1.589753097	0.713143727	0.576575324	0.870386434	RGS12	4	3293028	3439913	+	13755	protein_coding	regulator of G protein signaling 12 [Source:HGNC Symbol;Acc:HGNC:9994]	-
ENSG00000181274	3.997189585	3.916933879	4.478313086	6.847566572	9.566484773	8.953268714	FRAT2	10	97332497	97334709	-	2213	protein_coding	FRAT2, WNT signaling pathway regulator [Source:HGNC Symbol;Acc:HGNC:16048]	-
ENSG00000179148	0.070226902	0.047048278	0.051014963	0.737676028	0.575250985	0.42826895	ALOXE3	17	8095900	8119047	-	3760	protein_coding	arachidonate lipoxygenase 3 [Source:HGNC Symbol;Acc:HGNC:13743]	-
ENSG00000221916	1.508368133	1.188854328	1.718783708	5.819379732	4.669111125	6.869522054	C19orf73	19	49118397	49119140	-	744	protein_coding	chromosome 19 open reading frame 73 [Source:HGNC Symbol;Acc:HGNC:25534]	-
ENSG00000002587	0.776056285	0.505474189	0.657709445	0.132550163	0.184607668	0.222915655	HS3ST1	4	11393150	11429765	-	8166	protein_coding	heparan sulfate-glucosamine 3-sulfotransferase 1 [Source:HGNC Symbol;Acc:HGNC:5194]	-
ENSG00000210176	128.1997181	203.3940227	223.3223144	65.68941144	77.89257082	78.13007334	MT-TH	MT	12138	12206	+	69	Mt_tRNA	mitochondrially encoded tRNA histidine [Source:HGNC Symbol;Acc:HGNC:7487]	-
ENSG00000167644	3.209722255	3.249406707	2.901596613	7.675073351	9.241987244	13.6167254	C19orf33	19	38304161	38305009	+	617	protein_coding	chromosome 19 open reading frame 33 [Source:HGNC Symbol;Acc:HGNC:16668]	-
ENSG00000109805	8.826812296	16.89569524	15.86450285	7.313544799	6.326616662	4.453152521	NCAPG	4	17810902	17844862	+	4921	protein_coding	non-SMC condensin I complex subunit G [Source:HGNC Symbol;Acc:HGNC:24304]	-
ENSG00000138180	28.45574309	48.07870829	45.42759527	23.84615826	19.79737806	15.60355592	CEP55	10	93496632	93529092	+	3271	protein_coding	centrosomal protein 55 [Source:HGNC Symbol;Acc:HGNC:1161]	-
ENSG00000228594	10.00489157	8.229950995	8.003844017	3.082387286	3.426507721	5.171199099	FNDC10	1	1598012	1600096	-	2085	protein_coding	fibronectin type III domain containing 10 [Source:HGNC Symbol;Acc:HGNC:42951]	-
ENSG00000125841	0.135042525	0.040209461	0.087199119	0.738087031	0.715103974	0.883214639	NRSN2	20	346782	359660	+	2933	protein_coding	neurensin 2 [Source:HGNC Symbol;Acc:HGNC:16229]	-
ENSG00000235899	0	0	0.112965996	2.988086987	5.905885476	2.597642978	LINC01564	6	53628380	53631394	+	566	antisense	long intergenic non-protein coding RNA 1564 [Source:HGNC Symbol;Acc:HGNC:51361]	-
ENSG00000138670	0.012965391	0.023162987	0.069068673	0.265738149	0.354012194	0.213138815	RASGEF1B	4	81426393	82044244	-	10183	protein_coding	RasGEF domain family member 1B [Source:HGNC Symbol;Acc:HGNC:24881]	-
ENSG00000145390	0.585557196	0.745108232	0.652763848	2.054983686	2.084236358	0.978419644	USP53	4	119212587	119295517	+	11950	protein_coding	ubiquitin specific peptidase 53 [Source:HGNC Symbol;Acc:HGNC:29255]	-
ENSG00000102048	3.687581031	3.368839856	3.192878952	1.231046316	1.331400734	1.511064672	ASB9	X	15235288	15270467	-	2363	protein_coding	ankyrin repeat and SOCS box containing 9 [Source:HGNC Symbol;Acc:HGNC:17184]	-
ENSG00000267041	1.269809738	1.569954077	1.41724117	0.715283315	0.617864637	0.472696961	ZNF850	19	36714383	36772825	-	7850	protein_coding	zinc finger protein 850 [Source:HGNC Symbol;Acc:HGNC:27994]	zf-C2H2
ENSG00000088035	2.726531352	3.433314391	3.129462301	1.415535531	1.454937651	1.732482202	ALG6	1	63367575	63438562	+	5496	protein_coding	ALG6, alpha-1,3-glucosyltransferase [Source:HGNC Symbol;Acc:HGNC:23157]	-
ENSG00000179023	1.475515663	0.790813421	0.77049616	0.197231164	0.178350336	0.340197586	KLHDC7A	1	18480982	18486126	+	5145	protein_coding	kelch domain containing 7A [Source:HGNC Symbol;Acc:HGNC:26791]	-
ENSG00000074410	29.87884347	12.40947379	11.31365344	3.839035977	3.208623274	3.695458494	CA12	15	63321378	63382161	-	7313	protein_coding	carbonic anhydrase 12 [Source:HGNC Symbol;Acc:HGNC:1371]	-
ENSG00000130751	2.633372825	1.735672066	1.659138851	3.615700982	5.787751621	6.37218274	NPAS1	19	47019820	47045775	+	2582	protein_coding	neuronal PAS domain protein 1 [Source:HGNC Symbol;Acc:HGNC:7894]	Others
ENSG00000260261	1.022995343	0.989057442	0.885933509	0.357677009	0.262891973	0.293580903	AC124944.3	3	195913078	195954485	-	5485	transcribed_unprocessed_pseudogene	programmed cell death 6 (PDCD6) pseudogene	-
ENSG00000214941	3.895274108	4.424266328	5.022153005	7.137779654	9.323143609	11.16262859	ZSWIM7	17	15976560	15999717	-	2559	protein_coding	zinc finger SWIM-type containing 7 [Source:HGNC Symbol;Acc:HGNC:26993]	-
ENSG00000123329	0.051502467	0.046005207	0.012470988	0.488211568	0.306816845	0.436981709	ARHGAP9	12	57472255	57488814	-	5127	protein_coding	Rho GTPase activating protein 9 [Source:HGNC Symbol;Acc:HGNC:14130]	-
ENSG00000136059	0.468902291	0.218531839	0.355434704	0.961060319	1.02222338	1.243276136	VILL	3	37988059	38007188	+	6476	protein_coding	villin like [Source:HGNC Symbol;Acc:HGNC:30906]	-
ENSG00000225828	0.951333847	0.621797975	0.584326046	1.688284902	2.672434039	2.510120084	FAM229A	1	32361270	32364278	-	2845	protein_coding	family with sequence similarity 229 member A [Source:HGNC Symbol;Acc:HGNC:44652]	-
ENSG00000131747	58.87560738	101.839068	102.925799	50.35148928	41.57451074	26.36487423	TOP2A	17	40388516	40417950	-	6437	protein_coding	DNA topoisomerase II alpha [Source:HGNC Symbol;Acc:HGNC:11989]	-
ENSG00000106688	5.283704869	4.159265446	4.206076109	2.622760094	1.868931301	2.101430609	SLC1A1	9	4490444	4587469	+	3998	protein_coding	solute carrier family 1 member 1 [Source:HGNC Symbol;Acc:HGNC:10939]	-
ENSG00000137171	1.511283802	1.157119453	1.214846282	2.45483841	2.511098296	2.802251117	KLC4	6	43040777	43075099	+	6421	protein_coding	kinesin light chain 4 [Source:HGNC Symbol;Acc:HGNC:21624]	-
ENSG00000165804	3.676739486	2.321959415	2.345410198	4.973243313	5.367933896	7.128104645	ZNF219	14	21090046	21104722	-	6679	protein_coding	zinc finger protein 219 [Source:HGNC Symbol;Acc:HGNC:13011]	zf-C2H2
ENSG00000146054	2.320990492	1.309845935	1.402853554	3.374217214	3.519247336	3.950019424	TRIM7	5	181193924	181205293	-	7338	protein_coding	tripartite motif containing 7 [Source:HGNC Symbol;Acc:HGNC:16278]	-
ENSG00000166473	0.053130832	0.088591559	0.072045599	0.264982085	0.207494831	0.293018604	PKD1L2	16	81100875	81220370	-	18637	polymorphic_pseudogene	polycystin 1 like 2 (gene/pseudogene) [Source:HGNC Symbol;Acc:HGNC:21715]	-
ENSG00000174516	1.395594213	1.456906761	1.465738119	3.291188302	2.687861316	3.209953989	PELI3	11	66466327	66477337	+	3926	protein_coding	pellino E3 ubiquitin protein ligase family member 3 [Source:HGNC Symbol;Acc:HGNC:30010]	-
ENSG00000214391	2.496472753	2.888038932	3.567568415	0.671050608	0.975232465	0.911510183	TUBAP2	11	90282560	90284172	+	1613	processed_pseudogene	tubulin alpha pseudogene 2 [Source:HGNC Symbol;Acc:HGNC:14531]	-
ENSG00000129810	4.000805315	6.300306801	5.244714925	2.721563366	2.465595559	2.213043949	SGO1	3	20160593	20186292	-	3828	protein_coding	shugoshin 1 [Source:HGNC Symbol;Acc:HGNC:25088]	-
ENSG00000204531	11.26055391	5.070036771	4.415659802	2.149111403	2.217985968	2.780198984	POU5F1	6	31164337	31180731	-	2896	protein_coding	POU class 5 homeobox 1 [Source:HGNC Symbol;Acc:HGNC:9221]	Pou
ENSG00000114737	1.200945962	1.038154483	1.100667126	0.344074242	0.4359326	0.342393697	CISH	3	50606490	50611831	-	5112	protein_coding	cytokine inducible SH2 containing protein [Source:HGNC Symbol;Acc:HGNC:1984]	-
ENSG00000123342	0.070647782	0.113592588	0.095798647	0.506797973	0.462958841	0.794236118	MMP19	12	55835433	55842966	-	4672	protein_coding	matrix metallopeptidase 19 [Source:HGNC Symbol;Acc:HGNC:7165]	-
ENSG00000121005	1.859938549	1.817170251	2.153341261	0.58075309	0.981064254	0.693499855	CRISPLD1	8	74984515	75034558	+	4543	protein_coding	cysteine rich secretory protein LCCL domain containing 1 [Source:HGNC Symbol;Acc:HGNC:18206]	-
ENSG00000186642	0.183829818	0.082104114	0.071221113	0.593423591	0.474557913	0.497165945	PDE2A	11	72576141	72674591	-	7182	protein_coding	phosphodiesterase 2A [Source:HGNC Symbol;Acc:HGNC:8777]	-
ENSG00000204528	41.41137104	17.50121879	17.8985382	9.468758886	8.731797876	7.556172748	PSORS1C3	6	31173735	31177899	-	593	sense_intronic	psoriasis susceptibility 1 candidate 3 [Source:HGNC Symbol;Acc:HGNC:17203]	-
ENSG00000152439	0.613278407	0.482080209	0.673206253	1.499987836	1.209713681	1.309539469	ZNF773	19	57499915	57518404	+	8073	protein_coding	zinc finger protein 773 [Source:HGNC Symbol;Acc:HGNC:30487]	zf-C2H2
ENSG00000205771	0.25228008	0.240375744	0.195481541	0.879022869	0.98524361	0.891881059	CATSPER2P1	15	43726918	43747094	-	3925	transcribed_unprocessed_pseudogene	cation channel sperm associated 2 pseudogene 1 [Source:HGNC Symbol;Acc:HGNC:31054]	-
ENSG00000187790	1.652670878	2.548652093	2.340695999	0.958672027	1.037182607	0.413395507	FANCM	14	45135940	45200890	+	8468	protein_coding	FA complementation group M [Source:HGNC Symbol;Acc:HGNC:23168]	-
ENSG00000143578	2.864212896	2.010244591	2.39990502	4.239790864	5.416838729	6.268351381	CREB3L4	1	153967534	153974363	+	2904	protein_coding	cAMP responsive element binding protein 3 like 4 [Source:HGNC Symbol;Acc:HGNC:18854]	TF_bZIP
ENSG00000198832	6.52468956	4.385070723	5.57733718	9.170042365	10.26241938	15.55348776	SELENOM	22	31104772	31120069	-	3187	protein_coding	selenoprotein M [Source:HGNC Symbol;Acc:HGNC:30397]	-
ENSG00000129317	3.141474402	4.725943684	4.664335971	2.409713236	2.129226285	1.291820172	PUS7L	12	43718993	43758817	-	14037	protein_coding	pseudouridylate synthase 7 like [Source:HGNC Symbol;Acc:HGNC:25276]	-
ENSG00000232324	0.237885721	0.531235808	0.345614886	4.266234466	3.779099019	2.901425679	AC008440.3	19	53864763	53866140	+	555	lincRNA	novel transcript	-
ENSG00000130830	0.96646585	0.863307413	0.853148681	0.238205244	0.218641118	0.350322814	MPP1	X	154778684	154821007	-	5396	protein_coding	membrane palmitoylated protein 1 [Source:HGNC Symbol;Acc:HGNC:7219]	-
ENSG00000277496	2.849494433	1.566366565	2.123035548	0.449254827	0.47153776	0.619923968	AL357033.4	20	62648961	62650767	-	1807	antisense	novel transcript, antisense to SLCO4A1	-
ENSG00000176428	3.735069169	1.704463228	1.454940895	5.5751161	7.215455721	7.965770404	VPS37D	7	73667825	73672112	+	1626	protein_coding	VPS37D, ESCRT-I subunit [Source:HGNC Symbol;Acc:HGNC:18287]	-
ENSG00000277462	6.786722156	6.121466978	5.643540969	2.84986174	3.155566634	1.615136662	ZNF670	1	247036784	247078755	-	1994	protein_coding	zinc finger protein 670 [Source:HGNC Symbol;Acc:HGNC:28167]	-
ENSG00000173068	0.525590361	0.519517626	0.484036772	0.229577436	0.209596272	0.114228061	BNC2	9	16409503	16870843	-	15323	protein_coding	basonuclin 2 [Source:HGNC Symbol;Acc:HGNC:30988]	zf-C2H2
ENSG00000151150	0.221642178	0.241725359	0.259609214	0.095081222	0.084443808	0.08473462	ANK3	10	60026298	60733490	-	25614	protein_coding	ankyrin 3 [Source:HGNC Symbol;Acc:HGNC:494]	-
ENSG00000174738	6.28373907	10.34458511	8.239530145	20.77166102	16.96028959	12.52288356	NR1D2	3	23945260	23980618	+	5820	protein_coding	nuclear receptor subfamily 1 group D member 2 [Source:HGNC Symbol;Acc:HGNC:7963]	THR-like
ENSG00000101333	3.970364405	6.862411775	7.088861849	14.81443294	13.03275697	9.598837582	PLCB4	20	9068763	9481242	+	6900	protein_coding	phospholipase C beta 4 [Source:HGNC Symbol;Acc:HGNC:9059]	-
ENSG00000162300	2.347045143	1.850987545	1.699845156	3.965407738	4.114854173	4.283285925	ZFPL1	11	65084210	65088400	+	3122	protein_coding	zinc finger protein like 1 [Source:HGNC Symbol;Acc:HGNC:12868]	-
ENSG00000118193	4.127531387	7.244283928	8.320736563	3.523355734	2.954287419	2.424514375	KIF14	1	200551497	200620734	-	7277	protein_coding	kinesin family member 14 [Source:HGNC Symbol;Acc:HGNC:19181]	-
ENSG00000196968	15.93192381	8.803042571	8.829017345	5.58011552	4.939141953	5.5183097	FUT11	10	73772291	73780251	+	4910	protein_coding	fucosyltransferase 11 [Source:HGNC Symbol;Acc:HGNC:19233]	-
ENSG00000197299	2.650818266	4.320489722	5.077545637	2.098233429	1.649887589	1.709928692	BLM	15	90717327	90816165	+	6674	protein_coding	Bloom syndrome RecQ like helicase [Source:HGNC Symbol;Acc:HGNC:1058]	-
ENSG00000131979	0.536875264	0.819266066	1.08334046	2.109056802	2.332122536	2.609757012	GCH1	14	54842008	54902852	-	2951	protein_coding	GTP cyclohydrolase 1 [Source:HGNC Symbol;Acc:HGNC:4193]	-
ENSG00000256053	2.300056057	2.09954335	2.309080127	3.561447076	4.684077661	5.519818303	APOPT1	14	103562962	103607523	+	3932	protein_coding	apoptogenic 1, mitochondrial [Source:HGNC Symbol;Acc:HGNC:20492]	-
ENSG00000229155	2.68346698	2.516891601	1.299568169	0.34375147	0.133219001	0	LINC02038	3	193842560	193844024	-	984	lincRNA	long intergenic non-protein coding RNA 2038 [Source:HGNC Symbol;Acc:HGNC:52878]	-
ENSG00000112812	0.324450941	0.189497537	0.37468835	0.920760082	0.904478951	1.098497361	PRSS16	6	27247701	27256624	+	5290	protein_coding	serine protease 16 [Source:HGNC Symbol;Acc:HGNC:9480]	-
ENSG00000117016	2.281039658	2.339126348	2.227030545	1.290357973	1.232059407	0.870924628	RIMS3	1	40620679	40665657	-	7235	protein_coding	regulating synaptic membrane exocytosis 3 [Source:HGNC Symbol;Acc:HGNC:21292]	-
ENSG00000127124	0.778782714	0.810235988	0.616758279	0.389658155	0.286554904	0.267223905	HIVEP3	1	41506365	42035925	-	14410	protein_coding	human immunodeficiency virus type I enhancer binding protein 3 [Source:HGNC Symbol;Acc:HGNC:13561]	zf-C2H2
ENSG00000124143	0.227275795	0.092280399	0.140084907	0.783430581	0.820579012	0.96418065	ARHGAP40	20	38601934	38651035	+	3195	protein_coding	Rho GTPase activating protein 40 [Source:HGNC Symbol;Acc:HGNC:16226]	-
ENSG00000058091	0.588628936	0.818868819	0.729019559	0.227445791	0.153296298	0.255856831	CDK14	7	90466424	91210590	+	6841	protein_coding	cyclin dependent kinase 14 [Source:HGNC Symbol;Acc:HGNC:8883]	-
ENSG00000163006	2.608185453	3.479429561	3.59627912	1.669080639	1.786734348	1.377060662	CCDC138	2	108786757	108885477	+	5796	protein_coding	coiled-coil domain containing 138 [Source:HGNC Symbol;Acc:HGNC:26531]	-
ENSG00000231683	0.049584342	0.01476394	0.080043508	0.321821607	0.623601013	0.596001639	AL033397.1	6	53561289	53617171	-	3994	lincRNA	uncharacterized LOC101927136 [Source:NCBI gene;Acc:101927136]	-
ENSG00000169242	4.133955394	2.438579495	2.845639698	6.501248764	6.892548594	6.480100762	EFNA1	1	155127460	155134857	+	2539	protein_coding	ephrin A1 [Source:HGNC Symbol;Acc:HGNC:3221]	-
ENSG00000137726	1.38785966	0.849439541	1.207330958	0.355568973	0.408292769	0.381614671	FXYD6	11	117836976	117877486	-	5137	protein_coding	FXYD domain containing ion transport regulator 6 [Source:HGNC Symbol;Acc:HGNC:4030]	-
ENSG00000228412	0.287988167	0.419220502	0.27893785	0.054653651	0.021180723	0.022624871	AL022068.1	6	19324988	19839080	-	6189	antisense	uncharacterized LOC100506885 [Source:NCBI gene;Acc:100506885]	-
ENSG00000064199	0.799008093	1.348144819	1.14242154	0.142968911	0.377773767	0.37662912	SPA17	11	124673798	124697518	+	5205	protein_coding	sperm autoantigenic protein 17 [Source:HGNC Symbol;Acc:HGNC:11210]	-
ENSG00000101868	2.948510167	3.992569117	5.025489182	2.338291253	1.624111195	1.314947429	POLA1	X	24693919	24996986	+	6336	protein_coding	DNA polymerase alpha 1, catalytic subunit [Source:HGNC Symbol;Acc:HGNC:9173]	-
ENSG00000144655	2.998736778	3.06394467	2.884604642	1.347112172	1.20319887	1.503072108	CSRNP1	3	39141855	39154562	-	3214	protein_coding	cysteine and serine rich nuclear protein 1 [Source:HGNC Symbol;Acc:HGNC:14300]	-
ENSG00000253958	3.378273368	2.745820489	2.092969815	5.770080008	5.590407328	6.520312564	CLDN23	8	8701938	8704106	+	2169	protein_coding	claudin 23 [Source:HGNC Symbol;Acc:HGNC:17591]	-
ENSG00000169184	1.398695684	1.272397113	1.379674139	0.536418517	0.732713165	0.564251282	MN1	22	27748277	27801498	-	7693	protein_coding	MN1 proto-oncogene, transcriptional regulator [Source:HGNC Symbol;Acc:HGNC:7180]	-
ENSG00000118004	2.162422311	1.507080418	1.380966608	2.776145785	5.2142435	5.368141557	COLEC11	2	3594832	3644644	+	2778	protein_coding	collectin subfamily member 11 [Source:HGNC Symbol;Acc:HGNC:17213]	-
ENSG00000229132	10.64029966	11.20182348	14.35467091	5.396445782	5.066704252	6.793991981	EIF4A1P10	X	92113246	92114461	-	1216	processed_pseudogene	eukaryotic translation initiation factor 4A1 pseudogene 10 [Source:HGNC Symbol;Acc:HGNC:37930]	-
ENSG00000185133	0.807711318	0.978302358	0.808847779	1.655481988	1.984526607	2.453782677	INPP5J	22	31122731	31134696	+	4822	protein_coding	inositol polyphosphate-5-phosphatase J [Source:HGNC Symbol;Acc:HGNC:8956]	-
ENSG00000183535	1.16550233	0.614419186	1.258418312	0.195804021	0.227648331	0.222905729	COL18A1-AS1	21	45419716	45425070	-	3455	antisense	COL18A1 antisense RNA 1 [Source:HGNC Symbol;Acc:HGNC:23132]	-
ENSG00000101986	5.536195874	3.719403646	3.534530692	1.981723573	2.183243221	1.935148024	ABCD1	X	153724868	153744762	+	4233	protein_coding	ATP binding cassette subfamily D member 1 [Source:HGNC Symbol;Acc:HGNC:61]	-
ENSG00000239665	1.33240249	0.985928646	0.958314657	0.56330177	0.440975127	0.578308702	AL157392.3	10	13631143	13668445	+	15012	processed_transcript	novel transcript	-
ENSG00000101331	3.087594825	2.23377778	2.94113325	0.627602221	1.190783218	1.082530547	CCM2L	20	32010450	32032180	+	2587	protein_coding	CCM2 like scaffold protein [Source:HGNC Symbol;Acc:HGNC:16153]	-
ENSG00000176909	0.699478545	0.598783672	0.818641883	2.09073742	1.938821703	2.503764112	MAMSTR	19	48712742	48719721	-	2265	protein_coding	MEF2 activating motif and SAP domain containing transcriptional regulator [Source:HGNC Symbol;Acc:HGNC:26689]	-
ENSG00000099953	4.553080315	2.403800976	2.099997714	0.92796958	0.873747808	1.474377952	MMP11	22	23768226	23784316	+	5176	protein_coding	matrix metallopeptidase 11 [Source:HGNC Symbol;Acc:HGNC:7157]	-
ENSG00000109220	3.255587026	3.713410847	4.996731149	8.571774149	9.001076252	8.552381459	CHIC2	4	54009789	54064690	-	1318	protein_coding	cysteine rich hydrophobic domain 2 [Source:HGNC Symbol;Acc:HGNC:1935]	-
ENSG00000181885	2.463577751	0.899178426	1.00064663	4.234929833	4.339774688	4.439005126	CLDN7	17	7259903	7263983	-	2492	protein_coding	claudin 7 [Source:HGNC Symbol;Acc:HGNC:2049]	-
ENSG00000198130	2.156658902	3.385181982	3.902688126	1.364283868	1.709530416	1.317796832	HIBCH	2	190189735	190344193	-	7438	protein_coding	3-hydroxyisobutyryl-CoA hydrolase [Source:HGNC Symbol;Acc:HGNC:4908]	-
ENSG00000256073	7.308330287	6.741133084	7.771136157	12.37406015	16.64227552	16.85021976	URB1-AS1	21	32393130	32393960	+	831	lincRNA	URB1 antisense RNA 1 (head to head) [Source:HGNC Symbol;Acc:HGNC:23128]	-
ENSG00000154429	1.83399522	1.96776936	1.745733182	1.036951586	0.837218568	0.681905229	CCSAP	1	229321005	229343294	-	6263	protein_coding	centriole, cilia and spindle associated protein [Source:HGNC Symbol;Acc:HGNC:29578]	-
ENSG00000234432	0.423321724	0.177946962	0.241187303	1.556645663	1.013690567	1.26767553	AC092171.3	7	5426277	5428927	-	2651	lincRNA	uncharacterized LOC100129484 [Source:NCBI gene;Acc:100129484]	-
ENSG00000222009	1.03145762	0.603073377	0.563096981	2.114071543	1.936519846	1.96910615	BTBD19	1	44808482	44815585	+	3520	protein_coding	BTB domain containing 19 [Source:HGNC Symbol;Acc:HGNC:27145]	-
ENSG00000101846	1.012318474	1.284057476	1.068750832	0.549833666	0.271381876	0.150310885	STS	X	7219456	7354810	+	6521	protein_coding	steroid sulfatase [Source:HGNC Symbol;Acc:HGNC:11425]	-
ENSG00000184489	6.722938233	4.898559174	4.555941799	8.747274123	10.18354384	13.8954573	PTP4A3	8	141391993	141432454	+	2877	protein_coding	protein tyrosine phosphatase type IVA, member 3 [Source:HGNC Symbol;Acc:HGNC:9636]	-
ENSG00000137251	8.025745419	7.278546849	5.429601842	2.668340881	3.132717451	3.833640022	TINAG	6	54307859	54390152	+	2155	protein_coding	tubulointerstitial nephritis antigen [Source:HGNC Symbol;Acc:HGNC:14599]	-
ENSG00000184384	0.622153647	0.539156893	0.41372664	0.171290647	0.129077575	0.059090727	MAML2	11	95976598	96343180	-	7109	protein_coding	mastermind like transcriptional coactivator 2 [Source:HGNC Symbol;Acc:HGNC:16259]	-
ENSG00000163026	3.981045684	4.383834664	4.088623204	2.426758496	2.078590416	1.383145931	WDCP	2	24029340	24049575	-	3847	protein_coding	WD repeat and coiled coil containing [Source:HGNC Symbol;Acc:HGNC:26157]	-
ENSG00000247572	0.968784088	0.986834797	1.020649522	1.96819843	2.683176115	2.199161921	CKMT2-AS1	5	81204084	81301560	-	3884	antisense	CKMT2 antisense RNA 1 [Source:HGNC Symbol;Acc:HGNC:48997]	-
ENSG00000081181	0.709820298	0.512121864	0.528856525	1.678667231	2.629339792	1.621467798	ARG2	14	67619798	67651720	+	2418	protein_coding	arginase 2 [Source:HGNC Symbol;Acc:HGNC:664]	-
ENSG00000255874	0.147515727	0.047060794	0.091851362	0.367136447	0.669561039	0.469358635	LINC00346	13	110863987	110870251	-	6265	lincRNA	long intergenic non-protein coding RNA 346 [Source:HGNC Symbol;Acc:HGNC:27492]	-
ENSG00000185519	6.092937195	4.818599222	3.946836662	8.749596511	9.941379861	12.18327354	FAM131C	1	16057769	16073632	-	1701	protein_coding	family with sequence similarity 131 member C [Source:HGNC Symbol;Acc:HGNC:26717]	-
ENSG00000139793	2.515176202	4.469394656	3.569522937	11.24748088	9.414902766	4.878633005	MBNL2	13	97221434	97394120	+	4908	protein_coding	muscleblind like splicing regulator 2 [Source:HGNC Symbol;Acc:HGNC:16746]	-
ENSG00000174442	8.168276474	14.92116381	14.29358822	7.171014384	6.096149851	4.721414898	ZWILCH	15	66504959	66550128	+	4849	protein_coding	zwilch kinetochore protein [Source:HGNC Symbol;Acc:HGNC:25468]	-
ENSG00000156671	1.401479706	1.468561916	1.609780822	3.148666164	3.62149727	2.200996895	SAMD8	10	75099586	75182123	+	7348	protein_coding	sterile alpha motif domain containing 8 [Source:HGNC Symbol;Acc:HGNC:26320]	-
ENSG00000231748	0.456313049	0	0.589297271	3.585153585	4.832718792	4.194307007	AL596223.2	10	69265342	69268148	-	434	antisense	novel transcript	-
ENSG00000180855	2.445824681	3.405659561	3.716019117	1.47439788	1.309446485	0.737510799	ZNF443	19	12429707	12441112	-	2753	protein_coding	zinc finger protein 443 [Source:HGNC Symbol;Acc:HGNC:20878]	zf-C2H2
ENSG00000137440	1.360097171	1.518654241	2.446515971	0.19911785	0.337605769	0.2575889	FGFBP1	4	15935569	15938740	-	1359	protein_coding	fibroblast growth factor binding protein 1 [Source:HGNC Symbol;Acc:HGNC:19695]	-
ENSG00000248445	1.026717801	1.542442886	1.356071133	0.358697187	0.393864873	0.123741009	SEMA6A-AS1	5	116447547	116508276	+	2829	antisense	SEMA6A antisense RNA 1 [Source:HGNC Symbol;Acc:HGNC:51110]	-
ENSG00000215769	0.630146591	0.562886131	0.399880291	1.380618151	1.747545635	1.797560146	ARHGAP27P1-BPTFP1-KPNA2P3	17	64749663	64781707	-	3038	processed_transcript	ARHGAP27P1-BPTFP1-KPNA2P3 readthrough, transcribed pseudogene [Source:HGNC Symbol;Acc:HGNC:52873]	-
ENSG00000105810	0.290759995	0.586785914	0.552814675	0.137949203	0.176422814	0.114213154	CDK6	7	92604921	92836594	-	12260	protein_coding	cyclin dependent kinase 6 [Source:HGNC Symbol;Acc:HGNC:1777]	-
ENSG00000168310	0.995707485	1.230059805	1.087533363	2.648695541	2.503114918	2.51650137	IRF2	4	184387713	184474580	-	3116	protein_coding	interferon regulatory factor 2 [Source:HGNC Symbol;Acc:HGNC:6117]	IRF
ENSG00000047634	2.005497371	3.196692386	3.489471744	1.562959205	1.204278445	0.904293084	SCML1	X	17737449	17754988	+	5497	protein_coding	Scm polycomb group protein like 1 [Source:HGNC Symbol;Acc:HGNC:10580]	-
ENSG00000261270	0.988551729	0.981150993	1.063872778	6.303521141	5.671006536	3.028834012	AC012181.2	16	56940278	56941342	+	601	sense_intronic	novel transcript, sense intronic to HERPUD1	-
ENSG00000167552	2.797990856	3.016444187	2.392329875	1.048075223	0.80468794	1.493985504	TUBA1A	12	49184796	49189324	-	3421	protein_coding	tubulin alpha 1a [Source:HGNC Symbol;Acc:HGNC:20766]	-
ENSG00000184083	1.132856739	1.072252295	1.126321952	0.476681207	0.610817978	0.366016877	FAM120C	X	54068324	54183281	-	8799	protein_coding	family with sequence similarity 120C [Source:HGNC Symbol;Acc:HGNC:16949]	-
ENSG00000164690	1.03514286	0.468179235	0.647256143	1.409940529	2.0035207	2.821073961	SHH	7	155799986	155812273	-	5038	protein_coding	sonic hedgehog [Source:HGNC Symbol;Acc:HGNC:10848]	-
ENSG00000182459	0.340977726	0.487332022	0.627498102	1.677279902	1.794327829	2.097486808	TEX19	17	82359247	82363776	+	1936	protein_coding	testis expressed 19 [Source:HGNC Symbol;Acc:HGNC:33802]	-
ENSG00000163535	2.872049382	5.463912896	6.21125391	2.404045488	2.231230234	1.337007017	SGO2	2	200510008	200583782	+	6022	protein_coding	shugoshin 2 [Source:HGNC Symbol;Acc:HGNC:30812]	-
ENSG00000128578	1.303189478	1.655817532	1.621319662	0.541110211	0.769659403	0.667241173	STRIP2	7	129434433	129488399	+	5876	protein_coding	striatin interacting protein 2 [Source:HGNC Symbol;Acc:HGNC:22209]	-
ENSG00000152818	7.218790774	10.48197654	10.39376896	5.957153667	4.690031314	2.78535725	UTRN	6	144285701	144853034	+	14604	protein_coding	utrophin [Source:HGNC Symbol;Acc:HGNC:12635]	-
ENSG00000225031	2.184664789	2.27672489	1.481206655	4.440366485	4.627468187	4.904361951	EIF4BP7	X	111619677	111621489	-	1813	processed_pseudogene	eukaryotic translation initiation factor 4B pseudogene 7 [Source:HGNC Symbol;Acc:HGNC:37940]	-
ENSG00000228288	0.593377867	0.397531515	0.431047779	2.888439322	2.577563148	2.438643322	PCAT6	1	202810954	202812156	+	890	antisense	prostate cancer associated transcript 6 [Source:HGNC Symbol;Acc:HGNC:43714]	-
ENSG00000166046	0.614030276	0.224790998	0.185244941	1.547353371	1.219325607	0.886101104	TCP11L2	12	106301929	106347015	+	6558	protein_coding	t-complex 11 like 2 [Source:HGNC Symbol;Acc:HGNC:28627]	-
ENSG00000184381	1.240557493	0.811474881	1.02180903	1.851924169	2.337384347	2.123793421	PLA2G6	22	38111495	38205690	-	6758	protein_coding	phospholipase A2 group VI [Source:HGNC Symbol;Acc:HGNC:9039]	-
ENSG00000121621	4.369774186	7.60459279	7.985495617	3.536133379	3.383899618	2.744712372	KIF18A	11	28020620	28108308	-	4668	protein_coding	kinesin family member 18A [Source:HGNC Symbol;Acc:HGNC:29441]	-
ENSG00000130045	4.99460023	2.903507799	4.146548493	1.327007278	1.469355453	2.046006568	NXNL2	9	88534033	88584274	+	2498	protein_coding	nucleoredoxin like 2 [Source:HGNC Symbol;Acc:HGNC:30482]	-
ENSG00000141337	0.821783755	0.58188346	0.698890281	1.355676059	1.552273385	1.668739655	ARSG	17	68259182	68422731	+	6587	protein_coding	arylsulfatase G [Source:HGNC Symbol;Acc:HGNC:24102]	-
ENSG00000253210	1.063411078	0.365348046	0.95076214	4.359126454	2.923884697	4.077565262	AC040970.1	8	141126044	141129961	-	807	antisense	novel transcript	-
ENSG00000172167	1.56985719	2.308827641	2.05040203	1.153776254	0.928916927	0.782029506	MTBP	8	120445400	120542133	+	8326	protein_coding	MDM2 binding protein [Source:HGNC Symbol;Acc:HGNC:7417]	-
ENSG00000175155	1.081560731	0.360593084	0.531163065	2.115291153	1.845237644	1.486365526	YPEL2	17	59331689	59401729	+	8667	protein_coding	yippee like 2 [Source:HGNC Symbol;Acc:HGNC:18326]	-
ENSG00000080031	1.550035761	0.556550221	0.456284846	2.507296637	2.610282806	2.884960106	PTPRH	19	55181248	55209506	-	4344	protein_coding	protein tyrosine phosphatase, receptor type H [Source:HGNC Symbol;Acc:HGNC:9672]	-
ENSG00000023171	0.395289148	0.21027116	0.245206821	0.072825448	0.070557759	0.089500141	GRAMD1B	11	123358428	123627774	+	14863	protein_coding	GRAM domain containing 1B [Source:HGNC Symbol;Acc:HGNC:29214]	-
ENSG00000003096	1.1816785	1.317324824	1.181168446	0.63939841	0.497467947	0.511334071	KLHL13	X	117897813	118117340	-	6983	protein_coding	kelch like family member 13 [Source:HGNC Symbol;Acc:HGNC:22931]	-
ENSG00000250312	1.032924843	1.090431395	1.377262328	0.481154263	0.399575789	0.412592406	ZNF718	4	124480	202303	+	4921	protein_coding	zinc finger protein 718 [Source:HGNC Symbol;Acc:HGNC:26889]	-
ENSG00000206561	0.126492527	0.112990993	0.214405402	0.745368458	0.627964059	0.670780006	COLQ	3	15450133	15521751	-	4175	protein_coding	collagen like tail subunit of asymmetric acetylcholinesterase [Source:HGNC Symbol;Acc:HGNC:2226]	-
ENSG00000214114	5.10468003	8.459917128	9.425653754	3.361366798	3.386103499	4.215964907	MYCBP	1	38862964	38874105	-	3039	protein_coding	MYC binding protein [Source:HGNC Symbol;Acc:HGNC:7554]	-
ENSG00000175322	0.443238645	0.728358717	0.684465029	0.25711138	0.282319307	0.257220147	ZNF519	18	14057457	14132490	-	15787	protein_coding	zinc finger protein 519 [Source:HGNC Symbol;Acc:HGNC:30574]	zf-C2H2
ENSG00000237264	3.114964574	2.782480111	3.249156279	8.226078746	8.445746192	9.402789603	FTH1P11	8	81521682	81522232	-	551	processed_pseudogene	ferritin heavy chain 1 pseudogene 11 [Source:HGNC Symbol;Acc:HGNC:3981]	-
ENSG00000172183	1.174486037	0.488523381	0.521027466	2.067270829	1.557810133	2.110934566	ISG20	15	88636153	88656483	+	7363	protein_coding	interferon stimulated exonuclease gene 20 [Source:HGNC Symbol;Acc:HGNC:6130]	-
ENSG00000178093	1.505705242	1.274200653	1.11297951	3.695183874	4.248934484	2.731586496	TSSK6	19	19512418	19515685	-	1666	protein_coding	testis specific serine kinase 6 [Source:HGNC Symbol;Acc:HGNC:30410]	-
ENSG00000224546	1.891191486	1.561833275	1.831758896	3.693340123	4.251486397	4.200759787	EIF4BP3	9	96146007	96147856	+	1850	processed_pseudogene	eukaryotic translation initiation factor 4B pseudogene 3 [Source:HGNC Symbol;Acc:HGNC:37936]	-
ENSG00000179627	0.608573203	0.498314152	0.360218332	1.437893475	1.376334798	1.29088649	ZBTB42	14	104800596	104804712	+	3905	protein_coding	zinc finger and BTB domain containing 42 [Source:HGNC Symbol;Acc:HGNC:32550]	ZBTB
ENSG00000183621	0.943709995	1.00881269	1.243711408	2.393998992	2.442337949	2.018176134	ZNF438	10	30820207	31031937	-	4267	protein_coding	zinc finger protein 438 [Source:HGNC Symbol;Acc:HGNC:21029]	-
ENSG00000197712	1.572067619	1.489008927	1.863950535	3.888745849	3.458169451	2.544085685	FAM114A1	4	38867677	38945739	+	4871	protein_coding	family with sequence similarity 114 member A1 [Source:HGNC Symbol;Acc:HGNC:25087]	-
ENSG00000125744	7.176243753	4.261370868	3.949274486	9.004717334	9.878119001	12.95169401	RTN2	19	45485289	45497061	-	3238	protein_coding	reticulon 2 [Source:HGNC Symbol;Acc:HGNC:10468]	-
ENSG00000272502	0.636412064	0.155040775	0.280187353	1.541549101	2.872206337	2.208988495	AC104958.2	8	120812219	120813359	+	1141	antisense	novel transcript	-
ENSG00000258057	0.349763655	0.213768341	0.285281668	0.867795123	1.224604338	0.956670522	BCDIN3D-AS1	12	49828542	49841143	+	3586	antisense	BCDIN3D antisense RNA 1 [Source:HGNC Symbol;Acc:HGNC:44113]	-
ENSG00000234719	0.72835551	0.498802875	0.611404046	1.467954054	1.687408019	2.471943972	NPIPB2	16	11927373	11976643	-	2719	protein_coding	nuclear pore complex interacting protein family, member B2 [Source:HGNC Symbol;Acc:HGNC:37451]	-
ENSG00000260103	0.370532486	0.853586871	0.661109716	0.079941258	0.096814991	0.082732837	AC012435.1	15	74478070	74490286	-	3385	transcribed_processed_pseudogene	uncharacterized LOC101929333 [Source:NCBI gene;Acc:101929333]	-
ENSG00000251192	0.702382233	0.703461378	0.721540025	1.897654418	1.732899367	1.162551072	ZNF674	X	46497727	46545457	-	6203	protein_coding	zinc finger protein 674 [Source:HGNC Symbol;Acc:HGNC:17625]	zf-C2H2
ENSG00000173918	0.271995417	0.133629774	0.144896229	0.557480753	0.95871573	0.692337831	C1QTNF1	17	79022814	79049788	+	4854	protein_coding	C1q and TNF related 1 [Source:HGNC Symbol;Acc:HGNC:14324]	-
ENSG00000220472	6.510899609	6.381379175	7.532510737	12.3253267	14.54532504	15.34524123	AL139095.2	6	7338839	7339568	-	730	processed_pseudogene	ribosomal protein S3 (RPS3) pseudogene	-
ENSG00000229028	2.981245251	3.078051932	2.175042656	0.87290696	0.691957463	1.108704929	KRT223P	17	40717235	40721932	-	1705	transcribed_unprocessed_pseudogene	keratin 223 pseudogene [Source:HGNC Symbol;Acc:HGNC:32968]	-
ENSG00000139178	1.579895198	0.776193364	0.918147244	2.334164353	2.522924508	2.680979521	C1RL	12	7089587	7109273	-	5014	protein_coding	complement C1r subcomponent like [Source:HGNC Symbol;Acc:HGNC:21265]	-
ENSG00000170270	8.694991101	12.11024298	11.19205225	4.748417193	5.793294938	5.156911928	GON7	14	93202894	93207094	-	1154	protein_coding	GON7, KEOPS complex subunit [Source:HGNC Symbol;Acc:HGNC:20356]	-
ENSG00000177614	0.437986251	0.39645305	0.345033969	0.167569719	0.07537763	0.117678751	PGBD5	1	230314482	230426371	-	11304	protein_coding	piggyBac transposable element derived 5 [Source:HGNC Symbol;Acc:HGNC:19405]	-
ENSG00000198774	0.429864774	0.539650314	0.528884448	0.107154629	0.057676653	0.160183847	RASSF9	12	85800697	85836570	-	5682	protein_coding	Ras association domain family member 9 [Source:HGNC Symbol;Acc:HGNC:15739]	-
ENSG00000087076	1.752109119	0.414289283	0.549044725	3.274252882	3.172296967	5.192195938	HSD17B14	19	48813017	48836678	-	1281	protein_coding	hydroxysteroid 17-beta dehydrogenase 14 [Source:HGNC Symbol;Acc:HGNC:23238]	-
ENSG00000153933	0.458886844	0.663400941	0.543885861	1.274669314	1.210997642	0.954165079	DGKE	17	56834099	56869567	+	10933	protein_coding	diacylglycerol kinase epsilon [Source:HGNC Symbol;Acc:HGNC:2852]	-
ENSG00000113739	9.382763314	3.926012934	4.350923693	21.62645511	20.76051176	18.74849546	STC2	5	173314713	173329503	-	6128	protein_coding	stanniocalcin 2 [Source:HGNC Symbol;Acc:HGNC:11374]	-
ENSG00000276317	3.54794543	2.689056825	3.332312908	0.771257371	0.213497552	0	AL357033.3	20	62651272	62652186	-	614	antisense	novel transcript, antisense to SLCO4A1	-
ENSG00000157388	0.407212334	0.163256701	0.189443559	0.098577263	0.047753848	0.040807847	CACNA1D	3	53328963	53813733	+	20588	protein_coding	calcium voltage-gated channel subunit alpha1 D [Source:HGNC Symbol;Acc:HGNC:1391]	-
ENSG00000146197	0.421781474	0.288583236	0.252069585	0.055179681	0.071281945	0.047588814	SCUBE3	6	35214419	35253079	+	7356	protein_coding	signal peptide, CUB domain and EGF like domain containing 3 [Source:HGNC Symbol;Acc:HGNC:13655]	-
ENSG00000196466	1.266723819	1.423144472	1.264861601	0.562079556	0.609407752	0.498606503	ZNF799	19	12390016	12401271	-	5055	protein_coding	zinc finger protein 799 [Source:HGNC Symbol;Acc:HGNC:28071]	zf-C2H2
ENSG00000188747	7.632048757	3.760123771	3.353164688	8.587313254	12.46034315	16.06369208	NOXA1	9	137423350	137434406	+	1678	protein_coding	NADPH oxidase activator 1 [Source:HGNC Symbol;Acc:HGNC:10668]	-
ENSG00000047365	0.701138878	1.300048749	1.116407274	0.522564192	0.453553458	0.422509634	ARAP2	4	35948221	36244509	-	12428	protein_coding	ArfGAP with RhoGAP domain, ankyrin repeat and PH domain 2 [Source:HGNC Symbol;Acc:HGNC:16924]	-
ENSG00000172260	0.305297914	0.202334032	0.267087142	0.035323887	0.092893572	0.005222487	NEGR1	1	71395940	72282734	-	13406	protein_coding	neuronal growth regulator 1 [Source:HGNC Symbol;Acc:HGNC:17302]	-
ENSG00000139946	0.262875469	0.159675369	0.295352638	0.624994709	0.876979115	0.702580085	PELI2	14	56117814	56301526	+	6278	protein_coding	pellino E3 ubiquitin protein ligase family member 2 [Source:HGNC Symbol;Acc:HGNC:8828]	-
ENSG00000186767	2.052392719	3.122381364	2.904189212	1.396714743	1.146259388	1.258425327	SPIN4	X	63347228	63351344	-	4117	protein_coding	spindlin family member 4 [Source:HGNC Symbol;Acc:HGNC:27040]	-
ENSG00000243902	0.903864657	0.974433953	0.724518458	0.159703233	0.123784228	0	ELFN2	22	37339583	37427445	-	2118	sense_overlapping	extracellular leucine rich repeat and fibronectin type III domain containing 2 [Source:NCBI gene;Acc:114794]	-
ENSG00000185245	2.349133389	1.438223772	1.508351252	0.595084513	0.524140333	0.559877354	GP1BA	17	4932297	4935030	+	2501	protein_coding	glycoprotein Ib platelet subunit alpha [Source:HGNC Symbol;Acc:HGNC:4439]	-
ENSG00000230615	0.016505385	0.036859092	0.02398003	0.15223218	0.163879857	0.393870464	AL139220.2	1	44030443	44115913	+	7999	lincRNA	uncharacterized LOC107984948 [Source:NCBI gene;Acc:107984948]	-
ENSG00000255561	1.394254176	2.191964814	1.998648743	0.800144228	0.701397479	0.729503953	FDXACB1	11	111874056	111881243	-	3551	protein_coding	ferredoxin-fold anticodon binding domain containing 1 [Source:HGNC Symbol;Acc:HGNC:25110]	-
ENSG00000187583	1.165077439	0.478731033	0.90277097	3.00880214	2.012815436	2.199480063	PLEKHN1	1	966497	975865	+	2833	protein_coding	pleckstrin homology domain containing N1 [Source:HGNC Symbol;Acc:HGNC:25284]	-
ENSG00000280054	1.267411978	0.843076435	0.679088073	0.082904766	0.18742085	0.200199609	AC004241.5	12	47728151	47730598	-	2448	TEC	TEC	-
ENSG00000197472	0.984223672	1.067563332	1.276732307	0.396247701	0.279206597	0.410084821	ZNF695	1	246945547	247008093	-	3756	protein_coding	zinc finger protein 695 [Source:HGNC Symbol;Acc:HGNC:30954]	zf-C2H2
ENSG00000099337	0.695552553	0.238965694	0.310935746	1.337872476	1.179341238	1.134911057	KCNK6	19	38319844	38332076	+	6169	protein_coding	potassium two pore domain channel subfamily K member 6 [Source:HGNC Symbol;Acc:HGNC:6281]	-
ENSG00000153790	0.705380452	0.507145365	0.883177993	1.780734748	1.725285017	1.642204764	C7orf31	7	25134697	25180356	-	3837	protein_coding	chromosome 7 open reading frame 31 [Source:HGNC Symbol;Acc:HGNC:21722]	-
ENSG00000228705	2.078196094	1.747175545	2.249696897	4.76057592	8.132279921	7.908837871	LINC00659	20	62774128	62775412	-	540	antisense	long intergenic non-protein coding RNA 659 [Source:HGNC Symbol;Acc:HGNC:44316]	-
ENSG00000057704	0.212782662	0.325835501	0.323864755	0.809934393	0.804834979	0.720007433	TMCC3	12	94567124	94650562	-	6515	protein_coding	transmembrane and coiled-coil domain family 3 [Source:HGNC Symbol;Acc:HGNC:29199]	-
ENSG00000160999	6.368731616	3.982263054	3.406133284	8.172518181	9.072750438	10.63111747	SH2B2	7	102285091	102321711	+	2384	protein_coding	SH2B adaptor protein 2 [Source:HGNC Symbol;Acc:HGNC:17381]	-
ENSG00000138182	4.152930521	7.600060608	7.876851309	3.752314986	3.243224461	1.778164266	KIF20B	10	89701610	89774939	+	6851	protein_coding	kinesin family member 20B [Source:HGNC Symbol;Acc:HGNC:7212]	-
ENSG00000207561	2.694419906	1.203411728	0	19.32865411	20.7332266	9.287394088	MIR635	17	68424451	68424548	-	98	miRNA	microRNA 635 [Source:HGNC Symbol;Acc:HGNC:32891]	-
ENSG00000166582	0.297976646	0.327595415	0.17760765	0.963077036	1.024121072	1.118257814	CENPV	17	16342534	16353656	-	2880	protein_coding	centromere protein V [Source:HGNC Symbol;Acc:HGNC:29920]	-
ENSG00000168062	1.856913859	0.559814949	0.899279239	2.735507482	3.595226717	3.274150561	BATF2	11	64987943	64997045	-	2844	protein_coding	basic leucine zipper ATF-like transcription factor 2 [Source:HGNC Symbol;Acc:HGNC:25163]	TF_bZIP
ENSG00000127588	1.475906839	1.618001744	1.559481803	0	0.266438003	0	GNG13	16	798041	800733	-	984	protein_coding	G protein subunit gamma 13 [Source:HGNC Symbol;Acc:HGNC:14131]	-
ENSG00000241743	2.2834067	1.794919187	1.725085716	0.725409537	0.589462976	0.896045844	XACT	X	113616300	114059289	-	2891	lincRNA	X active specific transcript [Source:HGNC Symbol;Acc:HGNC:45056]	-
ENSG00000122483	1.652383023	2.125037539	2.202044783	1.176944499	0.90758253	0.74574113	CCDC18	1	93179919	93278730	+	5633	protein_coding	coiled-coil domain containing 18 [Source:HGNC Symbol;Acc:HGNC:30370]	-
ENSG00000247092	4.446139172	5.699654928	6.508932276	2.504278065	2.86437976	2.735713315	SNHG10	14	95532297	95534872	-	1945	antisense	small nucleolar RNA host gene 10 [Source:HGNC Symbol;Acc:HGNC:27510]	-
ENSG00000072195	0.479158426	0.266685715	0.217770184	0.638352814	0.742902343	0.856101241	SPEG	2	219434846	219498287	+	17910	protein_coding	SPEG complex locus [Source:HGNC Symbol;Acc:HGNC:16901]	-
ENSG00000212724	2.036981449	3.032597554	3.58057022	0.773146164	0.59925713	0.080014472	KRTAP2-3	17	41059240	41060114	-	875	protein_coding	keratin associated protein 2-3 [Source:HGNC Symbol;Acc:HGNC:18906]	-
ENSG00000108821	0.436995998	0.534481978	0.507915552	0.206691993	0.166879898	0.17825813	COL1A1	17	50183289	50201632	-	9819	protein_coding	collagen type I alpha 1 chain [Source:HGNC Symbol;Acc:HGNC:2197]	-
ENSG00000042286	1.478389111	0.849770385	0.809351316	1.936629511	2.374126045	2.726880745	AIFM2	10	70098223	70132934	-	5135	protein_coding	apoptosis inducing factor, mitochondria associated 2 [Source:HGNC Symbol;Acc:HGNC:21411]	-
ENSG00000013392	1.410540336	1.118234348	1.058814835	2.80069307	2.713483183	2.075695942	RWDD2A	6	83193379	83198932	+	3744	protein_coding	RWD domain containing 2A [Source:HGNC Symbol;Acc:HGNC:21385]	-
ENSG00000197971	0.148942148	0.041180407	0.061826354	0.348881428	0.281681434	0.236948578	MBP	18	76978827	77133683	-	18615	protein_coding	myelin basic protein [Source:HGNC Symbol;Acc:HGNC:6925]	-
ENSG00000164976	2.435000922	2.396290311	1.948742891	1.49088634	0.952730325	0.809774472	MYORG	9	34366670	34376853	-	6398	protein_coding	myogenesis regulating glycosidase (putative) [Source:HGNC Symbol;Acc:HGNC:19918]	-
ENSG00000166845	1.734655735	2.745106103	2.47872866	1.437500067	0.935579867	0.704101397	C18orf54	18	54357917	54385218	+	6165	protein_coding	chromosome 18 open reading frame 54 [Source:HGNC Symbol;Acc:HGNC:13796]	-
ENSG00000248049	0.651252166	0.507699441	0.596379409	1.274131011	1.234456252	1.343740799	UBA6-AS1	4	67701280	68080952	+	5575	antisense	UBA6 antisense RNA 1 (head to head) [Source:HGNC Symbol;Acc:HGNC:49083]	-
ENSG00000105750	1.456591395	1.730613309	1.451908294	0.753602195	0.603766322	0.734922985	ZNF85	19	20923222	20950697	+	4668	protein_coding	zinc finger protein 85 [Source:HGNC Symbol;Acc:HGNC:13160]	zf-C2H2
ENSG00000225434	2.255946366	1.34343441	2.028975918	4.045806566	4.053152884	3.788317411	LINC01504	9	72305430	72343210	+	2458	lincRNA	long intergenic non-protein coding RNA 1504 [Source:HGNC Symbol;Acc:HGNC:51185]	-
ENSG00000266235	22.00442923	31.44915982	25.57550157	7.516698821	5.826110988	2.333755437	MIR3176	16	543277	543366	+	90	miRNA	microRNA 3176 [Source:HGNC Symbol;Acc:HGNC:38345]	-
ENSG00000235944	0.946324281	0.768468827	0.666607339	1.851419736	2.534054573	2.007313539	ZNF815P	7	5823160	5854365	+	2302	transcribed_unprocessed_pseudogene	zinc finger protein 815, pseudogene [Source:HGNC Symbol;Acc:HGNC:22029]	-
ENSG00000118407	0.044473358	0.099315924	0.078972187	0.387397795	0.242863654	0.306590373	FILIP1	6	75291859	75493738	-	8906	protein_coding	filamin A interacting protein 1 [Source:HGNC Symbol;Acc:HGNC:21015]	-
ENSG00000132965	0	0.034383192	0	0.394462329	0.802576514	0.898121626	ALOX5AP	13	30713478	30764426	+	1715	protein_coding	arachidonate 5-lipoxygenase activating protein [Source:HGNC Symbol;Acc:HGNC:436]	-
ENSG00000279692	0.386796608	0.230340526	0.208133965	1.277251557	1.450838186	1.413015987	AC110285.7	17	81395609	81397144	-	1536	TEC	TEC	-
ENSG00000048052	0.113768666	0.09812093	0.087394743	0.313586651	0.268765594	0.233001078	HDAC9	7	18086949	19002416	+	16827	protein_coding	histone deacetylase 9 [Source:HGNC Symbol;Acc:HGNC:14065]	-
ENSG00000100209	3.476760023	3.266991209	4.285908266	6.431867459	6.904061072	9.194549466	HSCB	22	28742031	28757515	+	1462	protein_coding	HscB mitochondrial iron-sulfur cluster cochaperone [Source:HGNC Symbol;Acc:HGNC:28913]	-
ENSG00000225968	0.686744215	0.598106583	0.382468489	0.035188707	0.11932542	0.127461285	ELFN1	7	1688119	1747954	+	3845	protein_coding	extracellular leucine rich repeat and fibronectin type III domain containing 1 [Source:HGNC Symbol;Acc:HGNC:33154]	-
ENSG00000188856	8.697696691	9.562244539	8.928384558	3.504406883	4.428631663	4.888271524	RPSAP47	8	80558870	80559757	+	888	processed_pseudogene	ribosomal protein SA pseudogene 47 [Source:HGNC Symbol;Acc:HGNC:36162]	-
ENSG00000152952	7.019199961	3.678700276	3.453662748	2.539318998	2.451675661	1.748943063	PLOD2	3	146069440	146163653	-	7646	protein_coding	procollagen-lysine,2-oxoglutarate 5-dioxygenase 2 [Source:HGNC Symbol;Acc:HGNC:9082]	-
ENSG00000167105	3.448614191	1.635336027	2.082494082	4.210417882	5.26294531	6.23137537	TMEM92	17	50271406	50281485	+	3101	protein_coding	transmembrane protein 92 [Source:HGNC Symbol;Acc:HGNC:26579]	-
ENSG00000174749	0.437567012	0.649228527	0.545932513	1.13244502	1.097182175	1.06973623	FAM241A	4	112145397	112195256	+	8901	protein_coding	family with sequence similarity 241 member A [Source:HGNC Symbol;Acc:HGNC:26813]	-
ENSG00000142530	1.306776449	1.54384046	0.694098861	3.671950574	2.76238021	3.576636686	FAM71E1	19	50466785	50476753	-	1566	protein_coding	family with sequence similarity 71 member E1 [Source:HGNC Symbol;Acc:HGNC:25107]	-
ENSG00000133302	1.332209703	1.739880449	1.886571445	0.75323913	1.012575657	0.574912613	SLF1	5	94618347	94739436	+	7185	protein_coding	SMC5-SMC6 complex localization factor 1 [Source:HGNC Symbol;Acc:HGNC:25408]	-
ENSG00000021488	0.660895449	0.227058817	0.713986856	1.198272357	1.842392626	2.668946342	SLC7A9	19	32830509	32869766	-	2597	protein_coding	solute carrier family 7 member 9 [Source:HGNC Symbol;Acc:HGNC:11067]	-
ENSG00000119640	4.446305092	6.149754228	5.904176082	2.902972766	2.349748728	2.890256598	ACYP1	14	75053221	75069483	-	1841	protein_coding	acylphosphatase 1 [Source:HGNC Symbol;Acc:HGNC:179]	-
ENSG00000131480	2.136673972	1.930803235	1.973269786	0.916601588	0.814054838	0.764157783	AOC2	17	42844600	42850707	+	2657	protein_coding	amine oxidase, copper containing 2 [Source:HGNC Symbol;Acc:HGNC:549]	-
ENSG00000203727	1.472764805	1.21293239	1.365780345	0.556616305	0.549654854	0.797612618	SAMD5	6	147508927	147737547	+	6320	protein_coding	sterile alpha motif domain containing 5 [Source:HGNC Symbol;Acc:HGNC:21180]	-
ENSG00000279348	3.150917797	2.368719209	2.659078613	1.150950103	0.867308583	0.13234908	AC012513.3	2	216211404	216213519	+	2116	TEC	TEC	-
ENSG00000183098	0.867521561	1.121360928	1.087393774	0.585716791	0.324273339	0.31390959	GPC6	13	93226842	94407401	+	6468	protein_coding	glypican 6 [Source:HGNC Symbol;Acc:HGNC:4454]	-
ENSG00000048471	3.815425462	2.390420074	1.760041819	1.305342812	1.154470347	1.462470216	SNX29	16	11976737	12574289	+	11298	protein_coding	sorting nexin 29 [Source:HGNC Symbol;Acc:HGNC:30542]	-
ENSG00000213420	0.810507973	0.523741886	0.551196155	1.678886492	1.506752842	1.390011076	GPC2	7	100169606	100177372	-	3828	protein_coding	glypican 2 [Source:HGNC Symbol;Acc:HGNC:4450]	-
ENSG00000169239	0.511370539	0.449866943	0.352713783	1.198966396	0.907765532	0.797092526	CA5B	X	15688830	15788409	+	8520	protein_coding	carbonic anhydrase 5B [Source:HGNC Symbol;Acc:HGNC:1378]	-
ENSG00000217801	3.709636619	2.39019409	2.356103323	5.203868415	6.732499282	5.192095238	AL390719.1	1	1059734	1069355	+	2171	transcribed_unprocessed_pseudogene	uncharacterized LOC100288175 [Source:NCBI gene;Acc:100288175]	-
ENSG00000107731	0.009649655	0.025859015	0.009346405	0.217556844	0.21078241	0.143279825	UNC5B	10	71212570	71302864	+	6841	protein_coding	unc-5 netrin receptor B [Source:HGNC Symbol;Acc:HGNC:12568]	-
ENSG00000132170	0.407579285	0.377077853	0.267880116	0.790620802	1.040606373	1.080680577	PPARG	3	12287368	12434356	+	4535	protein_coding	peroxisome proliferator activated receptor gamma [Source:HGNC Symbol;Acc:HGNC:9236]	THR-like
ENSG00000208028	0.680549358	1.215818034	0	12.55366195	12.83846622	12.27026055	MIR616	12	57519163	57519259	-	97	miRNA	microRNA 616 [Source:HGNC Symbol;Acc:HGNC:32872]	-
ENSG00000166924	0.441806722	0.147993467	0.196131147	0.811199789	1.315992722	0.839527193	NYAP1	7	100483927	100494799	+	3586	protein_coding	neuronal tyrosine phosphorylated phosphoinositide-3-kinase adaptor 1 [Source:HGNC Symbol;Acc:HGNC:22009]	-
ENSG00000274070	2.954373111	3.720599428	2.392425862	1.389734485	0.86558142	0.513665907	CASTOR2	7	74964818	75024798	+	1363	protein_coding	cytosolic arginine sensor for mTORC1 subunit 2 [Source:HGNC Symbol;Acc:HGNC:37073]	-
ENSG00000148814	0.586192666	0.54742483	0.464539887	0.969358334	0.886262595	1.603720941	LRRC27	10	132332154	132379918	+	9910	protein_coding	leucine rich repeat containing 27 [Source:HGNC Symbol;Acc:HGNC:29346]	-
ENSG00000182108	0.809857808	0.926324557	1.071385464	0.516182639	0.333406262	0.303765295	DEXI	16	10928891	10942460	-	6684	protein_coding	Dexi homolog [Source:HGNC Symbol;Acc:HGNC:13267]	-
ENSG00000282936	1.04516373	1.300378746	1.066549755	0.382529202	0.444741297	0.395887267	AC004706.3	17	6636780	6640316	-	3537	TEC	TEC	-
ENSG00000163864	0.350837006	0.186216911	0.236390679	0.510646874	0.550278718	0.787325642	NMNAT3	3	139560180	139678017	-	12983	protein_coding	nicotinamide nucleotide adenylyltransferase 3 [Source:HGNC Symbol;Acc:HGNC:20989]	-
ENSG00000272068	3.462521919	1.756936303	1.567709981	4.703185855	4.882215912	5.062988984	AL365181.2	1	156637783	156641004	-	3222	lincRNA	novel transcript	-
ENSG00000223396	0.524956562	0.468923854	0.614388292	1.367351774	1.368209464	1.531092036	RPS10P7	1	201518703	201584367	+	3018	transcribed_processed_pseudogene	ribosomal protein S10 pseudogene 7 [Source:HGNC Symbol;Acc:HGNC:36423]	-
ENSG00000185630	0.282705501	0.299706097	0.273821197	0.136898793	0.120297717	0.125205007	PBX1	1	164555584	164899296	+	21249	protein_coding	PBX homeobox 1 [Source:HGNC Symbol;Acc:HGNC:8632]	Homeobox
ENSG00000154134	0.225493724	0.193032311	0.200206744	0.491056755	0.653012013	0.567993424	ROBO3	11	124865386	124881470	+	7026	protein_coding	roundabout guidance receptor 3 [Source:HGNC Symbol;Acc:HGNC:13433]	-
ENSG00000225932	0.688701224	0.865824048	0.765881519	2.195759006	2.026081874	1.596115581	CTAGE4	7	144183466	144186053	+	2588	protein_coding	CTAGE family member 4 [Source:HGNC Symbol;Acc:HGNC:24772]	-
ENSG00000275395	4.354707275	1.856230789	1.864736439	1.289223168	1.228850468	1.199198458	FCGBP	19	39863323	39934626	-	12961	protein_coding	Fc fragment of IgG binding protein [Source:HGNC Symbol;Acc:HGNC:13572]	-
ENSG00000113361	0.213307336	0.114323628	0.082641575	0	0.031768519	0.005655761	CDH6	5	31193750	31329146	+	12379	protein_coding	cadherin 6 [Source:HGNC Symbol;Acc:HGNC:1765]	-
ENSG00000280077	1.561007854	1.301430024	1.579149466	3.483829932	3.685329008	2.796091643	AL353763.2	9	41012231	41014133	+	1903	TEC	TEC	-
ENSG00000137825	0.473326633	0.479178762	0.825213363	1.16415412	2.130485137	2.576947926	ITPKA	15	41493393	41503551	+	2092	protein_coding	inositol-trisphosphate 3-kinase A [Source:HGNC Symbol;Acc:HGNC:6178]	-
ENSG00000106003	2.047223083	1.949470666	1.851941673	0.336470134	0.53692948	1.167560503	LFNG	7	2512529	2529177	+	3418	protein_coding	LFNG O-fucosylpeptide 3-beta-N-acetylglucosaminyltransferase [Source:HGNC Symbol;Acc:HGNC:6560]	-
ENSG00000172889	2.327142927	0.808402316	0.776381266	2.278858162	4.492814731	5.155652435	EGFL7	9	136658856	136672678	+	2553	protein_coding	EGF like domain multiple 7 [Source:HGNC Symbol;Acc:HGNC:20594]	-
ENSG00000135124	1.13271973	0.476998839	0.909044669	1.417845261	2.016359959	2.17100181	P2RX4	12	121209857	121234106	+	8159	protein_coding	purinergic receptor P2X 4 [Source:HGNC Symbol;Acc:HGNC:8535]	-
ENSG00000240376	11.64940371	9.937234521	11.18165808	4.732293693	4.06392082	6.121933977	AC010343.1	5	33162179	33162807	+	629	processed_pseudogene	ribosomal protein S8 (RPS8) pseudogene	-
ENSG00000267737	0.230614106	0.051499716	0.167525119	1.122581221	1.20211242	1.406367906	AC087645.2	17	78315729	78347798	+	1145	lincRNA	novel transcript	-
ENSG00000182141	1.343160536	1.717887632	1.670538542	0.860292697	0.591030334	0.679891757	ZNF708	19	21291160	21329425	-	4325	protein_coding	zinc finger protein 708 [Source:HGNC Symbol;Acc:HGNC:12945]	zf-C2H2
ENSG00000259405	1.477909426	0.440053542	1.90861952	9.592205212	9.782649047	12.53958145	ISCA1P4	15	40948736	40948869	-	134	processed_pseudogene	iron-sulfur cluster assembly 1 pseudogene 4 [Source:HGNC Symbol;Acc:HGNC:38025]	-
ENSG00000224321	0.404162986	0.120341173	1.435359782	4.003792637	4.280408073	4.143606593	RPL12P14	1	15792796	15793285	+	490	processed_pseudogene	ribosomal protein L12 pseudogene 14 [Source:HGNC Symbol;Acc:HGNC:36495]	-
ENSG00000180861	0.768178911	0.268507246	0.129397934	0.034227316	0	0.035422546	LINC01559	12	13371089	13387167	-	3953	lincRNA	long intergenic non-protein coding RNA 1559 [Source:HGNC Symbol;Acc:HGNC:26598]	-
ENSG00000280063	2.870142944	2.412979014	3.008882538	1.487960329	0.905207781	0.931114701	AC012676.5	16	4346694	4348648	-	1955	TEC	tec	-
ENSG00000137648	0.491051798	0.100768192	0.173537028	0.047602737	0.04612045	0.028151453	TMPRSS4	11	118077012	118121890	+	9948	protein_coding	transmembrane serine protease 4 [Source:HGNC Symbol;Acc:HGNC:11878]	-
ENSG00000243224	0.899363593	0.214231334	0.29036673	1.658998922	2.797962021	2.352832457	AC006252.1	3	52239258	52241097	+	1101	antisense	uncharacterized LOC101929054 [Source:NCBI gene;Acc:101929054]	-
ENSG00000272047	1.788859746	1.777199712	2.05381589	0.751173075	0.727782536	1.323438311	GTF2H5	6	158168350	158199344	+	7565	protein_coding	general transcription factor IIH subunit 5 [Source:HGNC Symbol;Acc:HGNC:21157]	-
ENSG00000083814	0.429871353	0.500853692	0.561183854	0.114921216	0.03711424	0.099111924	ZNF671	19	57719751	57727624	-	3532	protein_coding	zinc finger protein 671 [Source:HGNC Symbol;Acc:HGNC:26279]	zf-C2H2
ENSG00000238045	2.50062714	2.029323416	2.232078312	0.870961884	1.217078769	1.265393515	AC009133.1	16	29808636	29821252	-	4039	antisense	novel transcript, antisense to C16orf53 and MVP	-
ENSG00000179476	0.666283183	0.86985739	0.4798716	1.313087915	1.66234145	1.90251802	C14orf28	14	44897295	44907257	+	3864	protein_coding	chromosome 14 open reading frame 28 [Source:HGNC Symbol;Acc:HGNC:19834]	-
ENSG00000178385	0.565618094	0.646713937	0.48210182	1.391146385	1.224277028	0.791849159	PLEKHM3	2	207821288	208025560	-	11671	protein_coding	pleckstrin homology domain containing M3 [Source:HGNC Symbol;Acc:HGNC:34006]	-
ENSG00000114423	0.451961543	0.346045853	0.370009905	0.931852548	0.785306956	0.633418013	CBLB	3	105655461	105869552	-	12269	protein_coding	Cbl proto-oncogene B [Source:HGNC Symbol;Acc:HGNC:1542]	-
ENSG00000175556	0.424732858	0.627465605	0.522142757	1.222091345	1.216476403	1.368720709	LONRF3	X	118974614	119018355	+	4041	protein_coding	LON peptidase N-terminal domain and ring finger 3 [Source:HGNC Symbol;Acc:HGNC:21152]	-
ENSG00000180574	1.089777758	1.216821598	1.636072119	3.294566301	2.542762018	2.83171316	EIF2S3B	12	10505602	10523135	+	2423	protein_coding	eukaryotic translation initiation factor 2 subunit gamma B [Source:HGNC Symbol;Acc:HGNC:43863]	-
ENSG00000124126	1.134003454	0.845464698	1.011880726	0.521583457	0.452148137	0.445096059	PREX1	20	48624252	48827883	-	7393	protein_coding	phosphatidylinositol-3,4,5-trisphosphate dependent Rac exchange factor 1 [Source:HGNC Symbol;Acc:HGNC:32594]	-
ENSG00000235823	0.816343633	0.493735199	0.757743831	1.132878735	1.587301912	1.506133549	OLMALINC	10	100373513	100454043	+	7763	lincRNA	oligodendrocyte maturation-associated long intergenic non-coding RNA [Source:HGNC Symbol;Acc:HGNC:28060]	-
ENSG00000154975	0.35602672	0.530042019	0.488520817	1.246589602	0.942651666	1.227188252	CA10	17	51630313	52160017	-	4450	protein_coding	carbonic anhydrase 10 [Source:HGNC Symbol;Acc:HGNC:1369]	-
ENSG00000234160	24.89774519	18.56751866	27.87641175	10.06561399	10.88615894	11.38614245	AL513165.1	9	37509150	37510299	+	289	antisense	novel transcript	-
ENSG00000128849	1.50878806	0.680678456	0.531408321	0.406073537	0.272373883	0.266699513	CGNL1	15	57375967	57550727	+	8663	protein_coding	cingulin like 1 [Source:HGNC Symbol;Acc:HGNC:25931]	-
ENSG00000125122	0.493864995	0.420143745	0.364453175	1.108626046	1.424356489	1.197224022	LRRC29	16	67207139	67227048	-	2807	protein_coding	leucine rich repeat containing 29 [Source:HGNC Symbol;Acc:HGNC:13605]	-
ENSG00000260077	0.545911412	0.300087403	0.244041046	1.204966987	1.375918387	2.048716605	AC104794.2	2	10039092	10040663	-	1572	lincRNA	novel transcript	-
ENSG00000259820	1.108491158	1.357951887	0.961177494	0.595036929	0.461206611	0.537439282	AC083843.2	8	134792020	134798272	-	6253	lincRNA	novel transcript	-
ENSG00000187650	1.025051051	0.601705864	0.936104206	1.800806284	2.093677862	2.764475163	VMAC	19	5904858	5910853	+	2254	protein_coding	vimentin type intermediate filament associated coiled-coil protein [Source:HGNC Symbol;Acc:HGNC:33803]	-
ENSG00000259291	1.933538751	1.483323139	1.696514146	0.606101835	0.722742921	0.772021096	ZNF710-AS1	15	90074512	90082207	-	2902	antisense	ZNF710 antisense RNA 1 [Source:HGNC Symbol;Acc:HGNC:53141]	-
ENSG00000133812	0.606312775	0.34816904	0.388963613	1.061133543	0.942091216	0.693153342	SBF2	11	9778667	10294207	-	16767	protein_coding	SET binding factor 2 [Source:HGNC Symbol;Acc:HGNC:2135]	-
ENSG00000073150	0.63842638	0.456225723	0.577138978	1.395750652	1.331159305	1.512201299	PANX2	22	50170731	50180294	+	3102	protein_coding	pannexin 2 [Source:HGNC Symbol;Acc:HGNC:8600]	-
ENSG00000278811	0.367795097	0.455713248	0.505626379	0.170219995	0.070679815	0.012583153	LINC00624	1	147258885	147517875	-	5564	antisense	long intergenic non-protein coding RNA 624 [Source:HGNC Symbol;Acc:HGNC:44254]	-
ENSG00000134323	0.50740421	0.249284751	0.442312671	0.025999343	0	0	MYCN	2	15940564	15947007	+	2602	protein_coding	MYCN proto-oncogene, bHLH transcription factor [Source:HGNC Symbol;Acc:HGNC:7559]	bHLH
ENSG00000114405	1.460339096	1.557372333	1.818574039	0.56502499	0.946907429	0.679581154	C3orf14	3	62318973	62336213	+	4430	protein_coding	chromosome 3 open reading frame 14 [Source:HGNC Symbol;Acc:HGNC:25024]	-
ENSG00000275591	1.46958621	1.160355852	1.105679108	0.631994355	0.469007146	0.570566326	XKR5	8	6808517	6835644	-	5031	protein_coding	XK related 5 [Source:HGNC Symbol;Acc:HGNC:20782]	-
ENSG00000248593	2.56884287	2.56147003	1.735893772	4.652870582	5.753614132	5.385589471	DSTNP2	12	6884682	6885786	+	1105	transcribed_unprocessed_pseudogene	destrin, actin depolymerizing factor pseudogene 2 [Source:HGNC Symbol;Acc:HGNC:34546]	-
ENSG00000258489	1.186615389	0.557872986	1.20981559	0.064002166	0	0	AC027013.1	15	95463592	95493770	-	1057	lincRNA	novel transcript	-
ENSG00000185900	9.88264989	9.236201039	7.25570303	5.694590156	4.399846737	2.349918901	POMK	8	43093506	43123434	+	1877	protein_coding	protein-O-mannose kinase [Source:HGNC Symbol;Acc:HGNC:26267]	-
ENSG00000265800	9.076827059	8.402822389	9.910506859	2.198634405	3.932624917	3.325601498	AC022211.3	17	75138416	75141350	-	400	sense_intronic	novel transcript, sense intronic to HN1	-
ENSG00000133424	0.413857048	0.369682858	0.430765442	0.139263251	0.196257131	0.131023979	LARGE1	22	33162226	33922841	-	10687	protein_coding	LARGE xylosyl- and glucuronyltransferase 1 [Source:HGNC Symbol;Acc:HGNC:6511]	-
ENSG00000213763	0.999310678	1.522749835	0.74016367	0.060240685	0.116729739	0.062344313	ACTBP2	5	77784881	77786003	+	1123	processed_pseudogene	actin, beta pseudogene 2 [Source:HGNC Symbol;Acc:HGNC:135]	-
ENSG00000198929	0.891956661	0.622224723	0.625317887	0.278575378	0.219294488	0.369388649	NOS1AP	1	162069774	162370475	+	7771	protein_coding	nitric oxide synthase 1 adaptor protein [Source:HGNC Symbol;Acc:HGNC:16859]	-
ENSG00000197301	1.323986045	0.948088172	1.356565639	0.650375731	0.304197739	0.568642548	AC090673.1	12	65851340	65882167	-	6033	antisense	uncharacterized LOC100129940 [Source:NCBI gene;Acc:100129940]	-
ENSG00000167711	1.714995975	0.853868798	0.78970352	2.679504648	2.456494837	3.22034396	SERPINF2	17	1742836	1755268	+	2348	protein_coding	serpin family F member 2 [Source:HGNC Symbol;Acc:HGNC:9075]	-
ENSG00000187595	0.330193436	0.238228293	0.356718712	0.715807217	0.844830927	0.84855671	ZNF385C	17	42025576	42098479	-	5198	protein_coding	zinc finger protein 385C [Source:HGNC Symbol;Acc:HGNC:33722]	-
ENSG00000134013	11.56707337	5.135217418	5.500951144	4.054038719	3.594742127	3.37366083	LOXL2	8	23297189	23425328	-	5707	protein_coding	lysyl oxidase like 2 [Source:HGNC Symbol;Acc:HGNC:6666]	-
ENSG00000138109	0.41282878	0.087801034	0.057122174	1.027446325	0.702672707	0.938228064	CYP2C9	10	94938658	94989391	+	3358	protein_coding	cytochrome P450 family 2 subfamily C member 9 [Source:HGNC Symbol;Acc:HGNC:2623]	-
ENSG00000227473	10.26226413	7.996651029	8.459372074	4.698972692	4.769445875	3.859573491	TSSK5P	8	144141214	144143664	-	907	unitary_pseudogene	testis specific serine kinase 5, pseudogene [Source:HGNC Symbol;Acc:HGNC:31931]	-
ENSG00000205740	0.691517115	0.831527443	0.747068438	0.299819977	0.264076344	0.28208164	AL359878.1	10	971146	988341	-	4964	processed_transcript	novel transcript, antisense to GTPBP4	-
ENSG00000154096	0.233971146	0.228902113	0.226618368	0.01141777	0.05531118	0	THY1	11	119417378	119424985	-	5925	protein_coding	Thy-1 cell surface antigen [Source:HGNC Symbol;Acc:HGNC:11801]	-
ENSG00000228544	1.99201874	1.705253584	2.009809952	0.765531355	0.796633994	0.792264	CCDC183-AS1	9	136803927	136808848	-	2386	antisense	CCDC183 antisense RNA 1 [Source:HGNC Symbol;Acc:HGNC:44105]	-
ENSG00000257150	0.139445052	0.049824398	0.162075422	1.171804759	0.969172455	0.266207845	PGAM1P5	12	95551582	95673999	+	2367	transcribed_processed_pseudogene	phosphoglycerate mutase 1 pseudogene 5 [Source:HGNC Symbol;Acc:HGNC:42452]	-
ENSG00000143867	0.621711129	0.299889568	0.421521263	0.981177676	1.00000822	1.305566707	OSR1	2	19351485	19358653	-	5309	protein_coding	odd-skipped related transciption factor 1 [Source:HGNC Symbol;Acc:HGNC:8111]	zf-C2H2
ENSG00000230650	0.84362029	0.602859294	0.735397809	0.172908088	0.188464453	0.201314367	AC140479.2	2	110360608	110363737	-	3130	processed_pseudogene	zinc finger protein 532 (ZNF532) pseudogene	-
ENSG00000210077	47.83571573	119.6435428	113.9777787	32.35448623	34.19673841	39.57237481	MT-TV	MT	1602	1670	+	69	Mt_tRNA	mitochondrially encoded tRNA valine [Source:HGNC Symbol;Acc:HGNC:7500]	-
ENSG00000280435	3.122784269	2.966013576	2.258914061	1.539347902	0.784955073	0.586932505	AC006058.4	3	44115818	44117487	-	1670	TEC	TEC	-
ENSG00000185499	8.032992822	3.700293343	2.995646516	2.251663225	2.056492431	2.359977409	MUC1	1	155185824	155192916	-	4717	protein_coding	mucin 1, cell surface associated [Source:HGNC Symbol;Acc:HGNC:7508]	-
ENSG00000103647	0.346743132	0.265485028	0.367831751	0.862972676	0.819706711	1.015691461	CORO2B	15	68578969	68727806	+	3998	protein_coding	coronin 2B [Source:HGNC Symbol;Acc:HGNC:2256]	-
ENSG00000173898	0.561407342	0.532062248	0.444295428	0.175405231	0.203932012	0.261403845	SPTBN2	11	66685248	66729226	-	9642	protein_coding	spectrin beta, non-erythrocytic 2 [Source:HGNC Symbol;Acc:HGNC:11276]	-
ENSG00000115594	0.671037232	0.832516937	0.85757188	0.324736671	0.397907834	0.326191993	IL1R1	2	102064544	102179874	+	7083	protein_coding	interleukin 1 receptor type 1 [Source:HGNC Symbol;Acc:HGNC:5993]	-
ENSG00000143977	39.35053919	43.98721274	46.62720273	13.90693971	5.477193478	17.70793819	SNRPG	2	70281362	70293771	-	1795	protein_coding	small nuclear ribonucleoprotein polypeptide G [Source:HGNC Symbol;Acc:HGNC:11163]	-
ENSG00000226337	1.860063886	1.763250766	1.691306889	0.272312838	0.263833376	0.885726618	AL353616.2	9	68541036	68644442	+	1739	lincRNA	uncharacterized LOC105376072 [Source:NCBI gene;Acc:105376072]	-
ENSG00000137486	1.948230179	1.780752014	1.777295494	1.079525895	0.494839557	1.033131268	ARRB1	11	75264182	75351705	-	5828	protein_coding	arrestin beta 1 [Source:HGNC Symbol;Acc:HGNC:711]	-
ENSG00000253741	0.301960852	0.477214995	0.393711539	0.107116925	0.115312717	0.061587494	LNCOC1	8	142702252	142726973	-	5684	antisense	lncRNA associated with ovarian cancer 1 [Source:HGNC Symbol;Acc:HGNC:53947]	-
ENSG00000132016	0.653256493	0.537461227	0.466220081	0.158555366	0.153618161	0.072929857	C19orf57	19	13882348	13906452	-	3840	protein_coding	chromosome 19 open reading frame 57 [Source:HGNC Symbol;Acc:HGNC:28153]	-
ENSG00000149925	7.04636217	3.162182502	3.673702664	2.107593285	1.924803649	2.556642193	ALDOA	16	30064164	30070457	+	3916	protein_coding	aldolase, fructose-bisphosphate A [Source:HGNC Symbol;Acc:HGNC:414]	-
ENSG00000227543	0.9123088	0.830307023	0.63355219	0.141121855	0.222182199	0.346868474	SPAG5-AS1	17	28598790	28617377	+	3835	processed_transcript	SPAG5 antisense RNA 1 [Source:HGNC Symbol;Acc:HGNC:41140]	-
ENSG00000269821	0.087137223	0.054035178	0.058590936	0.037638024	0.022880644	0.020621837	KCNQ1OT1	11	2608328	2699994	-	91667	antisense	KCNQ1 opposite strand/antisense transcript 1 [Source:HGNC Symbol;Acc:HGNC:6295]	-
ENSG00000150764	0.930966568	1.295905707	1.119623262	0.731440431	0.431360903	0.27152637	DIXDC1	11	111927144	112022584	+	8509	protein_coding	DIX domain containing 1 [Source:HGNC Symbol;Acc:HGNC:23695]	-
ENSG00000261253	1.213479553	0.997238983	1.175344741	0.298457159	0.144581798	0.102959799	AC137932.2	16	89321133	89325110	+	1360	processed_transcript	uncharacterized LOC100287036 [Source:NCBI gene;Acc:100287036]	-
ENSG00000181544	0.86351921	1.165229446	1.601583037	0.640164163	0.29187308	0.194858511	FANCB	X	14835961	14873069	-	3593	protein_coding	FA complementation group B [Source:HGNC Symbol;Acc:HGNC:3583]	-
ENSG00000240509	2.42421678	1.998887277	1.264325643	4.77756281	7.961528787	8.504363035	RPL34P18	8	93957338	93957691	-	354	processed_pseudogene	ribosomal protein L34 pseudogene 18 [Source:HGNC Symbol;Acc:HGNC:35968]	-
ENSG00000258701	0.367031782	0.351273876	0.35549744	1.262733757	0.963113065	1.112194807	LINC00638	14	104821201	104823718	+	2518	lincRNA	long intergenic non-protein coding RNA 638 [Source:HGNC Symbol;Acc:HGNC:28325]	-
ENSG00000198729	1.595116617	1.808472829	1.960946914	0.66015617	0.822342571	0.553074012	PPP1R14C	6	150143076	150250357	+	2152	protein_coding	protein phosphatase 1 regulatory inhibitor subunit 14C [Source:HGNC Symbol;Acc:HGNC:14952]	-
ENSG00000196136	0	0	0	0.135111423	0.143994654	0.083897739	SERPINA3	14	94612377	94624055	+	5007	protein_coding	serpin family A member 3 [Source:HGNC Symbol;Acc:HGNC:16]	-
ENSG00000285043	1.371602891	1.277709632	1.594198673	0.421684796	0.525283827	0.76891319	AC093512.2	16	30053090	30070420	+	3369	protein_coding	Homo sapiens aldolase, fructose-bisphosphate A (ALDOA), transcript variant 7, mRNA. [Source:RefSeq mRNA;Acc:NM_001355562]	-
ENSG00000162946	0.424539197	0.338104054	0.272480355	0.131044261	0.167592105	0.097646671	DISC1	1	231626815	232041272	+	12906	protein_coding	DISC1 scaffold protein [Source:HGNC Symbol;Acc:HGNC:2888]	-
ENSG00000272341	0.156059782	0.162636022	0.176348021	0.74633889	0.542324161	0.937915897	AL137003.2	6	16764346	16766883	+	2538	lincRNA	novel transcript	-
ENSG00000135298	0.183087701	0.199888728	0.226593427	0.010423773	0.050495954	0.010787776	ADGRB3	6	68635367	69389511	+	6490	protein_coding	adhesion G protein-coupled receptor B3 [Source:HGNC Symbol;Acc:HGNC:945]	-
ENSG00000111816	0.823294971	0.864673612	0.550946179	0.36305144	0.455784193	0.254014197	FRK	6	115931149	116060758	-	13230	protein_coding	fyn related Src family tyrosine kinase [Source:HGNC Symbol;Acc:HGNC:3955]	-
ENSG00000179674	0.56116396	1.503799663	1.976468437	3.816438273	4.204119888	3.354548001	ARL14	3	160677159	160678452	+	1294	protein_coding	ADP ribosylation factor like GTPase 14 [Source:HGNC Symbol;Acc:HGNC:22974]	-
ENSG00000117245	0.620259079	0.145109378	0.214559577	1.150206263	0.879781861	1.127720748	KIF17	1	20664014	20718017	-	4470	protein_coding	kinesin family member 17 [Source:HGNC Symbol;Acc:HGNC:19167]	-
ENSG00000100968	1.173639108	0.398379632	0.371340399	1.347072255	1.841160178	1.651359483	NFATC4	14	24365673	24379604	+	8437	protein_coding	nuclear factor of activated T cells 4 [Source:HGNC Symbol;Acc:HGNC:7778]	RHD
ENSG00000168070	0.258200604	0.10250704	0.08336213	0.646808504	0.484243254	1.369217662	MAJIN	11	64937517	64972085	-	2301	protein_coding	membrane anchored junction protein [Source:HGNC Symbol;Acc:HGNC:27441]	-
ENSG00000243232	1.577715486	1.530645243	1.265011751	0.952971788	0.684692531	0.454339852	PCDHAC2	5	140966235	141012344	+	6318	protein_coding	protocadherin alpha subfamily C, 2 [Source:HGNC Symbol;Acc:HGNC:8677]	-
ENSG00000204792	0.237116694	0.197686888	0.21435406	0.58319215	0.753376421	0.653853894	LINC01291	2	74918148	74938418	+	4176	lincRNA	long intergenic non-protein coding RNA 1291 [Source:HGNC Symbol;Acc:HGNC:50358]	-
ENSG00000198901	0.430131829	0.384220505	0.497622881	0.122443963	0.154220585	0.012671975	PRC1	15	90966038	90995629	-	5525	protein_coding	protein regulator of cytokinesis 1 [Source:HGNC Symbol;Acc:HGNC:9341]	-
ENSG00000091592	0	0	0.00998419	0.132046942	0.086995919	0.03826426	NLRP1	17	5499427	5619424	-	12808	protein_coding	NLR family pyrin domain containing 1 [Source:HGNC Symbol;Acc:HGNC:14374]	-
ENSG00000127589	4.010527807	3.689926482	4.428321961	1.685092263	2.110460921	2.169286646	TUBBP1	8	30351873	30353518	+	1646	transcribed_processed_pseudogene	tubulin beta pseudogene 1 [Source:HGNC Symbol;Acc:HGNC:12414]	-
ENSG00000216285	9.923566125	9.558077984	7.772946556	4.421587542	3.941192727	5.12510998	AC078819.1	12	104030779	104031543	+	765	processed_pseudogene	phosphoglycerate mutase 1 (brain) (PGAM1) pseudogene	-
ENSG00000234742	9.396485997	9.987233185	9.216396963	3.778664813	3.188614798	5.550553473	AC144530.1	3	197850400	197850954	-	555	processed_pseudogene	ribosomal protein L17 (RPL17) pseudogene	-
ENSG00000269834	0	0.014174802	0.015369893	0.146358799	0.299358467	0.286109441	ZNF528-AS1	19	52388842	52397766	-	4160	processed_transcript	ZNF528 antisense RNA 1 [Source:HGNC Symbol;Acc:HGNC:51305]	-
ENSG00000257588	0.754916886	0.599412195	0.649949214	0	0.083283035	0.044480726	AC025154.2	12	49951512	49962924	-	1574	antisense	uncharacterized LOC101927318 [Source:NCBI gene;Acc:101927318]	-
ENSG00000233223	2.433382061	1.616302519	1.752574541	2.68555024	6.07116008	6.882152141	AC016876.1	17	7581964	7584072	-	1058	antisense	uncharacterized LOC100996842 [Source:NCBI gene;Acc:100996842]	-
ENSG00000087301	1.448698443	2.07797387	1.902376937	1.127742744	0.843673489	0.738686043	TXNDC16	14	52430590	52552522	-	4739	protein_coding	thioredoxin domain containing 16 [Source:HGNC Symbol;Acc:HGNC:19965]	-
ENSG00000274414	0.226169722	0.328296904	0.301210404	1.12991918	0.842103837	1.019456337	AL121772.1	20	25239007	25245229	-	2335	lincRNA	novel transcript	-
ENSG00000138829	0.305153876	0.478136381	0.319790676	0.17943014	0.1589421	0.10080635	FBN2	5	128257909	128659185	-	13196	protein_coding	fibrillin 2 [Source:HGNC Symbol;Acc:HGNC:3604]	-
ENSG00000163075	0.082046551	0.17100786	0.185425698	0.014013524	0.020365743	0.029005764	CFAP221	2	119544432	119662251	+	9655	protein_coding	cilia and flagella associated protein 221 [Source:HGNC Symbol;Acc:HGNC:33720]	-
ENSG00000179909	0.670185662	0.557365208	0.481247404	0.272353694	0.149145586	0.159314654	ZNF154	19	57697367	57709194	-	5713	protein_coding	zinc finger protein 154 [Source:HGNC Symbol;Acc:HGNC:12939]	zf-C2H2
ENSG00000280193	0.737578634	0.912255388	0.577014969	2.035032341	1.605497925	1.835312613	AC132219.2	8	81696368	81698694	+	2327	TEC	TEC	-
ENSG00000280023	0.317371575	0.637866072	1.306440886	0	0	0	AD000813.1	19	36070239	36071070	+	832	TEC	TEC	-
ENSG00000136327	2.355747777	1.169055802	2.535240045	5.257516543	4.002274896	4.941417143	NKX2-8	14	36580579	36582607	-	1261	protein_coding	NK2 homeobox 8 [Source:HGNC Symbol;Acc:HGNC:16364]	Homeobox
ENSG00000273084	0.0700778	0.06259785	0.203626605	0.574524751	1.252428318	1.858085539	AC092171.5	7	5428731	5429672	+	942	lincRNA	novel transcript	-
ENSG00000164093	0.38784375	0.244550232	0.29831456	0.058450224	0.045304129	0.096786125	PITX2	4	110617423	110642123	-	5787	protein_coding	paired like homeodomain 2 [Source:HGNC Symbol;Acc:HGNC:9005]	Homeobox
ENSG00000182685	5.98968381	4.048154573	4.819195567	1.136706735	2.548748746	2.991419596	BRICD5	16	2209253	2211950	-	2083	protein_coding	BRICHOS domain containing 5 [Source:HGNC Symbol;Acc:HGNC:28309]	-
ENSG00000188760	1.638809315	0.937802235	1.364092888	2.440448764	2.517001983	3.394717956	TMEM198	2	219543663	219550595	+	2578	protein_coding	transmembrane protein 198 [Source:HGNC Symbol;Acc:HGNC:33704]	-
ENSG00000275494	4.326713613	6.625525242	4.669684276	7.601156111	11.90588692	19.53536855	AC133552.5	16	25106569	25107102	-	534	sense_intronic	novel transcript	-
ENSG00000121966	7.094053849	1.007532661	1.552469745	0.334601251	0.35365332	0.377766168	CXCR4	2	136114349	136118165	-	2224	protein_coding	C-X-C motif chemokine receptor 4 [Source:HGNC Symbol;Acc:HGNC:2561]	-
ENSG00000169964	0.595097249	0.702442197	0.411711229	0.043561036	0.211023016	0.045082204	TMEM42	3	44861869	44865670	+	3106	protein_coding	transmembrane protein 42 [Source:HGNC Symbol;Acc:HGNC:28444]	-
ENSG00000244486	0.177826875	0.052948675	0.01913761	0.46571585	0.470832076	0.523890026	SCARF2	22	20424815	20437826	-	3341	protein_coding	scavenger receptor class F member 2 [Source:HGNC Symbol;Acc:HGNC:19869]	-
ENSG00000143344	0.684397893	0.766962309	0.69904764	0.280547854	0.3459425	0.224357262	RGL1	1	183636085	183928531	+	5305	protein_coding	ral guanine nucleotide dissociation stimulator like 1 [Source:HGNC Symbol;Acc:HGNC:30281]	-
ENSG00000241388	2.685190465	1.880991013	2.108021431	1.288990742	0.701602961	1.319013992	HNF1A-AS1	12	120941728	120980965	-	4671	processed_transcript	HNF1A antisense RNA 1 [Source:HGNC Symbol;Acc:HGNC:26785]	-
ENSG00000122367	0.059328898	0.141323366	0.191548094	0	0.009817817	0	LDB3	10	86668449	86736068	+	6676	protein_coding	LIM domain binding 3 [Source:HGNC Symbol;Acc:HGNC:15710]	-
ENSG00000176761	0.560384446	0.700798341	0.506588882	0.038285393	0.037093236	0.079244667	ZNF285B	19	44467641	44473227	+	1767	unprocessed_pseudogene	zinc finger protein 285B (pseudogene) [Source:HGNC Symbol;Acc:HGNC:33262]	-
ENSG00000172461	0.182848964	0.352453409	0.288957121	0.064104801	0.138550092	0.076550036	FUT9	6	96015984	96215612	+	13719	protein_coding	fucosyltransferase 9 [Source:HGNC Symbol;Acc:HGNC:4020]	-
ENSG00000270210	1.873925586	1.902166924	1.897537213	0.087290696	0.169145158	0.632372441	AC104695.2	2	28425945	28426719	+	775	lincRNA	novel transcript	-
ENSG00000100385	0	0	0.02720798	0.2015115	0.251018612	0.163859424	IL2RB	22	37125838	37175054	-	4700	protein_coding	interleukin 2 receptor subunit beta [Source:HGNC Symbol;Acc:HGNC:6009]	-
ENSG00000253667	0.612466969	0.737387017	0.825348982	2.974538743	1.374858785	1.440357329	AC100821.1	8	53971231	53974210	+	2479	processed_pseudogene	ESF1, nucleolar pre-rRNA processing protein, homolog (S. cerevisiae) (ESF1) pseudogene	-
ENSG00000157927	0.901654789	0.859711724	0.902757115	0.394522866	0.372179051	0.515747058	RADIL	7	4797055	4883719	-	6516	protein_coding	Rap associating with DIL domain [Source:HGNC Symbol;Acc:HGNC:22226]	-
ENSG00000102032	0.385104255	0.343999074	0.435168962	1.08529876	1.625051619	1.021088913	RENBP	X	153935263	153944691	-	2057	protein_coding	renin binding protein [Source:HGNC Symbol;Acc:HGNC:9959]	-
ENSG00000263826	2.007904168	2.137560081	2.131291798	1.071129582	0.846606753	0.991846061	AC112907.3	3	186781780	186784179	-	2400	antisense	novel transcript, antisense to eukaryotic translation initiation factor 4A, isoform 2 EIF4A2	-
ENSG00000272434	3.545470695	2.262167826	4.415208072	0.346037286	0.167631071	0.895302597	AC137630.3	3	49029316	49029706	+	391	antisense	novel transcript, antisense to IMPDH2 and QRICH1	-
ENSG00000280362	0.318015331	0.089706655	0.064846606	0	0	0	AC084759.3	15	53910769	53914712	+	3944	TEC	TEC	-
ENSG00000227375	0.233813298	0.10442829	0.150976987	0.678899008	0.96729263	0.950585155	DLG1-AS1	3	197298252	197303747	+	1694	antisense	DLG1 antisense RNA 1 [Source:HGNC Symbol;Acc:HGNC:44154]	-
ENSG00000283033	1.222468291	0.593886424	0.747821683	0.175829212	0.170354122	0.36393847	AC022596.2	17	16861146	16864223	+	3078	lincRNA	novel transcript	-
ENSG00000258602	4.203944312	6.597016098	6.602969425	1.979440481	1.579367437	2.651081908	LINC01629	14	76959638	76965802	+	581	lincRNA	long intergenic non-protein coding RNA 1629 [Source:HGNC Symbol;Acc:HGNC:52260]	-
ENSG00000210194	58.35957319	76.91370608	106.5645899	44.11975395	24.69764441	32.46964087	MT-TE	MT	14674	14742	-	69	Mt_tRNA	mitochondrially encoded tRNA glutamic acid [Source:HGNC Symbol;Acc:HGNC:7479]	-
ENSG00000263731	2.165984086	1.97876425	1.692636663	0.706267003	0.879781861	1.070290525	AC145207.5	17	81878425	81881106	-	2682	lincRNA	novel transcript	-
ENSG00000160712	0.869538115	0.81327732	0.743128242	0.419341636	0.375812599	0.347188164	IL6R	1	154405193	154469450	+	6453	protein_coding	interleukin 6 receptor [Source:HGNC Symbol;Acc:HGNC:6019]	-
ENSG00000255176	1.426800166	1.401957323	1.105569232	0.438654614	0.283330325	0.2017656	AP000941.1	11	118636620	118638097	+	1388	antisense	novel transcript	-
ENSG00000274902	3.419607246	2.523370087	1.72807443	0	0.442863166	0.315372356	AC004241.2	12	47731908	47732351	+	444	lincRNA	novel transcript	-
ENSG00000126803	0.811310962	0.540983254	0.586594073	0.035130841	0.170184565	0.327218609	HSPA2	14	64535905	64546173	+	5777	protein_coding	heat shock protein family A (Hsp70) member 2 [Source:HGNC Symbol;Acc:HGNC:5235]	-
ENSG00000243364	3.867761908	2.427785497	4.151209677	5.570570148	7.057759154	8.315043126	EFNA4	1	155063731	155069553	+	1263	protein_coding	ephrin A4 [Source:HGNC Symbol;Acc:HGNC:3224]	-
ENSG00000175938	5.020306783	2.141827002	2.225639562	6.450197853	5.282186324	7.840994432	ORAI3	16	30949066	30956461	+	2643	protein_coding	ORAI calcium release-activated calcium modulator 3 [Source:HGNC Symbol;Acc:HGNC:28185]	-
ENSG00000180537	0.274382858	0.374852455	0.312658943	0	0.096152198	0.017118011	RNF182	6	13924446	13980302	+	4090	protein_coding	ring finger protein 182 [Source:HGNC Symbol;Acc:HGNC:28522]	-
ENSG00000067992	1.186665846	0.917081892	0.800687284	0.437246871	0.410393094	0.438374582	PDK3	X	24465221	24541862	+	4951	protein_coding	pyruvate dehydrogenase kinase 3 [Source:HGNC Symbol;Acc:HGNC:8811]	-
ENSG00000237529	0.392417166	0.350531421	0.337853389	0	0	0	AL137847.2	9	83272280	83279499	+	1514	antisense	novel transcript	-
ENSG00000233622	0.643807752	0.513472437	0.556763792	0.188506554	0.114147943	0.024386159	CYP2T1P	19	40808474	40812100	-	2871	transcribed_unitary_pseudogene	cytochrome P450 family 2 subfamily T member 1, pseudogene [Source:HGNC Symbol;Acc:HGNC:18852]	-
ENSG00000170442	0.551489454	0.541887152	0.240371255	0.932522786	1.259403691	1.988663781	KRT86	12	52249300	52309163	+	2394	protein_coding	keratin 86 [Source:HGNC Symbol;Acc:HGNC:6463]	-
ENSG00000121769	7.59217149	5.057613421	4.798522468	2.505566274	3.002491408	2.593061597	FABP3	1	31365625	31376850	-	1026	protein_coding	fatty acid binding protein 3 [Source:HGNC Symbol;Acc:HGNC:3557]	-
ENSG00000126266	0.028564815	0.02551587	0	0.702556013	0.170169836	0.393840165	FFAR1	19	35351552	35353862	+	2311	protein_coding	free fatty acid receptor 1 [Source:HGNC Symbol;Acc:HGNC:4498]	-
ENSG00000162755	4.068260754	3.839723001	2.899548143	1.061952217	1.867234699	1.994546798	KLHDC9	1	161098361	161100346	+	1720	protein_coding	kelch domain containing 9 [Source:HGNC Symbol;Acc:HGNC:28489]	-
ENSG00000260853	5.863817681	7.613893431	6.030853164	3.964852125	3.30119613	2.179881453	AC109460.2	16	28956687	28966883	-	1092	antisense	novel transcript, antisense to NFATC2IP	-
ENSG00000125864	1.040971213	0.649147713	0.608759335	1.429089719	1.677108712	1.95810483	BFSP1	20	17493905	17569220	-	3361	protein_coding	beaded filament structural protein 1 [Source:HGNC Symbol;Acc:HGNC:1040]	-
ENSG00000232490	1.087345008	0.894603863	0.776023021	0.410534916	0.085232443	0.151739625	OSBPL10-AS1	3	31704058	31721652	+	2307	antisense	OSBPL10 antisense RNA 1 [Source:HGNC Symbol;Acc:HGNC:40767]	-
ENSG00000273472	0.0473553	0.380706293	0.183468447	1.164710865	1.081424834	1.104934425	AC096733.2	4	140756528	140757921	+	1394	lincRNA	novel transcript	-
ENSG00000241472	0.411114781	0.62954279	0.767947667	0.225701588	0.145782359	0.20243875	PTPRG-AS1	3	62260865	62369330	-	4496	processed_transcript	PTPRG antisense RNA 1 [Source:HGNC Symbol;Acc:HGNC:44638]	-
ENSG00000185345	0.847514949	0.570382449	0.753411276	0.249851579	0.380398119	0.246263324	PRKN	6	161347420	162727771	-	5686	protein_coding	parkin RBR E3 ubiquitin protein ligase [Source:HGNC Symbol;Acc:HGNC:8607]	-
ENSG00000270194	1.630298859	1.332870419	1.097316413	2.265392696	2.688692911	3.399526548	AC097359.2	3	37241789	37244177	-	2389	antisense	novel transcript, antisense to GOLGA4	-
ENSG00000171962	0.729279365	0.562970844	0.584273938	0.184534341	0.375455188	0.200527268	DRC3	17	17972813	18016889	+	7332	protein_coding	dynein regulatory complex subunit 3 [Source:HGNC Symbol;Acc:HGNC:25384]	-
ENSG00000234287	5.954139675	6.474827021	6.76998571	13.26476263	15.67909281	16.47356779	AC099560.2	3	40761545	40761799	+	255	processed_pseudogene	ribosomal protein S27 (RPS27) pseudogene	-
ENSG00000226330	10.32306557	8.250551187	6.051816215	3.758349411	2.562409925	3.457415463	AL606489.1	1	204377850	204435846	+	486	antisense	novel transcript	-
ENSG00000148082	0.618313602	0.611705005	0.321979826	0.14989489	0.30365721	0.119872623	SHC3	9	89005771	89178767	-	9929	protein_coding	SHC adaptor protein 3 [Source:HGNC Symbol;Acc:HGNC:18181]	-
ENSG00000128346	0.631706102	0.820769721	1.056838908	1.736131829	2.138225814	1.918572326	C22orf23	22	37943050	37953669	-	2299	protein_coding	chromosome 22 open reading frame 23 [Source:HGNC Symbol;Acc:HGNC:18589]	-
ENSG00000204934	0.681996895	0.340436438	0.524565894	1.192256695	1.175047453	1.404082579	ATP6V0E2-AS1	7	149867697	149880610	-	3291	antisense	ATP6V0E2 antisense RNA 1 [Source:HGNC Symbol;Acc:HGNC:44180]	-
ENSG00000140450	1.248286629	1.216415194	0.769400526	0.498405865	0.338020315	0.498616707	ARRDC4	15	97960698	97973838	+	4072	protein_coding	arrestin domain containing 4 [Source:HGNC Symbol;Acc:HGNC:28087]	-
ENSG00000125089	0.67303267	0.400796429	0.561342784	0.325702328	0.185623757	0.204889319	SH3TC1	4	8182072	8241803	+	10593	protein_coding	SH3 domain and tetratricopeptide repeats 1 [Source:HGNC Symbol;Acc:HGNC:26009]	-
ENSG00000271573	0.673604977	0.802274485	0	5.292369578	3.121130887	3.572074649	AL136982.5	10	87027184	87027477	+	294	processed_pseudogene	ataxin 1-like (ATXN1L) pseudogene	-
ENSG00000280383	0.117105607	0.119914209	0.152156086	0.043905951	0.062390207	0.021204943	Z95331.1	22	45657019	45680130	+	23112	sense_overlapping	novel transcript, sense overlapping ATXN10	-
ENSG00000170271	0.603278453	0.571545587	0.540053169	0.281017541	0.272267026	0.174498468	FAXDC2	5	154818491	154859252	-	7222	protein_coding	fatty acid hydroxylase domain containing 2 [Source:HGNC Symbol;Acc:HGNC:1334]	-
ENSG00000184925	0.304424526	0.230095396	0.06804408	0.911923021	0.46501418	1.092783674	LCN12	9	136949551	136955497	+	2819	protein_coding	lipocalin 12 [Source:HGNC Symbol;Acc:HGNC:28733]	-
ENSG00000267073	1.585471975	1.158743607	0.837625597	2.806453053	3.863932779	7.796169911	AC005256.1	19	1748056	1748745	+	458	lincRNA	novel transcript	-
ENSG00000260953	0	0	0.113972823	1.447065014	1.168337765	1.24799756	AC009093.4	16	29262273	29264479	-	561	lincRNA	novel transcript	-
ENSG00000260805	0.069524263	0.124206792	0.067339393	0.641234971	0.31063388	0.995440708	AC092803.2	1	212557833	212559731	-	1899	lincRNA	novel transcript	-
ENSG00000250903	0.265515994	0.223750378	0.19409199	0.503128812	0.507358455	0.377240577	GMDS-DT	6	2245748	2482022	+	13177	lincRNA	GMDS divergent transcript [Source:HGNC Symbol;Acc:HGNC:48993]	-
ENSG00000120519	0.17769391	0.308636326	0.334657752	0.738518188	0.823340045	0.471148473	SLC10A7	4	146253975	146521964	-	6687	protein_coding	solute carrier family 10 member 7 [Source:HGNC Symbol;Acc:HGNC:23088]	-
ENSG00000225973	4.705631506	2.88230589	3.255537369	5.235663945	8.343145191	9.268478825	PIGBOS1	15	55317184	55319161	-	982	protein_coding	PIGB opposite strand 1 [Source:HGNC Symbol;Acc:HGNC:50696]	-
ENSG00000254560	0.654095076	0.6292229	1.218345159	1.701569779	2.947470403	2.614802205	BBOX1-AS1	11	27047186	27220113	-	1312	antisense	BBOX1 antisense RNA 1 [Source:HGNC Symbol;Acc:HGNC:50700]	-
ENSG00000123870	2.114767718	1.424047096	1.418060092	2.433943384	3.908720346	4.037201373	ZNF137P	19	52588505	52597345	+	2029	transcribed_unprocessed_pseudogene	zinc finger protein 137, pseudogene [Source:HGNC Symbol;Acc:HGNC:12921]	-
ENSG00000210184	31.32833993	35.97997098	41.18089236	11.46615074	13.33093192	2.373310614	MT-TS2	MT	12207	12265	+	59	Mt_tRNA	mitochondrially encoded tRNA serine 2 (AGU/C) [Source:HGNC Symbol;Acc:HGNC:7498]	-
ENSG00000055813	0.116045458	0.103659021	0.160569447	0.509670689	0.477340208	0.421974866	CCDC85A	2	56184123	56386173	+	3982	protein_coding	coiled-coil domain containing 85A [Source:HGNC Symbol;Acc:HGNC:29400]	-
ENSG00000278817	4.680249582	1.847281646	1.58133769	0.613481602	0.648413012	1.096653421	AC007325.4	KI270734.1	131494	137392	+	1213	protein_coding	protein DGCR6 [Source:NCBI gene;Acc:102724770]	-
ENSG00000187416	0.868595891	0.434494971	0.572083588	0.142421662	0.03449671	0.07369754	LHFPL3	7	104328656	104907232	+	1900	protein_coding	LHFPL tetraspan subfamily member 3 [Source:HGNC Symbol;Acc:HGNC:6589]	-
ENSG00000113657	0.101360436	0.189313933	0.14280012	0.009443089	0.018298087	0.01954569	DPYSL3	5	147390811	147510056	-	7164	protein_coding	dihydropyrimidinase like 3 [Source:HGNC Symbol;Acc:HGNC:3015]	-
ENSG00000261087	0.303777961	0.438340059	0.543196494	1.26919127	1.067261039	1.065679474	AP003469.4	8	101166805	101169629	-	2825	lincRNA	novel transcript	-
ENSG00000111859	0.261274717	0.091077787	0.148134964	0.039183486	0.044290592	0.013517263	NEDD9	6	11183298	11382348	-	10359	protein_coding	neural precursor cell expressed, developmentally down-regulated 9 [Source:HGNC Symbol;Acc:HGNC:7733]	-
ENSG00000153982	0.666800886	0.476502421	0.861127999	1.685562766	1.58893936	1.320104086	GDPD1	17	59220467	59275967	+	2970	protein_coding	glycerophosphodiester phosphodiesterase domain containing 1 [Source:HGNC Symbol;Acc:HGNC:20883]	-
ENSG00000114646	0.952550876	0.499721819	0.439340957	0.18593758	0.180147729	0.224502355	CSPG5	3	47562239	47580792	-	4366	protein_coding	chondroitin sulfate proteoglycan 5 [Source:HGNC Symbol;Acc:HGNC:2467]	-
ENSG00000103056	0.276360401	0.131659893	0.151682782	0.358737231	0.621961332	0.547126589	SMPD3	16	68358325	68448688	-	7166	protein_coding	sphingomyelin phosphodiesterase 3 [Source:HGNC Symbol;Acc:HGNC:14240]	-
ENSG00000049323	0.126099881	0.128731723	0.183205599	0.018460988	0.017886137	0.019105652	LTBP1	2	32946972	33399509	+	7329	protein_coding	latent transforming growth factor beta binding protein 1 [Source:HGNC Symbol;Acc:HGNC:6714]	-
ENSG00000232803	4.518510566	1.883566857	2.709269234	1.499419713	0.982728956	1.004092952	SLCO4A1-AS1	20	62663019	62666724	-	1534	antisense	SLCO4A1 antisense RNA 1 [Source:HGNC Symbol;Acc:HGNC:40537]	-
ENSG00000111405	1.379897018	0.726359374	0.954665979	0.454537219	0.14679451	0.313606554	ENDOU	12	47709734	47725567	-	2679	protein_coding	endonuclease, poly(U) specific [Source:HGNC Symbol;Acc:HGNC:14369]	-
ENSG00000138821	0.234306422	0.254796434	0.17760765	0.052199297	0.05057388	0.03241327	SLC39A8	4	102251041	102431258	-	6480	protein_coding	solute carrier family 39 member 8 [Source:HGNC Symbol;Acc:HGNC:20862]	-
ENSG00000228649	0.829249522	1.459027923	1.582039972	2.523687994	2.370253566	3.091537466	SNHG26	7	22854178	22861579	+	2627	processed_transcript	small nucleolar RNA host gene 26 [Source:HGNC Symbol;Acc:HGNC:53131]	-
ENSG00000186567	1.522505194	0.634664959	0.602152401	2.184364524	1.977776001	1.803132204	CEACAM19	19	44662278	44684359	+	5203	protein_coding	carcinoembryonic antigen related cell adhesion molecule 19 [Source:HGNC Symbol;Acc:HGNC:31951]	-
ENSG00000261305	0.389919006	0.417959891	0.490965033	0	0.038714559	0	AC005586.2	7	150337483	150343346	+	1693	sense_overlapping	novel transcript, overlapping LRRC61	-
ENSG00000259295	0.12634122	0.097466404	0.166869301	0.300144825	0.387731614	0.280172467	CSPG4P12	15	85191438	85213905	+	11495	transcribed_unprocessed_pseudogene	chondroitin sulfate proteoglycan 4 pseudogene 12 [Source:HGNC Symbol;Acc:HGNC:48362]	-
ENSG00000228672	0.528415618	0.310838289	0.274629556	0.937752938	0.742197856	0.943161608	PROB1	5	139390592	139395713	-	5122	protein_coding	proline rich basic protein 1 [Source:HGNC Symbol;Acc:HGNC:41906]	-
ENSG00000224046	2.453196502	2.523370087	2.736117848	0.685644825	0.369052639	1.182646337	AC005076.1	7	87151423	87152420	-	888	antisense	uncharacterized LOC101927420 [Source:NCBI gene;Acc:101927420]	-
ENSG00000138613	0.120155238	0.150262185	0.116379239	0.430971993	0.357901794	0.433278221	APH1B	15	63276018	63309126	+	5494	protein_coding	aph-1 homolog B, gamma-secretase subunit [Source:HGNC Symbol;Acc:HGNC:24080]	-
ENSG00000152953	0.855544112	0.664543666	0.516409921	0.254133319	0.258530939	0.302458913	STK32B	4	5051442	5500998	+	5324	protein_coding	serine/threonine kinase 32B [Source:HGNC Symbol;Acc:HGNC:14217]	-
ENSG00000138764	2.164804643	0.923458631	0.753126803	2.951946773	2.938984846	2.155389174	CCNG2	4	77157151	77433388	+	7471	protein_coding	cyclin G2 [Source:HGNC Symbol;Acc:HGNC:1593]	-
ENSG00000154319	0.247094655	0.127785445	0.075577723	0.466461806	0.593974081	0.427579306	FAM167A	8	11421463	11475908	-	5076	protein_coding	family with sequence similarity 167 member A [Source:HGNC Symbol;Acc:HGNC:15549]	-
ENSG00000167995	0.140453804	0.046222869	0.100239928	0.386356636	0.352306823	0.196004096	BEST1	11	61949821	61965515	+	8930	protein_coding	bestrophin 1 [Source:HGNC Symbol;Acc:HGNC:12703]	-
ENSG00000172594	0.899287019	1.029226974	1.116002091	1.900774415	2.009003789	2.473840374	SMPDL3A	6	122789049	122809720	+	2349	protein_coding	sphingomyelin phosphodiesterase acid like 3A [Source:HGNC Symbol;Acc:HGNC:17389]	-
ENSG00000091622	0.056001469	0.066698661	0.084375771	0.159417215	0.3212626	0.19798095	PITPNM3	17	6451264	6556494	-	10609	protein_coding	PITPNM family member 3 [Source:HGNC Symbol;Acc:HGNC:21043]	-
ENSG00000123584	0.218346045	0.032506711	0	0.447521209	0.144528663	2.238552625	MAGEA9	X	149781930	149787737	+	1814	protein_coding	MAGE family member A9 [Source:HGNC Symbol;Acc:HGNC:6807]	-
ENSG00000279541	3.141223496	2.848450398	2.719817218	1.560785336	1.134138404	1.110510879	AC005261.5	19	57293083	57294469	-	1387	TEC	TEC	-
ENSG00000113580	0.100761669	0.122151801	0.111537294	0.295029609	0.371595609	0.251899028	NR3C1	5	143277931	143435512	-	9172	protein_coding	nuclear receptor subfamily 3 group C member 1 [Source:HGNC Symbol;Acc:HGNC:7978]	ESR-like
ENSG00000271936	2.740623858	1.756242567	2.654497004	0.549505961	0.887325117	0.947824862	AC012073.1	2	24825610	24826717	+	1108	antisense	novel transcript, antisense to ADCY3	-
ENSG00000272523	3.179539087	2.975407896	2.053079255	6.051287354	7.215825536	8.189554631	LINC01023	5	108727825	108728260	-	436	lincRNA	long intergenic non-protein coding RNA 1023 [Source:HGNC Symbol;Acc:HGNC:49004]	-
ENSG00000133121	0.661077273	1.152910902	1.021434552	0.580689179	0.468839404	0.258749709	STARD13	13	33103135	33350630	-	8388	protein_coding	StAR related lipid transfer domain containing 13 [Source:HGNC Symbol;Acc:HGNC:19164]	-
ENSG00000275734	1.201411801	0.728226401	0.810403446	0.241843738	0.447324901	0.20478192	AC010538.1	16	89671568	89685304	+	3077	sense_overlapping	novel transcript, sense overlapping CDK10	-
ENSG00000167046	1.161123529	0.610110447	0.496162084	0.174987815	0.169538926	0.072439382	AL357033.1	20	62640719	62643304	-	1933	antisense	novel transcript, antisense to SLCO4A1	-
ENSG00000154822	0.756856583	0.916706952	0.95672057	0.407531864	0.382105025	0.43536829	PLCL2	3	16802651	17090594	+	5146	protein_coding	phospholipase C like 2 [Source:HGNC Symbol;Acc:HGNC:9064]	-
ENSG00000147408	0.451458655	0.519771448	0.320665483	0.185061582	0.109571616	0.159603335	CSGALNACT1	8	19404161	19758029	-	6580	protein_coding	chondroitin sulfate N-acetylgalactosaminyltransferase 1 [Source:HGNC Symbol;Acc:HGNC:24290]	-
ENSG00000279342	0.350447741	0.461324641	0.410894479	0.094510044	0.109880551	0.058686222	AP000866.6	11	124789240	124792818	-	3579	sense_intronic	novel transcript, sense intronic to MSANTD2	-
ENSG00000204599	0.515484736	0.641857557	0.756492593	1.10455986	1.44239674	1.375071235	TRIM39	6	30326479	30343729	+	4226	protein_coding	tripartite motif containing 39 [Source:HGNC Symbol;Acc:HGNC:10065]	-
ENSG00000105519	0.902305128	0.374211994	0.827130573	1.387020822	1.455816725	1.794320143	CAPS	19	5911707	5915877	+	4097	protein_coding	calcyphosine [Source:HGNC Symbol;Acc:HGNC:1487]	-
ENSG00000105289	1.565408767	0.69916024	1.031025674	1.716523824	2.533467163	2.440564733	TJP3	19	3708109	3750813	+	4217	protein_coding	tight junction protein 3 [Source:HGNC Symbol;Acc:HGNC:11829]	-
ENSG00000141579	0.640042649	0.365269329	0.602708426	0.145758771	0.194177548	0.094280451	ZNF750	17	82829435	82840578	-	3713	protein_coding	zinc finger protein 750 [Source:HGNC Symbol;Acc:HGNC:25843]	-
ENSG00000280355	0.279980956	0.50019281	0.24105091	1.179576205	1.45172299	0.758855444	AL132656.4	10	79681973	79684094	-	2122	TEC	novel transcript	-
ENSG00000241635	0.916235468	0.963645344	0.629797442	0.393755882	0.322803329	0.329139451	UGT1A1	2	233760248	233773299	+	4467	protein_coding	UDP glucuronosyltransferase family 1 member A1 [Source:HGNC Symbol;Acc:HGNC:12530]	-
ENSG00000230426	0.325445118	0.476760828	0.384565568	0.173428074	0.161565146	0.186387488	ERVMER61-1	1	187070700	187686622	+	10142	lincRNA	endogenous retrovirus group MER61 member 1 [Source:HGNC Symbol;Acc:HGNC:27919]	-
ENSG00000266094	0.709718546	0.574794707	0.659918332	0.358810308	0.206703336	0.311122786	RASSF5	1	206507530	206589448	+	6976	protein_coding	Ras association domain family member 5 [Source:HGNC Symbol;Acc:HGNC:17609]	-
ENSG00000160229	0.460710881	0.489923352	0.509980091	0.179861188	0	0.069803253	ZNF66	19	20776304	20807322	+	3009	protein_coding	zinc finger protein 66 [Source:HGNC Symbol;Acc:HGNC:13135]	zf-C2H2
ENSG00000104765	19.57254897	8.461043403	7.82347883	34.7283004	33.35776572	29.30876053	BNIP3L	8	26382898	26505636	+	4307	protein_coding	BCL2 interacting protein 3 like [Source:HGNC Symbol;Acc:HGNC:1085]	-
ENSG00000170099	1.354484305	0.923352087	0.725007469	0.255697638	0.247735551	0.30243051	SERPINA6	14	94304248	94323394	-	1852	protein_coding	serpin family A member 6 [Source:HGNC Symbol;Acc:HGNC:1540]	-
ENSG00000188211	0.369133016	0.320573332	0.357532641	0.147111533	0.111988387	0.076124362	NCR3LG1	11	17351726	17377341	+	6438	protein_coding	natural killer cell cytotoxicity receptor 3 ligand 1 [Source:HGNC Symbol;Acc:HGNC:42400]	-
ENSG00000164362	1.950849006	1.396658418	1.514412033	1.117214688	0.583940394	0.71503589	TERT	5	1253147	1295069	-	4602	protein_coding	telomerase reverse transcriptase [Source:HGNC Symbol;Acc:HGNC:11730]	-
ENSG00000174307	0.315551088	0.112747944	0.122253832	0.538960241	0.856371477	0.602403411	PHLDA3	1	201464383	201469237	-	3138	protein_coding	pleckstrin homology like domain family A member 3 [Source:HGNC Symbol;Acc:HGNC:8934]	-
ENSG00000254531	0.334244495	1.268913885	0.485610789	2.22646522	2.323069571	3.456321344	FLJ20021	4	101347780	101348883	+	790	lincRNA	uncharacterized LOC90024 [Source:NCBI gene;Acc:90024]	-
ENSG00000247934	0.65335732	0.432310665	0.398445314	1.289521645	1.225341341	1.129236502	AC022364.1	12	28163298	28190738	-	2728	antisense	novel transcript, antisense to CCDC91	-
ENSG00000198889	0.429418193	0.069742371	0.170150439	0	0	0.020701556	DCAF12L1	X	126549383	126552851	-	3382	protein_coding	DDB1 and CUL4 associated factor 12 like 1 [Source:HGNC Symbol;Acc:HGNC:29395]	-
ENSG00000118298	0.843895408	0.338449737	0.567158266	0.176494363	0.034199712	0.219189136	CA14	1	150257159	150265078	+	3833	protein_coding	carbonic anhydrase 14 [Source:HGNC Symbol;Acc:HGNC:1372]	-
ENSG00000279801	0.401866605	0.287177799	0.311390035	0.027455475	0	0.02841423	AC111170.3	17	77444704	77447167	+	2464	TEC	TEC	-
ENSG00000171988	2.708298628	5.163491076	5.067258919	17.3619033	13.72947852	6.858280031	JMJD1C	10	63167221	63521850	-	11066	protein_coding	jumonji domain containing 1C [Source:HGNC Symbol;Acc:HGNC:12313]	-
ENSG00000269534	1.766460622	0.701294446	0.380210628	0.134093735	0.064959117	0	AC011466.3	19	48118432	48127706	+	1009	antisense	novel transcript, antisense to LIG1	-
ENSG00000175768	0.978243012	1.100375378	1.140510155	0.575510146	0.323761656	0.499541504	TOMM5	9	37582646	37592642	-	3644	protein_coding	translocase of outer mitochondrial membrane 5 [Source:HGNC Symbol;Acc:HGNC:31369]	-
ENSG00000185834	4.914470111	2.728863214	3.730832724	6.397512276	8.440241271	12.11486726	RPL12P4	20	55074644	55075140	+	497	processed_pseudogene	ribosomal protein L12 pseudogene 4 [Source:HGNC Symbol;Acc:HGNC:16587]	-
ENSG00000268903	4.109436453	0.702919963	1.778428917	4.569754648	6.510968406	8.624076385	AL627309.6	1	135141	135895	-	755	processed_pseudogene	novel pseudogene	-
ENSG00000263603	1.255286231	0.7915057	0.858238308	0.151342929	0.073315155	0	AC127024.2	17	30729469	30731202	+	894	lincRNA	novel transcript	-
ENSG00000182518	2.03402287	2.241649297	1.765415775	0.920412101	0.944207663	1.12065087	FAM104B	X	55143102	55161310	-	2499	protein_coding	family with sequence similarity 104 member B [Source:HGNC Symbol;Acc:HGNC:25085]	-
ENSG00000254726	0.754560767	0.837711332	0.60555972	0.364542709	0.299677492	0.365840173	MEX3A	1	156072013	156081998	-	6124	protein_coding	mex-3 RNA binding family member A [Source:HGNC Symbol;Acc:HGNC:33482]	-
ENSG00000248763	2.040410711	1.393769583	1.278775079	0.123000526	0.238340904	0	AC111000.2	4	69066395	69069888	+	550	unprocessed_pseudogene	UDP glucuronosyltransferase 2 family, polypeptide B11 (UGT2B11) pseudogene	-
ENSG00000124216	1.879381856	2.832942555	2.199553812	0.521621448	0.738630619	1.411880514	SNAI1	20	49982999	49988886	+	1686	protein_coding	snail family transcriptional repressor 1 [Source:HGNC Symbol;Acc:HGNC:11128]	zf-C2H2
ENSG00000259856	1.569076448	0.700798341	2.388204731	5.513096589	3.894789816	4.635813008	RAB43P1	16	46626404	46626992	-	589	processed_pseudogene	RAB43 pseudogene 1 [Source:HGNC Symbol;Acc:HGNC:33153]	-
ENSG00000225507	5.145522425	6.389979003	4.74070609	13.37572262	11.46392561	8.252443182	AC069282.1	7	47956793	47957318	+	526	processed_pseudogene	pseudogene similar to part of TTK protein kinase TTK	-
ENSG00000145687	0.251557193	0.167223466	0.175655917	0.01798572	0.023234225	0.105478135	SSBP2	5	81413021	81751797	-	11284	protein_coding	single stranded DNA binding protein 2 [Source:HGNC Symbol;Acc:HGNC:15831]	-
ENSG00000137812	3.419810319	5.965752207	6.368923684	2.593811096	2.014271299	1.045067069	KNL1	15	40594020	40664342	+	10250	protein_coding	kinetochore scaffold 1 [Source:HGNC Symbol;Acc:HGNC:24054]	-
ENSG00000260777	0.096510655	0.08620932	0.373910842	0	0	0	AC061975.1	17	28263634	28266369	-	2736	lincRNA	novel transcript	-
ENSG00000163121	0.105748158	0.236152081	0.153637374	0.623130419	0.472481968	0.925277486	NEURL3	2	96497643	96508109	-	2497	protein_coding	neuralized E3 ubiquitin protein ligase 3 [Source:HGNC Symbol;Acc:HGNC:25162]	-
ENSG00000177692	0.372055567	0.569731156	0.231662152	1.225548721	1.266545867	0.873749016	DNAJC28	21	33485530	33491720	-	2484	protein_coding	DnaJ heat shock protein family (Hsp40) member C28 [Source:HGNC Symbol;Acc:HGNC:1297]	-
ENSG00000143365	0.825950226	0.289512578	0.222783115	1.157147807	0.747410501	1.630006569	RORC	1	151806071	151831872	-	6314	protein_coding	RAR related orphan receptor C [Source:HGNC Symbol;Acc:HGNC:10260]	THR-like
ENSG00000146250	0.595201774	0.386669998	0.340657296	0.055451057	0	0.114774858	PRSS35	6	83512538	83525704	+	2440	protein_coding	serine protease 35 [Source:HGNC Symbol;Acc:HGNC:21387]	-
ENSG00000279069	4.185783104	2.648459628	3.167375525	1.697959707	1.645087482	1.433548584	AC015813.5	17	58006674	58008187	+	1514	TEC	novel transcript	-
ENSG00000163637	0.14772079	0.083970344	0.08237854	0.022936967	0.02222274	0.028485521	PRICKLE2	3	64092242	64445476	-	14747	protein_coding	prickle planar cell polarity protein 2 [Source:HGNC Symbol;Acc:HGNC:20340]	-
ENSG00000177406	0.822828515	0.534546626	0.489049959	1.552315422	1.095490416	1.368519477	AC021054.1	12	630891	663706	+	3530	antisense	uncharacterized LOC100049716 [Source:NCBI gene;Acc:100049716]	-
ENSG00000070759	0.417302541	0.834273693	0.789129714	1.54768874	1.538956169	1.348829151	TESK2	1	45343883	45491166	-	3322	protein_coding	testis associated actin remodelling kinase 2 [Source:HGNC Symbol;Acc:HGNC:11732]	-
ENSG00000144452	0.084129084	0.175348438	0.17655136	0.41670739	0.368927217	0.312290978	ABCA12	2	214931542	215138428	-	9416	protein_coding	ATP binding cassette subfamily A member 12 [Source:HGNC Symbol;Acc:HGNC:14637]	-
ENSG00000265112	15.29576178	11.50579018	14.03533623	2.475010587	3.19725603	0.853812965	MIR3153	9	89312225	89312306	+	82	miRNA	microRNA 3153 [Source:HGNC Symbol;Acc:HGNC:38289]	-
ENSG00000237357	0.486332868	0.457287124	0.545425586	1.12794201	1.245305809	1.221624599	BX088651.4	9	42566679	42569353	-	2579	lincRNA	novel transcript	-
ENSG00000260710	0	0	0.199808606	1.47985008	2.457890573	1.96910615	AC120498.4	16	1294551	1299166	-	320	lincRNA	novel transcript	-
ENSG00000131398	1.114769555	0.413343267	0.427820243	0.258659701	0.26104727	0.178461464	KCNC3	19	50311937	50333515	-	6277	protein_coding	potassium voltage-gated channel subfamily C member 3 [Source:HGNC Symbol;Acc:HGNC:6235]	-
ENSG00000273821	0.857315425	0.382903732	0.415186714	2.489296363	2.411782958	3.333936339	AL096828.3	20	63218041	63218502	+	462	lincRNA	novel transcript	-
ENSG00000133863	0.18361754	0.611342084	0.479648441	0.250894532	0.088393457	0.047210157	TEX15	8	30831544	30913003	-	11864	protein_coding	testis expressed 15, meiosis and synapsis associated [Source:HGNC Symbol;Acc:HGNC:11738]	-
ENSG00000232901	3.592559875	3.409666562	2.609745058	0.230103025	0.668813761	0.23813831	CYCSP10	3	10000647	10000940	-	294	processed_pseudogene	cytochrome c, somatic pseudogene 10 [Source:HGNC Symbol;Acc:HGNC:24384]	-
ENSG00000284681	0.401754509	0.583167189	0.316167288	0.077196983	0.024931057	0.106523641	AC007240.1	2	10122739	10199288	+	2629	protein_coding	novel transcript	-
ENSG00000164920	1.667229792	1.227644251	1.723945925	0.577220899	0.402657841	0.979699382	OSR2	8	98944403	98952104	+	2930	protein_coding	odd-skipped related transciption factor 2 [Source:HGNC Symbol;Acc:HGNC:15830]	zf-C2H2
ENSG00000214776	0.099019932	0.275180148	0.170503344	0.033825145	0.054619791	0.064178275	AC092821.1	12	9480608	9576275	+	12000	transcribed_unprocessed_pseudogene	ovostatin	-
ENSG00000103316	2.897463183	0.93549193	0.980552017	0.715497508	0.415930716	0.666434657	CRYM	16	21238874	21303083	-	3782	protein_coding	crystallin mu [Source:HGNC Symbol;Acc:HGNC:2418]	-
ENSG00000266947	0.445718716	0.188594375	0.204494949	0.937583968	0.722052668	0.89568439	AC022916.1	17	35231450	35242963	-	2814	antisense	novel transcript, antisense SLFN5	-
ENSG00000137261	0.073634454	0.180880904	0.089150521	0.009432556	0	0.009761944	KIAA0319	6	24544104	24646155	-	7172	protein_coding	KIAA0319 [Source:HGNC Symbol;Acc:HGNC:21580]	-
ENSG00000235721	0.31245532	0.126865694	0.165074236	0	0	0	AC013268.3	2	110007675	110010783	+	2324	processed_pseudogene	pseudogene similar to part of zinc finger protein 532 (ZNF532)	-
ENSG00000115221	0.478867459	0.465497218	0.218267562	0.028867203	0.13984158	0.104563397	ITGB6	2	160099666	160200313	-	4687	protein_coding	integrin subunit beta 6 [Source:HGNC Symbol;Acc:HGNC:6161]	-
ENSG00000135838	0.822678158	0.805983493	0.642600542	0.394343395	0.289841702	0.323676634	NPL	1	182789293	182830384	+	4975	protein_coding	N-acetylneuraminate pyruvate lyase [Source:HGNC Symbol;Acc:HGNC:16781]	-
ENSG00000258645	4.961783063	6.551908295	8.358007049	1.326476263	2.570343083	2.059195974	HSPE1P2	14	63601509	63601814	+	306	processed_pseudogene	heat shock protein family E (Hsp10) member 1 pseudogene 2 [Source:HGNC Symbol;Acc:HGNC:20052]	-
ENSG00000244503	0.642344865	0.706193708	0.478583487	0	0	0.104809376	AC108751.5	3	149494660	149495995	+	1336	processed_pseudogene	eukaryotic translation elongation factor 1 alpha 1 (EEF1A1) pseudogene	-
ENSG00000149573	1.708317776	1.05453605	0.75332847	0.512394365	0.37232931	0.648129008	MPZL2	11	118253403	118264536	-	4753	protein_coding	myelin protein zero like 2 [Source:HGNC Symbol;Acc:HGNC:3496]	-
ENSG00000119938	0.836935502	0.280351068	0.202658491	0.053605618	0.025968205	0.083216319	PPP1R3C	10	91628442	91633054	-	2524	protein_coding	protein phosphatase 1 regulatory subunit 3C [Source:HGNC Symbol;Acc:HGNC:9293]	-
ENSG00000127129	0.201382818	0.503685446	0.156043329	0	0	0	EDN2	1	41478775	41484673	-	1639	protein_coding	endothelin 2 [Source:HGNC Symbol;Acc:HGNC:3177]	-
ENSG00000163009	0.949831478	0.25924817	0.562211266	0.10815394	0.104786169	0.139913396	C2orf48	2	10141382	10211725	+	2502	lincRNA	chromosome 2 open reading frame 48 [Source:HGNC Symbol;Acc:HGNC:26322]	-
ENSG00000265194	0.984619803	1.622232515	1.39872647	0.807229174	0.391046561	0.464121068	AL359922.2	9	21858910	21861926	-	3017	antisense	novel transcript, antisense MTAP	-
ENSG00000230387	0.112506668	0.025124489	0.054485517	0.317065694	0.502678941	0.47729127	AL118508.1	20	23187961	23190307	+	2347	lincRNA	uncharacterized LOC100505664 [Source:NCBI gene;Acc:100505664]	-
ENSG00000215895	0	0	0	0.241608176	0.200644128	0.214324479	AL354702.1	1	38708931	38710890	+	1960	processed_pseudogene	heat shock 70kDa protein 5 (glucose-regulated protein, 78kDa) (HSPA5) pseudogene	-
ENSG00000259209	1.089199797	1.355167832	0.565162822	0.239187823	0.193116525	0.330053804	AC004943.1	16	72805998	72809872	+	1697	antisense	novel transcript, antisense to ZFHX3	-
ENSG00000228549	0.111396031	0.099505863	0.151053418	0.525128807	0.685742898	0.30717672	BX284668.2	1	16870945	16874092	+	2963	lincRNA	novel transcript	-
ENSG00000176912	11.97167205	9.062578072	8.057855259	2.911180486	3.156307567	7.603834314	TYMSOS	18	641320	658340	-	976	bidirectional_promoter_lncRNA	TYMS opposite strand [Source:HGNC Symbol;Acc:HGNC:29553]	-
ENSG00000143333	1.11518121	1.457779349	1.633375667	0.529606715	0.729164076	0.519253373	RGS16	1	182598623	182604408	-	2427	protein_coding	regulator of G protein signaling 16 [Source:HGNC Symbol;Acc:HGNC:9997]	-
ENSG00000166813	0.448800596	0.165075074	0.217348294	0.094691467	0.039318385	0.013999733	KIF7	15	89608789	89655451	-	5001	protein_coding	kinesin family member 7 [Source:HGNC Symbol;Acc:HGNC:30497]	-
ENSG00000185038	0.207371584	0.144073376	0.156220341	0.011806333	0	0.048874459	MROH2A	2	233775679	233833423	+	5730	protein_coding	maestro heat like repeat family member 2A [Source:HGNC Symbol;Acc:HGNC:27936]	-
ENSG00000074211	0.093299928	0.070519561	0.041708254	0.228001628	0.242279567	0.182681443	PPP2R2C	4	6320578	6563600	-	9198	protein_coding	protein phosphatase 2 regulatory subunit Bgamma [Source:HGNC Symbol;Acc:HGNC:9306]	-
ENSG00000197594	0.271768731	0.538810412	0.487935064	0.149443354	0.230347545	0.182782332	ENPP1	6	131808016	131895155	+	9959	protein_coding	ectonucleotide pyrophosphatase/phosphodiesterase 1 [Source:HGNC Symbol;Acc:HGNC:3356]	-
ENSG00000269973	0.612936747	0.565763669	0.37599391	1.381900062	1.03458099	1.083451921	AC010969.2	2	9936360	9939590	+	3231	lincRNA	novel transcript	-
ENSG00000135378	0.238746068	0.149283986	0.312178365	0.085633278	0	0.025321035	PRRG4	11	32829943	32858123	+	5530	protein_coding	proline rich and Gla domain 4 [Source:HGNC Symbol;Acc:HGNC:30799]	-
ENSG00000237158	1.404538036	2.737354336	2.720798039	0.392554871	0.507108307	0.406263036	AL353718.1	9	6568844	6569360	+	517	processed_pseudogene	pseudogene similar to part of DCN1, defective in cullin neddylation 1, domain containing 1 (S. cerevisiae) DCUN1D1	-
ENSG00000263786	4.235162112	3.536385649	4.369594062	2.358796701	0.731311003	1.269406723	AC022211.1	17	75145261	75146546	-	717	sense_intronic	novel transcript, sense intronic to HN1	-
ENSG00000261652	0.469845464	0.559593591	0.606773466	1.925986887	2.876771885	1.245776924	C15orf65	15	55408548	55418764	+	843	protein_coding	chromosome 15 open reading frame 65 [Source:HGNC Symbol;Acc:HGNC:44654]	-
ENSG00000016082	1.030741827	1.104867256	1.242390777	0.281680594	0.68227358	0.364396234	ISL1	5	51383391	51394738	+	2882	protein_coding	ISL LIM homeobox 1 [Source:HGNC Symbol;Acc:HGNC:6132]	Homeobox
ENSG00000111348	0.219834926	0.757428028	1.064631964	0.032183772	0.187089673	0.133230567	ARHGDIB	12	14942017	14961728	-	2102	protein_coding	Rho GDP dissociation inhibitor beta [Source:HGNC Symbol;Acc:HGNC:679]	-
ENSG00000163611	0.315892826	0.378708715	0.305965577	0.119267605	0.148569132	0.123432475	SPICE1	3	113442718	113515187	-	7941	protein_coding	spindle and centriole associated protein 1 [Source:HGNC Symbol;Acc:HGNC:25083]	-
ENSG00000160179	0	0	0	0.088417304	0.085664105	0.034314326	ABCG1	21	42199689	42297244	+	6121	protein_coding	ATP binding cassette subfamily G member 1 [Source:HGNC Symbol;Acc:HGNC:73]	-
ENSG00000266936	1.984005915	1.450012492	0.349392098	0	0	0	AC011442.1	19	11010917	11016011	-	366	antisense	novel transcript, antisense to SMARCA4	-
ENSG00000010030	0.16684066	0.521613592	0.592524257	0.028496331	0.110435971	0	ETV7	6	36354091	36387800	-	2374	protein_coding	ETS variant 7 [Source:HGNC Symbol;Acc:HGNC:18160]	ETS
ENSG00000174567	1.685198366	1.920585794	2.307648689	4.049489154	3.231029861	4.992100099	GOLT1A	1	204198160	204214092	-	1136	protein_coding	golgi transport 1A [Source:HGNC Symbol;Acc:HGNC:24766]	-
ENSG00000238840	0.496340509	0	0	6.103785509	2.95686084	4.211288007	RF00096	10	4962436	4962568	-	133	snoRNA		-
ENSG00000254639	0.303276973	0	0.29374619	1.243190617	1.706345676	1.393820246	AC116021.1	11	46238382	46239267	+	653	lincRNA	novel transcript	-
ENSG00000234506	3.012013127	2.242097896	2.066461629	0.385838152	0.87225521	0.266207845	LINC01506	9	68543541	68546589	-	526	lincRNA	long intergenic non-protein coding RNA 1506 [Source:HGNC Symbol;Acc:HGNC:51187]	-
ENSG00000231856	0.721895005	0.66872454	0.647415491	1.287794087	1.06186713	2.637172001	AL162377.1	13	51803838	51813832	+	2469	antisense	novel transcript	-
ENSG00000196437	0.460619033	0.740616428	0.981515959	0.283224896	0.365874195	0.251241614	ZNF569	19	37411155	37469275	-	5016	protein_coding	zinc finger protein 569 [Source:HGNC Symbol;Acc:HGNC:24737]	zf-C2H2
ENSG00000126733	0.309481247	0.293202318	0.227087491	0.115329375	0.093115142	0.049731967	DACH2	X	86148458	86832604	+	7039	protein_coding	dachshund family transcription factor 2 [Source:HGNC Symbol;Acc:HGNC:16814]	Others
ENSG00000189149	0.21635819	0.23621228	0.11642162	0.73907818	0.644457834	0.535420949	CRYM-AS1	16	21300849	21339037	+	2746	transcribed_unitary_pseudogene	CRYM antisense RNA 1 [Source:HGNC Symbol;Acc:HGNC:34405]	-
ENSG00000239552	6.874756589	4.256801958	3.707691056	2.56190445	2.326996992	1.57424923	HOXB-AS2	17	48557262	48560333	+	845	antisense	HOXB cluster antisense RNA 2 [Source:HGNC Symbol;Acc:HGNC:40284]	-
ENSG00000133138	0.215343778	0.229589126	0.329685251	0.726121174	0.420726998	0.478882785	TBC1D8B	X	106802680	106876145	+	9503	protein_coding	TBC1 domain family member 8B [Source:HGNC Symbol;Acc:HGNC:24715]	-
ENSG00000080546	0.825004962	0.621797975	0.961391145	0.383100643	0.447965476	0.13671678	SESN1	6	108986437	109094819	-	5121	protein_coding	sestrin 1 [Source:HGNC Symbol;Acc:HGNC:21595]	-
ENSG00000213123	2.701988501	2.508234556	2.514445379	0.814409583	1.15727325	1.348558519	TCTEX1D2	3	196291219	196318299	-	1246	protein_coding	Tctex1 domain containing 2 [Source:HGNC Symbol;Acc:HGNC:28482]	-
ENSG00000232732	0.119014341	0.141748016	0.19212366	0.020327611	0.039389272	0.010518729	AC097717.1	2	199867396	199911159	-	6656	processed_transcript	novel transcript	-
ENSG00000270933	0.176742403	0.473631925	0	1.449002182	1.052911624	1.874502359	AC010719.1	7	25948657	25949403	-	747	lincRNA	novel transcript	-
ENSG00000247317	0.085664791	0.076521119	0.116161764	0.22825169	0.459299562	0.436102755	LY6E-DT	8	142981738	143018437	-	3853	lincRNA	LY6E divergent transcript [Source:HGNC Symbol;Acc:HGNC:53728]	-
ENSG00000245522	0.225729327	0.067211825	0.145757038	0.565465945	0.373539601	0.851217789	AC026250.1	11	9754770	9759533	-	2632	lincRNA	uncharacterized LOC440028 [Source:NCBI gene;Acc:440028]	-
ENSG00000239377	2.514791912	0.701990174	1.217881027	0.161072118	0	0	AC073111.1	7	150379854	150383885	-	420	antisense	novel transcript	-
ENSG00000255236	0.170137339	0.075988627	0.494371809	1.220494912	1.773735465	1.263115056	AP002992.1	11	68122053	68130518	+	776	antisense	novel transcript	-
ENSG00000018625	0	0.009362841	0	0.107415512	0.083256588	0.077816552	ATP1A2	1	160115759	160143591	+	6298	protein_coding	ATPase Na+/K+ transporting subunit alpha 2 [Source:HGNC Symbol;Acc:HGNC:800]	-
ENSG00000157890	0.114186599	0.125998236	0.162644368	0.034417119	0.033345415	0.028495182	MEGF11	15	65895079	66253747	-	9828	protein_coding	multiple EGF like domains 11 [Source:HGNC Symbol;Acc:HGNC:29635]	-
ENSG00000167608	0.366500944	0.288865976	0.292339175	0.839552906	0.856221406	0.731680346	TMC4	19	54160108	54173250	-	3062	protein_coding	transmembrane channel like 4 [Source:HGNC Symbol;Acc:HGNC:22998]	-
ENSG00000089505	2.883856937	2.616291026	3.316959248	1.339152486	1.163233764	1.768237908	CMTM1	16	66566393	66579137	+	1465	protein_coding	CKLF like MARVEL transmembrane domain containing 1 [Source:HGNC Symbol;Acc:HGNC:19172]	-
ENSG00000210191	48.34776001	32.39041988	48.62947482	19.05641955	17.53987639	17.74968924	MT-TL2	MT	12266	12336	+	71	Mt_tRNA	mitochondrially encoded tRNA leucine 2 (CUN) [Source:HGNC Symbol;Acc:HGNC:7491]	-
ENSG00000277957	0.450218501	0.184324786	0.072678322	0	0	0.039791227	SENP3-EIF4A1	17	7563287	7578715	+	3519	protein_coding	SENP3-EIF4A1 readthrough (NMD candidate) [Source:HGNC Symbol;Acc:HGNC:49182]	-
ENSG00000198342	0.391919352	0.332133576	0.379602893	0.185371473	0.119732834	0.106580398	ZNF442	19	12345949	12365905	-	6569	protein_coding	zinc finger protein 442 [Source:HGNC Symbol;Acc:HGNC:20877]	zf-C2H2
ENSG00000177181	0.389567336	0.131315387	0.142386714	0.045195606	0.087576549	0.038978211	RIMKLA	1	42380795	42422578	+	8981	protein_coding	ribosomal modification protein rimK like family member A [Source:HGNC Symbol;Acc:HGNC:28725]	-
ENSG00000070831	0.477027649	0.458888519	0.337642114	0.169219734	0.091083586	0.07783509	CDC42	1	22052627	22092946	+	3598	protein_coding	cell division cycle 42 [Source:HGNC Symbol;Acc:HGNC:1736]	-
ENSG00000052344	0.438626496	0.215494658	0.042484222	1.011383064	0.653259953	0.767580692	PRSS8	16	31131433	31135762	-	3010	protein_coding	serine protease 8 [Source:HGNC Symbol;Acc:HGNC:9491]	-
ENSG00000180730	0.323141968	0.453593651	1.028385553	0.118269737	0.206256552	0.122399761	SHISA2	13	26044597	26051031	-	2860	protein_coding	shisa family member 2 [Source:HGNC Symbol;Acc:HGNC:20366]	-
ENSG00000269399	0.957176719	0.826509456	1.08161256	0.425062234	0.285110555	0.236872229	AC008764.6	19	16542746	16544814	+	2069	lincRNA	novel transcript	-
ENSG00000165072	0.445341329	0.68851138	0.796331134	0.175532666	0.306120258	0.2179948	MAMDC2	9	70043581	70226970	+	3854	protein_coding	MAM domain containing 2 [Source:HGNC Symbol;Acc:HGNC:23673]	-
ENSG00000248323	0.099790313	0.039221122	0.030929377	0.229073419	0.174381723	0.105836049	LUCAT1	5	91054834	91314547	-	16538	antisense	lung cancer associated transcript 1 [Source:HGNC Symbol;Acc:HGNC:48498]	-
ENSG00000198156	0.123678291	0.110477142	0.089843682	0.443608455	0.521894017	0.590270696	NPIPB6	16	28342555	28363508	-	2135	protein_coding	nuclear pore complex interacting protein family member B6 [Source:HGNC Symbol;Acc:HGNC:37454]	-
ENSG00000279520	2.459511464	2.592446576	2.763373866	0.856970879	1.416370127	1.252089355	AC093525.8	16	2516658	2517999	+	1342	TEC	tec	-
ENSG00000161082	0.120542192	0.029366123	0.031842009	0.336903832	0.195847854	0.232445761	CELF5	19	3224703	3297076	+	6024	protein_coding	CUGBP Elav-like family member 5 [Source:HGNC Symbol;Acc:HGNC:14058]	-
ENSG00000177076	1.120869049	1.159318894	1.228492591	0.634788238	0.410014513	0.31283585	ACER2	9	19409059	19452020	+	2238	protein_coding	alkaline ceramidase 2 [Source:HGNC Symbol;Acc:HGNC:23675]	-
ENSG00000266124	37.36601191	24.47694042	30.15978959	14.0406261	2.473349004	6.604968219	MIR5587	16	535316	535368	+	53	miRNA	microRNA 5587 [Source:HGNC Symbol;Acc:HGNC:43508]	-
ENSG00000260293	0.117545028	0.178497502	0.193546798	0.048183967	0.011670895	0	AC106820.4	16	2476558	2482173	+	5616	sense_intronic	novel transcript, intronic to TBC1D24	-
ENSG00000127533	0.114045415	0.101872458	0.073640949	0.331141641	0.43406456	0.383023495	F2RL3	19	16888860	16892606	+	3473	protein_coding	F2R like thrombin or trypsin receptor 3 [Source:HGNC Symbol;Acc:HGNC:3540]	-
ENSG00000267317	2.17387336	1.618199085	1.263334326	3.86148743	2.805934354	5.14912012	AC027307.2	19	1457670	1458580	-	911	antisense	novel transcript, antisense to APC2	-
ENSG00000105499	0.009982351	0.026750571	0.096686457	0.194367987	0.178404276	0.264678146	PLA2G4C	19	48047843	48110817	-	6613	protein_coding	phospholipase A2 group IVC [Source:HGNC Symbol;Acc:HGNC:9037]	-
ENSG00000253591	0.756358484	0.412882827	1.220981934	0.215309642	0.166884147	0.089131334	AC027312.1	5	170639158	170681437	-	1571	antisense	uncharacterized LOC105377716 [Source:NCBI gene;Acc:105377716]	-
ENSG00000258521	0.717535736	0.106824592	0.231662152	2.451097442	2.730989526	1.014676277	AL157871.2	14	100339832	100340554	+	552	antisense	novel transcript, antisense to WARS	-
ENSG00000249042	2.983947184	2.338111604	1.876077633	0.858370048	0.727686345	1.332516982	AC008771.1	5	80482293	80488063	-	1261	antisense	uncharacterized LOC105379049 [Source:NCBI gene;Acc:105379049]	-
ENSG00000273162	1.283779392	2.595279949	1.832431024	0.692428755	0.201260231	0.71660863	AL133215.2	10	101060029	101061005	-	977	lincRNA	novel transcript	-
ENSG00000250802	0.069083673	0.13370464	0.12639056	0.298919883	0.213398251	0.211666191	ZBED3-AS1	5	77086688	77166909	+	17200	antisense	ZBED3 antisense RNA 1 [Source:HGNC Symbol;Acc:HGNC:44188]	-
ENSG00000279491	0.583499891	0.277983145	0.565162822	0.71756347	1.815295336	1.815295921	AP003733.4	11	61967794	61969490	+	1697	TEC	uncharacterized LOC399900 [Source:NCBI gene;Acc:399900]	-
ENSG00000276672	0.526853245	0.661409207	0.593047114	0.350217201	0.113103967	0.196325414	AL161891.1	13	33846190	33850825	+	4636	sense_intronic	novel transcript, sense intronic to RFC3	-
ENSG00000234311	1.303322561	1.280629657	0.757418605	1.669553045	3.105725502	4.146850728	AL451069.3	10	132433733	132441484	-	1013	antisense	novel transcript	-
ENSG00000174672	0.009562985	0	0	0.08820116	0.113939589	0.040569412	BRSK2	11	1389899	1462689	+	6903	protein_coding	BR serine/threonine kinase 2 [Source:HGNC Symbol;Acc:HGNC:11405]	-
ENSG00000170161	0.701439893	0.556950882	0.603907947	1.171433583	1.341312447	1.542978802	AL512625.1	9	62897449	62900104	+	2541	lincRNA	uncharacterized LOC728673 [Source:NCBI gene;Acc:728673]	-
ENSG00000143570	0.701439893	0.870235754	0.905861921	0.219643797	0.502992168	0.206648947	SLC39A1	1	153959099	153968184	-	3388	protein_coding	solute carrier family 39 member 1 [Source:HGNC Symbol;Acc:HGNC:12876]	-
ENSG00000104818	0.461093977	0.343231517	0.521037576	1.260075239	1.678652467	2.037621162	CGB2	19	49031912	49033238	+	859	protein_coding	chorionic gonadotropin subunit beta 2 [Source:HGNC Symbol;Acc:HGNC:16722]	-
ENSG00000232284	0.095257269	0.18719738	0.313696628	0.800479615	0.510730509	0.545553219	GNG12-AS1	1	67832303	68202987	+	3465	antisense	GNG12 antisense RNA 1 [Source:HGNC Symbol;Acc:HGNC:43938]	-
ENSG00000284906	1.551901409	1.283569322	1.057759099	0.589031688	0.599224519	0.457200673	AC091057.6	15	30624548	30685606	+	2297	protein_coding	Rho GTPase-activating protein 11B [Source:UniProtKB/Swiss-Prot;Acc:Q3KRB8]	-
ENSG00000118194	0.172785847	0.089356512	0.044041021	0.009319505	0.009029308	0	TNNT2	1	201359008	201377762	-	7259	protein_coding	troponin T2, cardiac type [Source:HGNC Symbol;Acc:HGNC:11949]	-
ENSG00000081479	0.028419005	0.032638658	0.043255	0.004160534	0	0	LRP2	2	169127109	169362685	-	16260	protein_coding	LDL receptor related protein 2 [Source:HGNC Symbol;Acc:HGNC:6694]	-
ENSG00000139549	0.365102208	0.250870771	0.29922412	0.590015287	0.571642989	0.982947408	DHH	12	49086656	49094819	-	4701	protein_coding	desert hedgehog [Source:HGNC Symbol;Acc:HGNC:2865]	-
ENSG00000170927	0.124810272	0.131758898	0.139204346	0.07364246	0.037552279	0.028078873	PKHD1	6	51615300	52087625	-	17454	protein_coding	PKHD1, fibrocystin/polyductin [Source:HGNC Symbol;Acc:HGNC:9016]	-
ENSG00000256806	0.773801675	0.429025523	0.387664232	1.011746446	1.801525831	1.131975152	C17orf100	17	6651718	6693202	+	2474	protein_coding	chromosome 17 open reading frame 100 [Source:HGNC Symbol;Acc:HGNC:34494]	-
ENSG00000279164	0	0	0.034486922	0.401377122	0.247468307	0.226578198	AL118508.3	20	23148086	23149939	+	1854	TEC	TEC	-
ENSG00000138587	0.896346558	1.978132057	1.710821291	0.864540439	0.497336751	0.559206574	MNS1	15	56421544	56465137	-	2504	protein_coding	meiosis specific nuclear structural 1 [Source:HGNC Symbol;Acc:HGNC:29636]	-
ENSG00000203780	0.351134509	0.296229896	0.094472154	0.01999122	0.01936872	0.041378643	FANK1	10	125896539	126009592	+	3384	protein_coding	fibronectin type III and ankyrin repeat domains 1 [Source:HGNC Symbol;Acc:HGNC:23527]	-
ENSG00000158486	0.066189794	0.051241529	0.04701379	0.004522078	0	0.014039973	DNAH3	16	20933111	21159441	-	14960	protein_coding	dynein axonemal heavy chain 3 [Source:HGNC Symbol;Acc:HGNC:2949]	-
ENSG00000180592	0.512341934	0.51926318	0.496241075	0.222135279	0.283696822	0.198543373	SKIDA1	10	21513478	21526368	-	6700	protein_coding	SKI/DACH domain containing 1 [Source:HGNC Symbol;Acc:HGNC:32697]	-
ENSG00000182612	0.626048039	0.521943379	0.309924413	0.883944772	0.966925691	1.136138053	TSPAN10	17	81637171	81648749	+	4745	protein_coding	tetraspanin 10 [Source:HGNC Symbol;Acc:HGNC:29942]	-
ENSG00000204052	0.155618311	0.194611137	0.18087342	0.669804845	0.46353429	0.858241038	LRRC73	6	43506969	43510686	-	2121	protein_coding	leucine rich repeat containing 73 [Source:HGNC Symbol;Acc:HGNC:21375]	-
ENSG00000285725	1.244229506	0.679203059	0.702991535	1.593854986	1.990333728	2.236006519	AC004967.2	7	97966377	97970404	-	1910	processed_transcript	novel transcript	-
ENSG00000163376	0.390281262	0.809304551	1.134048845	0.342822412	0.345986849	0.044349238	KBTBD8	3	66998307	67011210	+	4736	protein_coding	kelch repeat and BTB domain containing 8 [Source:HGNC Symbol;Acc:HGNC:30691]	-
ENSG00000278987	1.452171315	0.972877309	1.260021274	0.589072181	0.540690869	0.09625939	AL031009.1	16	1688355	1690536	+	2182	TEC	TEC	-
ENSG00000061656	0.442053266	0.34222021	0.256896779	1.057035772	0.731515052	1.093947861	SPAG4	20	35615892	35621049	+	2240	protein_coding	sperm associated antigen 4 [Source:HGNC Symbol;Acc:HGNC:11214]	-
ENSG00000129749	1.48975603	1.178034566	1.277355794	0.650724204	0.751704109	0.362625706	CHRNA10	11	3665587	3671384	-	2703	protein_coding	cholinergic receptor nicotinic alpha 10 subunit [Source:HGNC Symbol;Acc:HGNC:13800]	-
ENSG00000246695	0.845686429	0.888729083	0.754865972	0.373852391	0.477460113	0.263800539	RASSF8-AS1	12	25939329	25959765	-	3981	antisense	RASSF8 antisense RNA 1 [Source:HGNC Symbol;Acc:HGNC:48637]	-
ENSG00000251417	0.201772657	0.360471776	0.260575666	0.516940571	1.101856192	1.105650819	AC145285.2	16	28802743	28817828	+	1963	lincRNA	novel transcript	-
ENSG00000224574	3.228910812	1.388719693	0.926648608	0.490219488	0.23747735	0.126834535	COL18A1-AS2	21	45407386	45410065	-	552	antisense	COL18A1 antisense RNA 2 [Source:HGNC Symbol;Acc:HGNC:40155]	-
ENSG00000198205	0.609896653	0.344082711	0.419729238	1.480312678	1.386410438	0.476624013	ZXDA	X	57906708	57910820	-	4113	protein_coding	zinc finger X-linked duplicated A [Source:HGNC Symbol;Acc:HGNC:13198]	zf-C2H2
ENSG00000067715	0.030495821	0.072642038	0.078766559	0.187512351	0.211952375	0.269528269	SYT1	12	78863993	79452008	+	6494	protein_coding	synaptotagmin 1 [Source:HGNC Symbol;Acc:HGNC:11509]	-
ENSG00000229404	0.22929242	0.368672853	0.288712678	1.127896454	0.637452227	0.656596702	LINC00858	10	84279980	84294659	+	2879	lincRNA	long intergenic non-protein coding RNA 858 [Source:HGNC Symbol;Acc:HGNC:27276]	-
ENSG00000147166	0.239939256	0.133955417	0.377648251	0	0	0.031809479	ITGB1BP2	X	71301734	71305371	+	2201	protein_coding	integrin subunit beta 1 binding protein 2 [Source:HGNC Symbol;Acc:HGNC:6154]	-
ENSG00000266456	0.501525453	0.391994513	0.485764512	0.096367934	0.062244776	0.099733138	AP001178.3	18	650229	652843	+	2106	antisense	novel transcript, antisense to C18orf56	-
ENSG00000180573	2.137120825	0.707040464	1.111645002	2.39290592	2.514868052	4.197401866	HIST1H2AC	6	26124145	26139116	+	1668	protein_coding	histone cluster 1 H2A family member c [Source:HGNC Symbol;Acc:HGNC:4733]	-
ENSG00000245954	0	0.058644629	0.031794507	0.235480868	0.260740919	0.557037598	LINC02273	4	152100754	152104720	+	2011	lincRNA	long intergenic non-protein coding RNA 2273 [Source:HGNC Symbol;Acc:HGNC:53188]	-
ENSG00000274012	2038.490324	615.0276317	1563.515663	619.0001479	453.9996988	446.9141663	RN7SL2	14	49862550	49862849	-	300	misc_RNA	RNA, 7SL, cytoplasmic 2 [Source:HGNC Symbol;Acc:HGNC:23134]	-
ENSG00000255198	3.234770904	3.959683235	2.320825914	0.613886474	0.475816687	1.651841417	SNHG9	16	1964959	1965509	+	551	lincRNA	small nucleolar RNA host gene 9 [Source:HGNC Symbol;Acc:HGNC:33102]	-
ENSG00000196436	0.271500008	0.346458135	0.375668354	1.192425782	0.924236173	0.904981544	NPIPB15	16	74377878	74392080	+	1702	protein_coding	nuclear pore complex interacting protein family member B15 [Source:HGNC Symbol;Acc:HGNC:34409]	-
ENSG00000228278	0.260578767	0	0	0.979148925	0.862417745	1.013341177	ORM2	9	114329869	114333252	+	760	protein_coding	orosomucoid 2 [Source:HGNC Symbol;Acc:HGNC:8499]	-
ENSG00000225872	0.224280706	0.17362928	0.21723246	0.045968487	0	0.047573724	LINC01529	19	35785697	35797902	-	4415	transcribed_unprocessed_pseudogene	long intergenic non-protein coding RNA 1529 [Source:HGNC Symbol;Acc:HGNC:51268]	-
ENSG00000196407	0.067086674	0.059925991	0	0.825003529	0.599485506	0.498057563	THEM5	1	151847263	151853697	-	984	protein_coding	thioesterase superfamily member 5 [Source:HGNC Symbol;Acc:HGNC:26755]	-
ENSG00000182175	0.054923694	0.040141031	0.067706116	0	0.009915097	0.005295565	RGMA	15	93035273	93089204	-	13221	protein_coding	repulsive guidance molecule BMP co-receptor a [Source:HGNC Symbol;Acc:HGNC:30308]	-
ENSG00000246422	0.399273918	0.356656298	0.309381067	0.027278342	0.105715724	0.028230913	AC008781.2	5	141558311	141565263	+	2480	antisense	uncharacterized LOC100505658 [Source:NCBI gene;Acc:100505658]	-
ENSG00000242950	0.258453329	0.230866589	0.156456984	0.066215618	0.064153751	0.034263946	ERVW-1	7	92468380	92477986	-	6130	protein_coding	endogenous retrovirus group W member 1, envelope [Source:HGNC Symbol;Acc:HGNC:13525]	-
ENSG00000226784	1.466961949	1.927031852	1.086540916	0.353727003	0.171356206	0.457599105	PGAM4	X	77968874	77969638	-	765	protein_coding	phosphoglycerate mutase family member 4 [Source:HGNC Symbol;Acc:HGNC:21731]	-
ENSG00000276603	1.890595352	1.407331137	1.525984581	0.322913076	0	0	AL109614.1	20	37526642	37527060	-	419	sense_intronic	novel transcript, sense intronic to BLCAP	-
ENSG00000220785	0.668827636	0.238975379	0.49665361	1.073814117	1.217462403	1.016732359	MTMR9LP	1	32231658	32241620	-	2961	transcribed_unprocessed_pseudogene	myotubularin related protein 9-like, pseudogene [Source:HGNC Symbol;Acc:HGNC:27920]	-
ENSG00000100342	0.300145667	0.083783994	0.199865386	0.019224294	0.018625675	0	APOL1	22	36253010	36267530	+	3519	protein_coding	apolipoprotein L1 [Source:HGNC Symbol;Acc:HGNC:618]	-
ENSG00000257803	0.454011607	1.0949888	0.615641372	0.139581065	0.180312926	0.096303526	AC010200.1	12	100578744	100580197	+	1454	processed_pseudogene	phosphatidylinositol glycan anchor biosynthesis, class A (PIGA) pseudogene	-
ENSG00000261889	1.235542818	1.34016306	1.709592351	0.180883127	0	0.561598902	AC108134.2	16	3156736	3157483	-	748	lincRNA	novel transcript	-
ENSG00000182389	0.083727011	0.032517467	0.033496094	0.022383464	0.00903603	0.009652126	CACNB4	2	151832768	152099475	-	36268	protein_coding	calcium voltage-gated channel auxiliary subunit beta 4 [Source:HGNC Symbol;Acc:HGNC:1404]	-
ENSG00000184005	0.34662221	0.505176845	0.662623538	0.177608885	0.235475676	0.270879448	ST6GALNAC3	1	76074719	76634601	+	7237	protein_coding	ST6 N-acetylgalactosaminide alpha-2,6-sialyltransferase 3 [Source:HGNC Symbol;Acc:HGNC:19343]	-
ENSG00000239415	0.637809543	0.906390476	1.038969651	1.218121153	2.331595801	1.967857022	AP001469.3	21	46251549	46254133	-	2277	antisense	novel transcript, antisense to MCM3APAS	-
ENSG00000255153	0.703016908	0.690776274	0.953293456	1.945215989	1.605437932	3.05699594	TOLLIP-AS1	11	1309769	1310707	+	939	antisense	TOLLIP antisense RNA 1 (head to head) [Source:HGNC Symbol;Acc:HGNC:27403]	-
ENSG00000262482	0.776626914	1.0405972	1.002960846	2.652952525	2.955894545	3.43199329	AC004034.1	16	2939714	2954276	-	510	antisense	novel transcript, antisense to FLYWCH1	-
ENSG00000235636	0.523914982	0.668562071	0.43495751	1.610721176	1.709190724	1.90510648	NUS1P1	X	47512602	47513483	-	882	processed_pseudogene	NUS1 pseudogene 1 [Source:HGNC Symbol;Acc:HGNC:38472]	-
ENSG00000248409	1.922183918	0.784920794	1.010679139	0.281407194	0.109057818	0.524221271	AP000344.2	22	23392553	23394792	+	1202	unprocessed_pseudogene	coiled-coil domain containing 188 (CCDC188) pseudogene	-
ENSG00000280623	0.403257714	0.360214873	0.312467948	0.123977317	0.080077885	0.156819241	PCAT14	22	23536881	23547797	+	4911	lincRNA	prostate cancer associated transcript 14 [Source:HGNC Symbol;Acc:HGNC:48977]	-
ENSG00000112232	0.707689619	0.809155055	0.49352383	0.174057348	0.281062387	0.150112914	KHDRBS2	6	61679960	62286227	-	2332	protein_coding	KH RNA binding domain containing, signal transduction associated 2 [Source:HGNC Symbol;Acc:HGNC:18114]	-
ENSG00000170537	0.398093612	0.313766449	0.27217632	0.863927073	0.616143788	0.558809833	TMC7	16	18983934	19063942	+	5638	protein_coding	transmembrane channel like 7 [Source:HGNC Symbol;Acc:HGNC:23000]	-
ENSG00000278771	34.00015487	10.64959007	20.74267268	13.80156406	5.918666263	8.89793043	RN7SL3	14	49853616	49853914	-	299	misc_RNA	RNA, 7SL, cytoplasmic 3 [Source:HGNC Symbol;Acc:HGNC:23135]	-
ENSG00000223559	0.343342342	0.613389473	0.443403287	1.19631233	1.068154017	0.898220713	AC073136.1	7	56288230	56291425	+	2884	processed_pseudogene	exportin, tRNA (nuclear export receptor for tRNAs) (XPOT) pseudogene	-
ENSG00000185275	9.508086706	7.522561376	6.051816215	2.227170021	3.776183048	1.728707731	CD24P4	Y	18992467	18992709	-	243	processed_pseudogene	CD24 molecule pseudogene 4 [Source:HGNC Symbol;Acc:HGNC:1649]	-
ENSG00000254469	1.102933593	0.62988765	0.718019422	0.29646799	0.394950005	0.364349657	AP002495.1	11	71865509	71928654	-	3651	protein_coding	Putative short transient receptor potential channel 2-like protein [Source:UniProtKB/Swiss-Prot;Acc:Q6ZNB5]	-
ENSG00000198521	0.152649526	0.177262868	0.31048996	0.070395723	0.030312752	0.097138624	ZNF43	19	21804949	21852125	-	8649	protein_coding	zinc finger protein 43 [Source:HGNC Symbol;Acc:HGNC:13109]	zf-C2H2
ENSG00000101162	0.28323779	0.320473775	0.182891173	0.038701539	0.018748212	0.080106022	TUBB1	20	59019254	59026654	+	3496	protein_coding	tubulin beta 1 class VI [Source:HGNC Symbol;Acc:HGNC:16257]	-
ENSG00000154556	0.07693408	0.065286191	0.02980654	0.015768379	0	0.012239263	SORBS2	4	185585444	185956652	-	17161	protein_coding	sorbin and SH3 domain containing 2 [Source:HGNC Symbol;Acc:HGNC:24098]	-
ENSG00000120149	0.08724223	0.051953458	0.028166852	0.268217006	0.230991185	0.616851657	MSX2	5	174724533	174730893	+	2270	protein_coding	msh homeobox 2 [Source:HGNC Symbol;Acc:HGNC:7392]	Homeobox
ENSG00000224888	0.481647919	0.393360348	0.679774119	0.267949864	0.136634873	0.204331308	AC138028.2	16	88731180	88741425	+	4797	antisense	uncharacterized LOC100289580 [Source:NCBI gene;Acc:100289580]	-
ENSG00000242689	0.731931912	0.747208127	0.7426888	0.321463888	0.207635951	0.073931006	CNTF	11	58622673	58625733	+	1894	protein_coding	ciliary neurotrophic factor [Source:HGNC Symbol;Acc:HGNC:2169]	-
ENSG00000285812	1.92915544	0.861620817	1.226222678	0.185343259	0.598573047	0.255754021	AL390719.3	1	1097585	1104598	+	1095	antisense	novel transcript, antisense to C1orf159	-
ENSG00000213417	0.691238615	0.771821658	1.08796309	0.177094998	0	0	KRTAP2-4	17	41065116	41065879	-	764	protein_coding	keratin associated protein 2-4 [Source:HGNC Symbol;Acc:HGNC:18891]	-
ENSG00000223749	1.73098013	0.913674935	1.257436758	2.378645455	2.265516937	3.212738415	MIR503HG	X	134543337	134546632	-	1678	lincRNA	MIR503 host gene [Source:HGNC Symbol;Acc:HGNC:28258]	-
ENSG00000159164	0.218949545	0.183355643	0.172305929	0.042071075	0.040761038	0.029026809	SV2A	1	149903318	149917882	-	4824	protein_coding	synaptic vesicle glycoprotein 2A [Source:HGNC Symbol;Acc:HGNC:20566]	-
ENSG00000197599	0.314810249	0.281208096	0.117275778	0.694867242	0.673229993	0.693448974	CCDC154	16	1434383	1444556	-	2726	protein_coding	coiled-coil domain containing 154 [Source:HGNC Symbol;Acc:HGNC:34454]	-
ENSG00000163435	2.028777163	0.705211656	0.506815321	0.329267157	0.555996199	0.49654371	ELF3	1	202007945	202017188	+	7191	protein_coding	E74 like ETS transcription factor 3 [Source:HGNC Symbol;Acc:HGNC:3318]	ETS
ENSG00000184156	0.073081293	0.074606579	0.060672548	0.165835756	0.207318515	0.149481409	KCNQ3	8	132120858	132481019	-	12646	protein_coding	potassium voltage-gated channel subfamily Q member 3 [Source:HGNC Symbol;Acc:HGNC:6297]	-
ENSG00000257594	0.207858102	0.185671785	0.236854062	0.087711062	0.036419938	0.012967709	GALNT4	12	89519408	89524806	-	5399	protein_coding	polypeptide N-acetylgalactosaminyltransferase 4 [Source:HGNC Symbol;Acc:HGNC:4126]	-
ENSG00000272791	1.059036701	0.315332485	0.752220634	2.460010523	1.822606913	1.946876194	AC073389.3	10	73630556	73631490	+	935	lincRNA	novel transcript	-
ENSG00000100593	0.54331924	0.07137155	0.030955582	0	0.015866315	0.03389623	ISM2	14	77474394	77498850	-	4131	protein_coding	isthmin 2 [Source:HGNC Symbol;Acc:HGNC:23176]	-
ENSG00000115267	0.258470195	0.277057986	0.062586877	0.026487975	0.038494762	0.041119418	IFIH1	2	162267079	162318703	-	5108	protein_coding	interferon induced with helicase C domain 1 [Source:HGNC Symbol;Acc:HGNC:18873]	-
ENSG00000240449	2.974602219	3.474668871	1.772998376	0.234489738	0.68156411	1.334730146	AC005586.1	7	150363777	150372590	-	577	antisense	novel transcript	-
ENSG00000180914	0.511844278	1.018927697	0.736556315	0.41962962	0.290402076	0.310202318	OXTR	3	8750408	8769628	-	4514	protein_coding	oxytocin receptor [Source:HGNC Symbol;Acc:HGNC:8529]	-
ENSG00000233452	0.021964162	0.009809878	0.010636958	0.112544151	0.065423805	0.174711354	STXBP5-AS1	6	146841901	147204614	-	6011	antisense	STXBP5 antisense RNA 1 [Source:HGNC Symbol;Acc:HGNC:44183]	-
ENSG00000281420	20.67082746	17.86884081	23.89630197	6.833362565	4.634406468	11.31517788	AP001052.1	21	43748365	43748468	-	99	pseudogene		-
ENSG00000235681	1.816879478	1.622949761	1.466485182	5.275481283	6.013187947	6.102021098	AC245884.3	19	54446830	54447047	+	218	processed_pseudogene	LSM6 homolog, U6 small nuclear RNA associated (S. cerevisiae) (LSM6) pseudogene	-
ENSG00000265912	0.720436042	0.452860274	0.413508514	0.164066991	0.185451188	0.056598758	AC037487.1	17	64943262	64951054	+	2474	lincRNA	novel transcript	-
ENSG00000201512	16.74964016	21.12257003	15.74611104	6.058234871	7.826119238	8.35972097	SNORA71C	20	38429670	38429803	-	134	snoRNA	small nucleolar RNA, H/ACA box 71C [Source:HGNC Symbol;Acc:HGNC:32656]	-
ENSG00000095739	0.627611205	0.662552524	0.884200573	1.403290359	1.501218097	1.543062152	BAMBI	10	28677342	28682939	+	2314	protein_coding	BMP and activin membrane bound inhibitor [Source:HGNC Symbol;Acc:HGNC:30251]	-
ENSG00000226652	0.121459591	0.108495262	0.176463902	0.746829322	0.904467552	0.644090737	PSMD10P2	3	186760693	186762050	+	1087	transcribed_processed_pseudogene	proteasome 26S subunit, non-ATPase, 10 pseudogene 2 [Source:HGNC Symbol;Acc:HGNC:30151]	-
ENSG00000165863	1.314242144	1.516368656	1.379019164	0.477003285	0.869929471	0.638854661	C10orf82	10	116663696	116670264	-	2411	protein_coding	chromosome 10 open reading frame 82 [Source:HGNC Symbol;Acc:HGNC:28500]	-
ENSG00000156535	0.074232894	0.108506353	0.058827314	0.207473797	0.234515559	0.193246974	CD109	6	73695785	73828316	+	9782	protein_coding	CD109 molecule [Source:HGNC Symbol;Acc:HGNC:21685]	-
ENSG00000273443	0.238890064	0.213391464	0.462765408	0.9792563	1.423145326	1.520178451	AL645608.8	1	1062208	1063288	-	829	lincRNA	novel transcript	-
ENSG00000271155	0.094170168	0.084118651	0.045605388	0.33776892	0.70125266	0.549314761	AL161729.1	9	95506235	95507636	+	1402	antisense	novel transcript, antisense to PTCH1	-
ENSG00000196814	0.17583448	0.074793474	0.105429199	0.317486137	0.324227067	0.25753009	MVB12B	9	126326849	126507041	+	7884	protein_coding	multivesicular body subunit 12B [Source:HGNC Symbol;Acc:HGNC:23368]	-
ENSG00000164845	1.992352748	1.542400947	1.543792851	3.402932062	2.835393552	4.296551761	FAM86FP	12	8232512	8242948	-	994	transcribed_unprocessed_pseudogene	family with sequence similarity 86 member F, pseudogene [Source:HGNC Symbol;Acc:HGNC:42357]	-
ENSG00000254788	0.513903867	0.5007828	0.40725321	0.095754125	0	0.049548948	CKLF-CMTM1	16	66552587	66579135	+	1413	protein_coding	CKLF-CMTM1 readthrough [Source:HGNC Symbol;Acc:HGNC:39977]	-
ENSG00000136040	0.07344454	0.178923358	0.194008558	0.02736939	0.053034286	0.042487709	PLXNC1	12	94148723	94307675	+	9887	protein_coding	plexin C1 [Source:HGNC Symbol;Acc:HGNC:9106]	-
ENSG00000237886	0.606739777	0.541977708	0.528905134	1.430107221	1.686787648	1.608746855	NALT1	9	136546212	136549893	+	1088	antisense	NOTCH1 associated lncRNA in T cell acute lymphoblastic leukemia 1 [Source:HGNC Symbol;Acc:HGNC:51192]	-
ENSG00000102796	0.374543476	0.217467594	0.380911726	0.65251343	0.669382965	0.973225672	DHRS12	13	51767993	51804157	-	3525	protein_coding	dehydrogenase/reductase 12 [Source:HGNC Symbol;Acc:HGNC:25832]	-
ENSG00000171847	0.156059782	0.278804608	0.125962872	0.71968393	0.516499201	0.579300995	FAM90A1	12	8221260	8227618	-	2538	protein_coding	family with sequence similarity 90 member A1 [Source:HGNC Symbol;Acc:HGNC:25526]	-
ENSG00000263624	1.233392053	1.053840652	0.83104798	0.439644448	0.21297725	0.170623874	AC055811.1	17	17167946	17185554	-	1231	antisense	novel transcript	-
ENSG00000117148	0.885371348	1.202120513	0.30871716	0.254051516	0.070325911	0.262923091	ACTL8	1	17755313	17827063	+	1864	protein_coding	actin like 8 [Source:HGNC Symbol;Acc:HGNC:24018]	-
ENSG00000230359	1.374594984	1.958750968	1.775195944	1.073281735	0.779895869	0.451246713	TPI1P2	7	129055223	129057239	+	2017	transcribed_processed_pseudogene	triosephosphate isomerase 1 pseudogene 2 [Source:HGNC Symbol;Acc:HGNC:38069]	-
ENSG00000007314	0.152159707	0.050075242	0.054297134	0.320072945	0.238543304	0.195352572	SCN4A	17	63938554	63972918	-	8243	protein_coding	sodium voltage-gated channel alpha subunit 4 [Source:HGNC Symbol;Acc:HGNC:10591]	-
ENSG00000127325	0.221230601	0.231985096	0.251543983	0.03942899	0.085952752	0.102014663	BEST3	12	69643360	69699476	-	6863	protein_coding	bestrophin 3 [Source:HGNC Symbol;Acc:HGNC:17105]	-
ENSG00000257178	0.552202407	0.358735663	0.340358386	0.180057804	0.049843155	0.026620784	AC103702.1	17	48579630	48582259	-	2630	sense_intronic	novel transcript, sense intronic to HOXB3	-
ENSG00000204390	0.934150298	0.556294101	0.728861582	0.239328854	0.180348365	0.357769112	HSPA1L	6	31809619	31815065	-	2544	protein_coding	heat shock protein family A (Hsp70) member 1 like [Source:HGNC Symbol;Acc:HGNC:5234]	-
ENSG00000156509	0.785474563	0.850918723	0.809351316	0.445293044	0.265493665	0.443118121	FBXO43	8	100133360	100145800	-	3950	protein_coding	F-box protein 43 [Source:HGNC Symbol;Acc:HGNC:28521]	-
ENSG00000234664	11.36492499	14.25580047	16.1603444	3.717048868	6.482348764	9.232439093	HMGN2P5	15	29730713	29730985	+	273	processed_pseudogene	high mobility group nucleosomal binding domain 2 pseudogene 5 [Source:HGNC Symbol;Acc:HGNC:33568]	-
ENSG00000230373	0.118515777	0.136112996	0.147588814	0.798131139	0.218535197	0.341174814	GOLGA6L5P	15	84507885	84516814	-	3899	transcribed_unprocessed_pseudogene	golgin A6 family-like 5, pseudogene [Source:HGNC Symbol;Acc:HGNC:30472]	-
ENSG00000166278	0.238487311	0.17042536	0.161694826	0.048880267	0.0473582	0.037940388	C2	6	31897785	31945672	+	5536	protein_coding	complement C2 [Source:HGNC Symbol;Acc:HGNC:1248]	-
ENSG00000198155	0.35313813	0.273385617	0.34204041	0.072379054	0.046750177	0.074906558	ZNF876P	4	212610	255985	+	2804	transcribed_unprocessed_pseudogene	zinc finger protein 876, pseudogene [Source:HGNC Symbol;Acc:HGNC:32472]	-
ENSG00000197165	0.609353425	0.362874921	0.337259361	1.011037292	0.950744485	1.200217082	SULT1A2	16	28591943	28597109	-	2275	protein_coding	sulfotransferase family 1A member 2 [Source:HGNC Symbol;Acc:HGNC:11454]	-
ENSG00000023902	0.10055337	0.134730787	0.165568746	0.237007868	0.359417357	0.426581344	PLEKHO1	1	150149183	150164720	+	6565	protein_coding	pleckstrin homology domain containing O1 [Source:HGNC Symbol;Acc:HGNC:24310]	-
ENSG00000278709	0.431957618	0.499337122	0.615268995	1.32800799	0.958684545	1.077947084	NKILA	20	57710183	57712780	+	2598	antisense	NF-kappaB interacting lncRNA [Source:HGNC Symbol;Acc:HGNC:51599]	-
ENSG00000215835	0.603473427	0.598955558	0.714399485	0.171788444	0.166439179	0.213344834	AL596087.1	1	166275629	166277597	-	1969	processed_pseudogene	Ewing sarcoma breakpoint region 1 (EWSR1) pseudogene	-
ENSG00000267277	0.193587354	0.172924266	0.562511032	1.190327673	1.825998862	1.33455223	AC024575.1	19	11368123	11374935	-	682	antisense	novel transcript, antisense to SWSAP1	-
ENSG00000245904	0.017397098	0	0	0.089142561	0.060456745	0.083029908	AC025164.1	12	92145573	92189660	+	7589	antisense	uncharacterized LOC101928617 [Source:NCBI gene;Acc:101928617]	-
ENSG00000188396	0.346072282	0.463699932	0.167598306	1.063962612	1.288540274	1.835194315	TCTEX1D4	1	44805913	44806675	-	763	protein_coding	Tctex1 domain containing 4 [Source:HGNC Symbol;Acc:HGNC:32315]	-
ENSG00000129757	0.719273111	0.142777663	0.593458975	1.037413639	1.243162302	1.440938587	CDKN1C	11	2883213	2885773	-	2478	protein_coding	cyclin dependent kinase inhibitor 1C [Source:HGNC Symbol;Acc:HGNC:1786]	-
ENSG00000204758	0.261203656	0.572702775	0.574988794	1.265401097	1.037383072	0.906638803	AC008429.1	5	172954786	172959392	-	2780	antisense	uncharacterized LOC100268168 [Source:NCBI gene;Acc:100268168]	-
ENSG00000234465	0.277366755	0.297313486	0.250740211	0.037899322	0.110157561	0.01961139	PINLYP	19	43576800	43583964	+	3570	protein_coding	phospholipase A2 inhibitor and LY6/PLAUR domain containing [Source:HGNC Symbol;Acc:HGNC:44206]	-
ENSG00000215478	1.819597033	0.604791535	0.737754853	0.13009671	0.294106564	0.448799123	CES5AP1	22	23359603	23387731	-	1560	transcribed_unprocessed_pseudogene	carboxylesterase 5A pseudogene 1 [Source:HGNC Symbol;Acc:HGNC:38516]	-
ENSG00000261438	1.29437819	1.156219111	1.41041369	0.221079377	0.053548814	0.743598546	AL157394.1	10	89015836	89017059	+	1224	sense_overlapping	novel transcript, overlapping FAS	-
ENSG00000152583	0.417685456	0.661409207	0.478115502	0.175108601	0.16965595	0.221495339	SPARCL1	4	87473335	87531061	-	3477	protein_coding	SPARC like 1 [Source:HGNC Symbol;Acc:HGNC:11220]	-
ENSG00000229666	0.594714304	0.379454148	0.411446293	1.393056152	1.687097777	1.712021363	MAST4-AS1	5	67001383	67003953	-	777	antisense	MAST4 antisense RNA 1 [Source:HGNC Symbol;Acc:HGNC:40865]	-
ENSG00000210164	51.45153306	124.0044996	120.3553015	66.65543219	47.23005415	18.53276377	MT-TG	MT	9991	10058	+	68	Mt_tRNA	mitochondrially encoded tRNA glycine [Source:HGNC Symbol;Acc:HGNC:7486]	-
ENSG00000179564	0.309299206	0.355223944	0.513564289	0	0.043871318	0.046862559	LSMEM2	3	50279027	50288114	+	1494	protein_coding	leucine rich single-pass membrane protein 2 [Source:HGNC Symbol;Acc:HGNC:26781]	-
ENSG00000080561	0.724718044	0.571202854	0.392262294	1.157722098	0.97352678	1.333789837	MID2	X	107825755	107927193	+	3097	protein_coding	midline 2 [Source:HGNC Symbol;Acc:HGNC:7096]	-
ENSG00000253931	1.82021933	0.867164333	0.940275793	3.606357339	2.650666304	3.860992452	AC105118.1	8	143412749	143417054	+	544	antisense	novel transcript	-
ENSG00000019102	0.322690652	0.494138335	0.178599871	0	0	0.048891525	VSIG2	11	124747472	124752238	-	1432	protein_coding	V-set and immunoglobulin domain containing 2 [Source:HGNC Symbol;Acc:HGNC:17149]	-
ENSG00000235427	1.19713216	1.069352908	1.325155522	0	0	0.181379956	AC006159.1	7	116542718	116551969	-	386	antisense	novel transcript	-
ENSG00000280231	1.386833775	2.973134857	0.940275793	0.142122457	0.275393902	0.44125628	AL031719.2	16	1553655	1554130	-	476	TEC	tec	-
ENSG00000271737	2.697658392	1.275732144	3.688774265	3.740280423	6.144726433	10.4345796	AC008608.2	5	134005147	134005562	+	416	lincRNA	novel transcript	-
ENSG00000163462	0.495136065	0.338218959	0.225682785	0.835741497	0.694043665	0.710474852	TRIM46	1	155173787	155184971	+	4533	protein_coding	tripartite motif containing 46 [Source:HGNC Symbol;Acc:HGNC:19019]	-
ENSG00000213212	0.168143881	0.420550405	0.488579373	0.068925409	0.033389582	0.035666155	NCLP1	9	136812788	136815536	-	1963	processed_pseudogene	nucleolin pseudogene 1 [Source:HGNC Symbol;Acc:HGNC:35472]	-
ENSG00000231982	2.600523455	3.931144977	2.518799397	4.510019293	9.732253583	8.274223824	AC112907.2	3	186826549	186827337	+	330	unprocessed_pseudogene	MCF.2 cell line derived transforming sequence-like 2 (MCF2L2) pseudogene	-
ENSG00000236581	0.11537903	0.132510505	0.239470988	0.033782916	0.01636548	0	STARD13-AS	13	33180401	33281584	+	4005	processed_transcript	STARD13 antisense RNA [Source:HGNC Symbol;Acc:HGNC:40873]	-
[truncated: 202 more rows]
