# Supplementary material for: TIM-3 regulates the proliferation by BDNF-mediated PI3K/AKT axis in the process of endometriosis
Source: Mol Med. 2023 Dec 19;29:170. doi: 10.1186/s10020-023-00768-6 (PMC10731854; doi:10.1186/s10020-023-00768-6)
Supplement: Supplementary file 3 — Supplementary Material 3 [file 10020_2023_768_MOESM3_ESM.xls]

KEGGID	Description	GeneRatio	BgRatio	pvalue	padj	geneID	geneName	keggID	Count	Up	Up_Gene_id	Down	Down_Gene_id
hsa04141	Protein processing in endoplasmic reticulum	40/682	150/5864	2.29077628117626e-07	4.88663578679927e-05	ENSG00000044574/ENSG00000175197/ENSG00000149428/ENSG00000051108/ENSG00000087074/ENSG00000109971/ENSG00000100219/ENSG00000166598/ENSG00000179218/ENSG00000155660/ENSG00000132002/ENSG00000162298/ENSG00000128272/ENSG00000090520/ENSG00000167004/ENSG00000086061/ENSG00000080824/ENSG00000131871/ENSG00000120694/ENSG00000071537/ENSG00000143870/ENSG00000120725/ENSG00000116044/ENSG00000134910/ENSG00000102580…	HSPA5/DDIT3/HYOU1/HERPUD1/PPP1R15A/HSPA8/XBP1/HSP90B1/CALR/PDIA4/DNAJB1/SYVN1/ATF4/DNAJB11/PDIA3/DNAJA1/HSP90AA1/SELENOS/HSPH1/SEL1L/PDIA6/SIL1/NFE2L2/STT3A/DNAJC3/CANX/HSPA4L/TRAM1/ERN1/SEC63/DNAJC1/SEC24D/UBXN6/SVIP/SSR4/ERO1B/DNAJC10/BCL2/HSPA2/PRKN	hsa:3309/hsa:1649/hsa:10525/hsa:9709/hsa:23645/hsa:3312/hsa:7494/hsa:7184/hsa:811/hsa:9601/hsa:3337/hsa:84447/hsa:468/hsa:51726/hsa:2923/hsa:3301/hsa:3320/hsa:55829/hsa:10808/hsa:6400/hsa:10130/hsa:64374/hsa:4780/hsa:3703/hsa:5611/hsa:821/hsa:22824/hsa:23471/hsa:2081/hsa:11231/hsa:64215/hsa:9871/hsa:80700/hsa:258010/hsa:6748/hsa:56605/hsa:54431/hsa:596/hsa:3306/hsa:5071	40	10	ENSG00000109971/ENSG00000132002/ENSG00000086061/ENSG00000080824/ENSG00000120694/ENSG00000164070/ENSG00000198168/ENSG00000171791/ENSG00000126803/ENSG00000185345	30	ENSG00000044574/ENSG00000175197/ENSG00000149428/ENSG00000051108/ENSG00000087074/ENSG00000100219/ENSG00000166598/ENSG00000179218/ENSG00000155660/ENSG00000162298/ENSG00000128272/ENSG00000090520/ENSG00000167004/ENSG00000131871/ENSG00000071537/ENSG00000143870/ENSG00000120725/ENSG00000116044/ENSG00000134910/ENSG00000102580/ENSG00000127022/ENSG00000067167/ENSG00000178607/ENSG00000025796/ENSG00000136770…
hsa04110	Cell cycle	34/682	119/5864	3.22550216950447e-07	4.88663578679927e-05	ENSG00000116717/ENSG00000164045/ENSG00000112118/ENSG00000104738/ENSG00000073111/ENSG00000100297/ENSG00000076003/ENSG00000145604/ENSG00000175793/ENSG00000124762/ENSG00000007968/ENSG00000134057/ENSG00000198176/ENSG00000145386/ENSG00000132646/ENSG00000112576/ENSG00000175305/ENSG00000135476/ENSG00000123080/ENSG00000105173/ENSG00000123374/ENSG00000164611/ENSG00000072501/ENSG00000101412/ENSG00000169679…	GADD45A/CDC25A/MCM3/MCM4/MCM2/MCM5/MCM6/SKP2/SFN/CDKN1A/E2F2/CCNB1/TFDP1/CCNA2/PCNA/CCND3/CCNE2/ESPL1/CDKN2C/CCNE1/CDK2/PTTG1/SMC1A/E2F1/BUB1/CDC7/CDK1/MAD2L1/CDC6/ORC1/BUB1B/CDC45/GADD45G/CDK6	hsa:1647/hsa:993/hsa:4172/hsa:4173/hsa:4171/hsa:4174/hsa:4175/hsa:6502/hsa:2810/hsa:1026/hsa:1870/hsa:891/hsa:7027/hsa:890/hsa:5111/hsa:896/hsa:9134/hsa:9700/hsa:1031/hsa:898/hsa:1017/hsa:9232/hsa:8243/hsa:1869/hsa:699/hsa:8317/hsa:983/hsa:4085/hsa:990/hsa:4998/hsa:701/hsa:8318/hsa:10912/hsa:1021	34	30	ENSG00000164045/ENSG00000112118/ENSG00000104738/ENSG00000073111/ENSG00000100297/ENSG00000076003/ENSG00000145604/ENSG00000007968/ENSG00000134057/ENSG00000198176/ENSG00000145386/ENSG00000132646/ENSG00000112576/ENSG00000175305/ENSG00000135476/ENSG00000123080/ENSG00000105173/ENSG00000123374/ENSG00000164611/ENSG00000072501/ENSG00000101412/ENSG00000169679/ENSG00000097046/ENSG00000170312/ENSG00000164109…	4	ENSG00000116717/ENSG00000175793/ENSG00000124762/ENSG00000130222
hsa04115	p53 signaling pathway	23/682	70/5864	1.93525384313771e-06	0.000195460638156909	ENSG00000130766/ENSG00000116717/ENSG00000105327/ENSG00000171848/ENSG00000075218/ENSG00000175793/ENSG00000124762/ENSG00000134057/ENSG00000120889/ENSG00000112576/ENSG00000175305/ENSG00000146674/ENSG00000105173/ENSG00000137801/ENSG00000123374/ENSG00000170312/ENSG00000064012/ENSG00000171791/ENSG00000130222/ENSG00000105810/ENSG00000042286/ENSG00000138764/ENSG00000080546	SESN2/GADD45A/BBC3/RRM2/GTSE1/SFN/CDKN1A/CCNB1/TNFRSF10B/CCND3/CCNE2/IGFBP3/CCNE1/THBS1/CDK2/CDK1/CASP8/BCL2/GADD45G/CDK6/AIFM2/CCNG2/SESN1	hsa:83667/hsa:1647/hsa:27113/hsa:6241/hsa:51512/hsa:2810/hsa:1026/hsa:891/hsa:8795/hsa:896/hsa:9134/hsa:3486/hsa:898/hsa:7057/hsa:1017/hsa:983/hsa:841/hsa:596/hsa:10912/hsa:1021/hsa:84883/hsa:901/hsa:27244	23	13	ENSG00000171848/ENSG00000075218/ENSG00000134057/ENSG00000112576/ENSG00000175305/ENSG00000146674/ENSG00000105173/ENSG00000137801/ENSG00000123374/ENSG00000170312/ENSG00000171791/ENSG00000105810/ENSG00000080546	10	ENSG00000130766/ENSG00000116717/ENSG00000105327/ENSG00000175793/ENSG00000124762/ENSG00000120889/ENSG00000064012/ENSG00000130222/ENSG00000042286/ENSG00000138764
hsa03030	DNA replication	15/682	35/5864	2.86595434936136e-06	0.000217096041964123	ENSG00000112118/ENSG00000104738/ENSG00000073111/ENSG00000100297/ENSG00000105486/ENSG00000076003/ENSG00000168496/ENSG00000177084/ENSG00000132646/ENSG00000111445/ENSG00000133119/ENSG00000138346/ENSG00000100479/ENSG00000175482/ENSG00000101868	MCM3/MCM4/MCM2/MCM5/LIG1/MCM6/FEN1/POLE/PCNA/RFC5/RFC3/DNA2/POLE2/POLD4/POLA1	hsa:4172/hsa:4173/hsa:4171/hsa:4174/hsa:3978/hsa:4175/hsa:2237/hsa:5426/hsa:5111/hsa:5985/hsa:5983/hsa:1763/hsa:5427/hsa:57804/hsa:5422	15	14	ENSG00000112118/ENSG00000104738/ENSG00000073111/ENSG00000100297/ENSG00000105486/ENSG00000076003/ENSG00000168496/ENSG00000177084/ENSG00000132646/ENSG00000111445/ENSG00000133119/ENSG00000138346/ENSG00000100479/ENSG00000101868	1	ENSG00000175482
hsa00260	Glycine, serine and threonine metabolism	12/682	37/5864	0.000652441273945981	0.0395379412011265	ENSG00000092621/ENSG00000182199/ENSG00000176974/ENSG00000016391/ENSG00000146733/ENSG00000135069/ENSG00000132837/ENSG00000171314/ENSG00000160200/ENSG00000116761/ENSG00000131480/ENSG00000226784	PHGDH/SHMT2/SHMT1/CHDH/PSPH/PSAT1/DMGDH/PGAM1/CBS/CTH/AOC2/PGAM4	hsa:26227/hsa:6472/hsa:6470/hsa:55349/hsa:5723/hsa:29968/hsa:29958/hsa:5223/hsa:875/hsa:1491/hsa:314/hsa:441531	12	5	ENSG00000176974/ENSG00000016391/ENSG00000171314/ENSG00000131480/ENSG00000226784	7	ENSG00000092621/ENSG00000182199/ENSG00000146733/ENSG00000135069/ENSG00000132837/ENSG00000160200/ENSG00000116761
hsa04151	PI3K-Akt signaling pathway	50/682	284/5864	0.00149790635961239	0.067920758594955	ENSG00000100889/ENSG00000166598/ENSG00000041982/ENSG00000187498/ENSG00000128272/ENSG00000127920/ENSG00000080824/ENSG00000063046/ENSG00000259207/ENSG00000124762/ENSG00000187840/ENSG00000138685/ENSG00000112715/ENSG00000118515/ENSG00000145675/ENSG00000112576/ENSG00000175305/ENSG00000156427/ENSG00000105855/ENSG00000068078/ENSG00000105173/ENSG00000169231/ENSG00000137801/ENSG00000123374/ENSG00000135424…	PCK2/HSP90B1/TNC/COL4A1/ATF4/GNG11/HSP90AA1/EIF4B/ITGB3/CDKN1A/EIF4EBP1/FGF2/VEGFA/SGK1/PIK3R1/CCND3/CCNE2/FGF18/ITGB8/FGFR3/CCNE1/THBS3/THBS1/CDK2/ITGA7/CREB5/GNB4/OSMR/BDNF/PKN1/PPP2R5B/PDGFA/CREB3L2/COL4A3/EPOR/ITGA2/BCL2/SGK2/CREB3L4/EFNA1/CDK6/GNG13/COL1A1/IL2RB/IL6R/EFNA4/ITGB6/PPP2R2C/PDGFD/VWF	hsa:5106/hsa:7184/hsa:3371/hsa:1282/hsa:468/hsa:2791/hsa:3320/hsa:1975/hsa:3690/hsa:1026/hsa:1978/hsa:2247/hsa:7422/hsa:6446/hsa:5295/hsa:896/hsa:9134/hsa:8817/hsa:3696/hsa:2261/hsa:898/hsa:7059/hsa:7057/hsa:1017/hsa:3679/hsa:9586/hsa:59345/hsa:9180/hsa:627/hsa:5585/hsa:5526/hsa:5154/hsa:64764/hsa:1285/hsa:2057/hsa:3673/hsa:596/hsa:10110/hsa:148327/hsa:1942/hsa:1021/hsa:51764/hsa:1277/hsa:3560/hs…	50	26	ENSG00000187498/ENSG00000127920/ENSG00000080824/ENSG00000259207/ENSG00000118515/ENSG00000145675/ENSG00000112576/ENSG00000175305/ENSG00000156427/ENSG00000105855/ENSG00000068078/ENSG00000105173/ENSG00000137801/ENSG00000123374/ENSG00000135424/ENSG00000114450/ENSG00000164171/ENSG00000171791/ENSG00000101049/ENSG00000105810/ENSG00000127588/ENSG00000108821/ENSG00000160712/ENSG00000115221/ENSG00000170962…	24	ENSG00000100889/ENSG00000166598/ENSG00000041982/ENSG00000128272/ENSG00000063046/ENSG00000124762/ENSG00000187840/ENSG00000138685/ENSG00000112715/ENSG00000169231/ENSG00000146592/ENSG00000145623/ENSG00000176697/ENSG00000123143/ENSG00000068971/ENSG00000197461/ENSG00000182158/ENSG00000169031/ENSG00000187266/ENSG00000143578/ENSG00000169242/ENSG00000100385/ENSG00000243364/ENSG00000074211
hsa04218	Cellular senescence	29/682	142/5864	0.00156912643618708	0.067920758594955	ENSG00000116717/ENSG00000164045/ENSG00000124762/ENSG00000161011/ENSG00000101057/ENSG00000187840/ENSG00000007968/ENSG00000134057/ENSG00000160014/ENSG00000145386/ENSG00000145675/ENSG00000112576/ENSG00000175305/ENSG00000146674/ENSG00000064393/ENSG00000169100/ENSG00000105173/ENSG00000123374/ENSG00000111206/ENSG00000101412/ENSG00000152518/ENSG00000170312/ENSG00000126458/ENSG00000056972/ENSG00000130222…	GADD45A/CDC25A/CDKN1A/SQSTM1/MYBL2/EIF4EBP1/E2F2/CCNB1/CALM3/CCNA2/PIK3R1/CCND3/CCNE2/IGFBP3/HIPK2/SLC25A6/CCNE1/CDK2/FOXM1/E2F1/ZFP36L2/CDK1/RRAS/TRAF3IP2/GADD45G/CDK6/CACNA1D/NFATC4/RASSF5	hsa:1647/hsa:993/hsa:1026/hsa:8878/hsa:4605/hsa:1978/hsa:1870/hsa:891/hsa:808/hsa:890/hsa:5295/hsa:896/hsa:9134/hsa:3486/hsa:28996/hsa:293/hsa:898/hsa:1017/hsa:2305/hsa:1869/hsa:678/hsa:983/hsa:6237/hsa:10758/hsa:10912/hsa:1021/hsa:776/hsa:4776/hsa:83593	29	20	ENSG00000164045/ENSG00000101057/ENSG00000007968/ENSG00000134057/ENSG00000160014/ENSG00000145386/ENSG00000145675/ENSG00000112576/ENSG00000175305/ENSG00000146674/ENSG00000064393/ENSG00000105173/ENSG00000123374/ENSG00000111206/ENSG00000101412/ENSG00000152518/ENSG00000170312/ENSG00000105810/ENSG00000157388/ENSG00000266094	9	ENSG00000116717/ENSG00000124762/ENSG00000161011/ENSG00000187840/ENSG00000169100/ENSG00000126458/ENSG00000056972/ENSG00000130222/ENSG00000100968
hsa01230	Biosynthesis of amino acids	17/682	69/5864	0.00185445433446211	0.0702374579177525	ENSG00000183010/ENSG00000092621/ENSG00000120053/ENSG00000182199/ENSG00000138413/ENSG00000070669/ENSG00000176974/ENSG00000146733/ENSG00000135069/ENSG00000166123/ENSG00000171314/ENSG00000160200/ENSG00000116761/ENSG00000130707/ENSG00000081181/ENSG00000285043/ENSG00000226784	PYCR1/PHGDH/GOT1/SHMT2/IDH1/ASNS/SHMT1/PSPH/PSAT1/GPT2/PGAM1/CBS/CTH/ASS1/ARG2/AC093512.2/PGAM4	hsa:5831/hsa:26227/hsa:2805/hsa:6472/hsa:3417/hsa:440/hsa:6470/hsa:5723/hsa:29968/hsa:84706/hsa:5223/hsa:875/hsa:1491/hsa:445/hsa:384/hsa:226/hsa:441531	17	4	ENSG00000176974/ENSG00000171314/ENSG00000285043/ENSG00000226784	13	ENSG00000183010/ENSG00000092621/ENSG00000120053/ENSG00000182199/ENSG00000138413/ENSG00000070669/ENSG00000146733/ENSG00000135069/ENSG00000166123/ENSG00000160200/ENSG00000116761/ENSG00000130707/ENSG00000081181
hsa04216	Ferroptosis	11/682	37/5864	0.00240747839733553	0.0810517727102962	ENSG00000168003/ENSG00000140941/ENSG00000151012/ENSG00000171867/ENSG00000130066/ENSG00000167996/ENSG00000104635/ENSG00000100292/ENSG00000141504/ENSG00000111684/ENSG00000138821	SLC3A2/MAP1LC3B/SLC7A11/PRNP/SAT1/FTH1/SLC39A14/HMOX1/SAT2/LPCAT3/SLC39A8	hsa:6520/hsa:81631/hsa:23657/hsa:5621/hsa:6303/hsa:2495/hsa:23516/hsa:3162/hsa:112483/hsa:10162/hsa:64116	11	2	ENSG00000111684/ENSG00000138821	9	ENSG00000168003/ENSG00000140941/ENSG00000151012/ENSG00000171867/ENSG00000130066/ENSG00000167996/ENSG00000104635/ENSG00000100292/ENSG00000141504
hsa05166	Human T-cell leukemia virus 1 infection	37/682	216/5864	0.00928788844366953	0.267096680149705	ENSG00000162772/ENSG00000100219/ENSG00000179218/ENSG00000128272/ENSG00000124762/ENSG00000101057/ENSG00000007968/ENSG00000177084/ENSG00000132646/ENSG00000154764/ENSG00000145675/ENSG00000112576/ENSG00000171914/ENSG00000127022/ENSG00000123080/ENSG00000169100/ENSG00000180340/ENSG00000104856/ENSG00000072062/ENSG00000164611/ENSG00000095015/ENSG00000101412/ENSG00000164109/ENSG00000156970/ENSG00000126458…	ATF3/XBP1/CALR/ATF4/CDKN1A/MYBL2/E2F2/POLE/PCNA/WNT7A/PIK3R1/CCND3/TLN2/CANX/CDKN2C/SLC25A6/FZD2/RELB/PRKACA/PTTG1/MAP3K1/E2F1/MAD2L1/BUB1B/RRAS/ICAM1/PDGFA/WNT7B/ZFP36/POLE2/POLD4/IL15RA/IL1R1/NFATC4/IL2RB/TERT/MSX2	hsa:467/hsa:7494/hsa:811/hsa:468/hsa:1026/hsa:4605/hsa:1870/hsa:5426/hsa:5111/hsa:7476/hsa:5295/hsa:896/hsa:83660/hsa:821/hsa:1031/hsa:293/hsa:2535/hsa:5971/hsa:5566/hsa:9232/hsa:4214/hsa:1869/hsa:4085/hsa:701/hsa:6237/hsa:3383/hsa:5154/hsa:7477/hsa:7538/hsa:5427/hsa:57804/hsa:3601/hsa:3554/hsa:4776/hsa:3560/hsa:7015/hsa:4488	37	19	ENSG00000101057/ENSG00000007968/ENSG00000177084/ENSG00000132646/ENSG00000154764/ENSG00000145675/ENSG00000112576/ENSG00000171914/ENSG00000123080/ENSG00000072062/ENSG00000164611/ENSG00000095015/ENSG00000101412/ENSG00000164109/ENSG00000156970/ENSG00000188064/ENSG00000100479/ENSG00000115594/ENSG00000164362	18	ENSG00000162772/ENSG00000100219/ENSG00000179218/ENSG00000128272/ENSG00000124762/ENSG00000127022/ENSG00000169100/ENSG00000180340/ENSG00000104856/ENSG00000126458/ENSG00000090339/ENSG00000197461/ENSG00000128016/ENSG00000175482/ENSG00000134470/ENSG00000100968/ENSG00000100385/ENSG00000120149
hsa03410	Base excision repair	9/682	33/5864	0.0108210796548025	0.267096680149705	ENSG00000105486/ENSG00000076248/ENSG00000168496/ENSG00000177084/ENSG00000132646/ENSG00000189403/ENSG00000166169/ENSG00000100479/ENSG00000175482	LIG1/UNG/FEN1/POLE/PCNA/HMGB1/POLL/POLE2/POLD4	hsa:3978/hsa:7374/hsa:2237/hsa:5426/hsa:5111/hsa:3146/hsa:27343/hsa:5427/hsa:57804	9	7	ENSG00000105486/ENSG00000076248/ENSG00000168496/ENSG00000177084/ENSG00000132646/ENSG00000189403/ENSG00000100479	2	ENSG00000166169/ENSG00000175482
hsa05161	Hepatitis B	23/682	121/5864	0.0112382717811085	0.267096680149705	ENSG00000128272/ENSG00000142798/ENSG00000124762/ENSG00000007968/ENSG00000145386/ENSG00000132646/ENSG00000115415/ENSG00000145675/ENSG00000175305/ENSG00000089685/ENSG00000105173/ENSG00000123374/ENSG00000095015/ENSG00000101412/ENSG00000146592/ENSG00000064012/ENSG00000182158/ENSG00000185507/ENSG00000171791/ENSG00000143578/ENSG00000105810/ENSG00000100968/ENSG00000115267	ATF4/HSPG2/CDKN1A/E2F2/CCNA2/PCNA/STAT1/PIK3R1/CCNE2/BIRC5/CCNE1/CDK2/MAP3K1/E2F1/CREB5/CASP8/CREB3L2/IRF7/BCL2/CREB3L4/CDK6/NFATC4/IFIH1	hsa:468/hsa:3339/hsa:1026/hsa:1870/hsa:890/hsa:5111/hsa:6772/hsa:5295/hsa:9134/hsa:332/hsa:898/hsa:1017/hsa:4214/hsa:1869/hsa:9586/hsa:841/hsa:64764/hsa:3665/hsa:596/hsa:148327/hsa:1021/hsa:4776/hsa:64135	23	15	ENSG00000142798/ENSG00000007968/ENSG00000145386/ENSG00000132646/ENSG00000115415/ENSG00000145675/ENSG00000175305/ENSG00000089685/ENSG00000105173/ENSG00000123374/ENSG00000095015/ENSG00000101412/ENSG00000171791/ENSG00000105810/ENSG00000115267	8	ENSG00000128272/ENSG00000124762/ENSG00000146592/ENSG00000064012/ENSG00000182158/ENSG00000185507/ENSG00000143578/ENSG00000100968
hsa04512	ECM-receptor interaction	15/682	69/5864	0.0114595935377761	0.267096680149705	ENSG00000041982/ENSG00000187498/ENSG00000259207/ENSG00000142798/ENSG00000105855/ENSG00000169231/ENSG00000137801/ENSG00000135424/ENSG00000169031/ENSG00000164171/ENSG00000185245/ENSG00000108821/ENSG00000115221/ENSG00000159164/ENSG00000110799	TNC/COL4A1/ITGB3/HSPG2/ITGB8/THBS3/THBS1/ITGA7/COL4A3/ITGA2/GP1BA/COL1A1/ITGB6/SV2A/VWF	hsa:3371/hsa:1282/hsa:3690/hsa:3339/hsa:3696/hsa:7059/hsa:7057/hsa:3679/hsa:1285/hsa:3673/hsa:2811/hsa:1277/hsa:3694/hsa:9900/hsa:7450	15	12	ENSG00000187498/ENSG00000259207/ENSG00000142798/ENSG00000105855/ENSG00000137801/ENSG00000135424/ENSG00000164171/ENSG00000185245/ENSG00000108821/ENSG00000115221/ENSG00000159164/ENSG00000110799	3	ENSG00000041982/ENSG00000169231/ENSG00000169031
hsa00670	One carbon pool by folate	6/682	18/5864	0.0131278951012011	0.284125158261709	ENSG00000228716/ENSG00000182199/ENSG00000120254/ENSG00000065911/ENSG00000176974/ENSG00000176890	DHFR/SHMT2/MTHFD1L/MTHFD2/SHMT1/TYMS	hsa:1719/hsa:6472/hsa:25902/hsa:10797/hsa:6470/hsa:7298	6	3	ENSG00000228716/ENSG00000176974/ENSG00000176890	3	ENSG00000182199/ENSG00000120254/ENSG00000065911
hsa05130	Pathogenic Escherichia coli infection	12/682	52/5864	0.0142005975349864	0.286852070206725	ENSG00000123416/ENSG00000163347/ENSG00000127824/ENSG00000104833/ENSG00000116584/ENSG00000075624/ENSG00000010810/ENSG00000137267/ENSG00000188229/ENSG00000167552/ENSG00000070831/ENSG00000101162	TUBA1B/CLDN1/TUBA4A/TUBB4A/ARHGEF2/ACTB/FYN/TUBB2A/TUBB4B/TUBA1A/CDC42/TUBB1	hsa:10376/hsa:9076/hsa:7277/hsa:10382/hsa:9181/hsa:60/hsa:2534/hsa:7280/hsa:10383/hsa:7846/hsa:998/hsa:81027	12	9	ENSG00000123416/ENSG00000127824/ENSG00000104833/ENSG00000075624/ENSG00000137267/ENSG00000188229/ENSG00000167552/ENSG00000070831/ENSG00000101162	3	ENSG00000163347/ENSG00000116584/ENSG00000010810
hsa04918	Thyroid hormone synthesis	13/682	60/5864	0.018398878331065	0.348428758394544	ENSG00000044574/ENSG00000166598/ENSG00000155660/ENSG00000128272/ENSG00000127022/ENSG00000072062/ENSG00000116830/ENSG00000146592/ENSG00000182158/ENSG00000143578/ENSG00000101333/ENSG00000018625/ENSG00000081479	HSPA5/HSP90B1/PDIA4/ATF4/CANX/PRKACA/TTF2/CREB5/CREB3L2/CREB3L4/PLCB4/ATP1A2/LRP2	hsa:3309/hsa:7184/hsa:9601/hsa:468/hsa:821/hsa:5566/hsa:8458/hsa:9586/hsa:64764/hsa:148327/hsa:5332/hsa:477/hsa:4036	13	3	ENSG00000072062/ENSG00000116830/ENSG00000081479	10	ENSG00000044574/ENSG00000166598/ENSG00000155660/ENSG00000128272/ENSG00000127022/ENSG00000146592/ENSG00000182158/ENSG00000143578/ENSG00000101333/ENSG00000018625
hsa05165	Human papillomavirus infection	45/682	290/5864	0.0246446431293657	0.439254521658694	ENSG00000041982/ENSG00000144485/ENSG00000187498/ENSG00000259207/ENSG00000124762/ENSG00000187840/ENSG00000112715/ENSG00000145386/ENSG00000115415/ENSG00000154764/ENSG00000145675/ENSG00000112576/ENSG00000175305/ENSG00000105855/ENSG00000164683/ENSG00000180340/ENSG00000105173/ENSG00000169231/ENSG00000137801/ENSG00000131462/ENSG00000123374/ENSG00000072062/ENSG00000101412/ENSG00000135424/ENSG00000108840…	TNC/HES6/COL4A1/ITGB3/CDKN1A/EIF4EBP1/VEGFA/CCNA2/STAT1/WNT7A/PIK3R1/CCND3/CCNE2/ITGB8/HEY1/FZD2/CCNE1/THBS3/THBS1/TUBG1/CDK2/PRKACA/E2F1/ITGA7/HDAC5/CREB5/CASP8/RFNG/PPP2R5B/CREB3L2/WNT7B/COL4A3/PTGER4/ITGA2/CREB3L4/MAML2/CDK6/COL1A1/HDAC9/LFNG/TERT/ITGB6/PPP2R2C/CDC42/VWF	hsa:3371/hsa:55502/hsa:1282/hsa:3690/hsa:1026/hsa:1978/hsa:7422/hsa:890/hsa:6772/hsa:7476/hsa:5295/hsa:896/hsa:9134/hsa:3696/hsa:23462/hsa:2535/hsa:898/hsa:7059/hsa:7057/hsa:7283/hsa:1017/hsa:5566/hsa:1869/hsa:3679/hsa:10014/hsa:9586/hsa:841/hsa:5986/hsa:5526/hsa:64764/hsa:7477/hsa:1285/hsa:5734/hsa:3673/hsa:148327/hsa:84441/hsa:1021/hsa:1277/hsa:9734/hsa:3955/hsa:7015/hsa:3694/hsa:5522/hsa:998/h…	45	27	ENSG00000187498/ENSG00000259207/ENSG00000145386/ENSG00000115415/ENSG00000154764/ENSG00000145675/ENSG00000112576/ENSG00000175305/ENSG00000105855/ENSG00000105173/ENSG00000137801/ENSG00000131462/ENSG00000123374/ENSG00000072062/ENSG00000101412/ENSG00000135424/ENSG00000188064/ENSG00000171522/ENSG00000164171/ENSG00000184384/ENSG00000105810/ENSG00000108821/ENSG00000106003/ENSG00000164362/ENSG00000115221…	18	ENSG00000041982/ENSG00000144485/ENSG00000124762/ENSG00000187840/ENSG00000112715/ENSG00000164683/ENSG00000180340/ENSG00000169231/ENSG00000108840/ENSG00000146592/ENSG00000064012/ENSG00000169733/ENSG00000068971/ENSG00000182158/ENSG00000169031/ENSG00000143578/ENSG00000048052/ENSG00000074211
hsa05215	Prostate cancer	17/682	90/5864	0.0284829511906939	0.479463011710014	ENSG00000166598/ENSG00000244405/ENSG00000128272/ENSG00000080824/ENSG00000124762/ENSG00000007968/ENSG00000145675/ENSG00000175305/ENSG00000105173/ENSG00000123374/ENSG00000101412/ENSG00000146592/ENSG00000197461/ENSG00000182158/ENSG00000171791/ENSG00000143578/ENSG00000170962	HSP90B1/ETV5/ATF4/HSP90AA1/CDKN1A/E2F2/PIK3R1/CCNE2/CCNE1/CDK2/E2F1/CREB5/PDGFA/CREB3L2/BCL2/CREB3L4/PDGFD	hsa:7184/hsa:2119/hsa:468/hsa:3320/hsa:1026/hsa:1870/hsa:5295/hsa:9134/hsa:898/hsa:1017/hsa:1869/hsa:9586/hsa:5154/hsa:64764/hsa:596/hsa:148327/hsa:80310	17	9	ENSG00000080824/ENSG00000007968/ENSG00000145675/ENSG00000175305/ENSG00000105173/ENSG00000123374/ENSG00000101412/ENSG00000171791/ENSG00000170962	8	ENSG00000166598/ENSG00000244405/ENSG00000128272/ENSG00000124762/ENSG00000146592/ENSG00000197461/ENSG00000182158/ENSG00000143578
hsa04350	TGF-beta signaling pathway	15/682	78/5864	0.0330457663800743	0.507405040706056	ENSG00000117318/ENSG00000172201/ENSG00000137834/ENSG00000139269/ENSG00000101665/ENSG00000125968/ENSG00000198176/ENSG00000137801/ENSG00000153162/ENSG00000115738/ENSG00000120693/ENSG00000108854/ENSG00000164093/ENSG00000049323/ENSG00000095739	ID3/ID4/SMAD6/INHBE/SMAD7/ID1/TFDP1/THBS1/BMP6/ID2/SMAD9/SMURF2/PITX2/LTBP1/BAMBI	hsa:3399/hsa:3400/hsa:4091/hsa:83729/hsa:4092/hsa:3397/hsa:7027/hsa:7057/hsa:654/hsa:3398/hsa:4093/hsa:64750/hsa:5308/hsa:4052/hsa:25805	15	11	ENSG00000117318/ENSG00000172201/ENSG00000137834/ENSG00000101665/ENSG00000125968/ENSG00000198176/ENSG00000137801/ENSG00000115738/ENSG00000120693/ENSG00000164093/ENSG00000049323	4	ENSG00000139269/ENSG00000153162/ENSG00000108854/ENSG00000095739
hsa05162	Measles	18/682	99/5864	0.0349013261233292	0.507405040706056	ENSG00000109971/ENSG00000105327/ENSG00000120889/ENSG00000115415/ENSG00000145675/ENSG00000112576/ENSG00000175305/ENSG00000010810/ENSG00000105173/ENSG00000123374/ENSG00000111331/ENSG00000185507/ENSG00000105810/ENSG00000114423/ENSG00000100385/ENSG00000126803/ENSG00000115267/ENSG00000121858	HSPA8/BBC3/TNFRSF10B/STAT1/PIK3R1/CCND3/CCNE2/FYN/CCNE1/CDK2/OAS3/IRF7/CDK6/CBLB/IL2RB/HSPA2/IFIH1/TNFSF10	hsa:3312/hsa:27113/hsa:8795/hsa:6772/hsa:5295/hsa:896/hsa:9134/hsa:2534/hsa:898/hsa:1017/hsa:4940/hsa:3665/hsa:1021/hsa:868/hsa:3560/hsa:3306/hsa:64135/hsa:8743	18	12	ENSG00000109971/ENSG00000115415/ENSG00000145675/ENSG00000112576/ENSG00000175305/ENSG00000105173/ENSG00000123374/ENSG00000111331/ENSG00000105810/ENSG00000126803/ENSG00000115267/ENSG00000121858	6	ENSG00000105327/ENSG00000120889/ENSG00000010810/ENSG00000185507/ENSG00000114423/ENSG00000100385
hsa03430	Mismatch repair	6/682	22/5864	0.0352960104123859	0.507405040706056	ENSG00000105486/ENSG00000132646/ENSG00000111445/ENSG00000174371/ENSG00000133119/ENSG00000175482	LIG1/PCNA/RFC5/EXO1/RFC3/POLD4	hsa:3978/hsa:5111/hsa:5985/hsa:9156/hsa:5983/hsa:57804	6	5	ENSG00000105486/ENSG00000132646/ENSG00000111445/ENSG00000174371/ENSG00000133119	1	ENSG00000175482
hsa04360	Axon guidance	27/682	164/5864	0.0378531273879629	0.507405040706056	ENSG00000074527/ENSG00000173210/ENSG00000092421/ENSG00000145675/ENSG00000138835/ENSG00000010810/ENSG00000173156/ENSG00000185920/ENSG00000169855/ENSG00000138623/ENSG00000196189/ENSG00000145147/ENSG00000125266/ENSG00000126458/ENSG00000116106/ENSG00000010319/ENSG00000012171/ENSG00000169242/ENSG00000164690/ENSG00000107731/ENSG00000154134/ENSG00000100968/ENSG00000121966/ENSG00000243364/ENSG00000070831…	NTN4/ABLIM3/SEMA6A/PIK3R1/RGS3/FYN/RHOD/PTCH1/ROBO1/SEMA7A/SEMA4A/SLIT2/EFNB2/RRAS/EPHA4/SEMA3G/SEMA3B/EFNA1/SHH/UNC5B/ROBO3/NFATC4/CXCR4/EFNA4/CDC42/PLXNC1/PLXNB3	hsa:59277/hsa:22885/hsa:57556/hsa:5295/hsa:5998/hsa:2534/hsa:29984/hsa:5727/hsa:6091/hsa:8482/hsa:64218/hsa:9353/hsa:1948/hsa:6237/hsa:2043/hsa:56920/hsa:7869/hsa:1942/hsa:6469/hsa:219699/hsa:64221/hsa:4776/hsa:7852/hsa:1945/hsa:998/hsa:10154/hsa:5365	27	13	ENSG00000092421/ENSG00000145675/ENSG00000138835/ENSG00000169855/ENSG00000138623/ENSG00000196189/ENSG00000145147/ENSG00000125266/ENSG00000116106/ENSG00000010319/ENSG00000121966/ENSG00000070831/ENSG00000136040	14	ENSG00000074527/ENSG00000173210/ENSG00000010810/ENSG00000173156/ENSG00000185920/ENSG00000126458/ENSG00000012171/ENSG00000169242/ENSG00000164690/ENSG00000107731/ENSG00000154134/ENSG00000100968/ENSG00000243364/ENSG00000198753
hsa04927	Cortisol synthesis and secretion	11/682	53/5864	0.0385158941790076	0.507405040706056	ENSG00000128272/ENSG00000130164/ENSG00000169297/ENSG00000072062/ENSG00000146592/ENSG00000182158/ENSG00000171303/ENSG00000143578/ENSG00000101333/ENSG00000157388/ENSG00000185630	ATF4/LDLR/NR0B1/PRKACA/CREB5/CREB3L2/KCNK3/CREB3L4/PLCB4/CACNA1D/PBX1	hsa:468/hsa:3949/hsa:190/hsa:5566/hsa:9586/hsa:64764/hsa:3777/hsa:148327/hsa:5332/hsa:776/hsa:5087	11	5	ENSG00000130164/ENSG00000072062/ENSG00000171303/ENSG00000157388/ENSG00000185630	6	ENSG00000128272/ENSG00000169297/ENSG00000146592/ENSG00000182158/ENSG00000143578/ENSG00000101333
hsa05222	Small cell lung cancer	16/682	88/5864	0.0449908079866088	0.546736458693862	ENSG00000116717/ENSG00000187498/ENSG00000145604/ENSG00000124762/ENSG00000007968/ENSG00000145675/ENSG00000175305/ENSG00000123975/ENSG00000105173/ENSG00000123374/ENSG00000101412/ENSG00000169031/ENSG00000164171/ENSG00000171791/ENSG00000130222/ENSG00000105810	GADD45A/COL4A1/SKP2/CDKN1A/E2F2/PIK3R1/CCNE2/CKS2/CCNE1/CDK2/E2F1/COL4A3/ITGA2/BCL2/GADD45G/CDK6	hsa:1647/hsa:1282/hsa:6502/hsa:1026/hsa:1870/hsa:5295/hsa:9134/hsa:1164/hsa:898/hsa:1017/hsa:1869/hsa:1285/hsa:3673/hsa:596/hsa:10912/hsa:1021	16	12	ENSG00000187498/ENSG00000145604/ENSG00000007968/ENSG00000145675/ENSG00000175305/ENSG00000123975/ENSG00000105173/ENSG00000123374/ENSG00000101412/ENSG00000164171/ENSG00000171791/ENSG00000105810	4	ENSG00000116717/ENSG00000124762/ENSG00000169031/ENSG00000130222
hsa04926	Relaxin signaling pathway	19/682	109/5864	0.0451102688691305	0.546736458693862	ENSG00000187498/ENSG00000128272/ENSG00000127920/ENSG00000112715/ENSG00000089250/ENSG00000145675/ENSG00000072062/ENSG00000146592/ENSG00000114450/ENSG00000196611/ENSG00000182158/ENSG00000169031/ENSG00000078401/ENSG00000143578/ENSG00000101333/ENSG00000127588/ENSG00000108821/ENSG00000137486/ENSG00000148082	COL4A1/ATF4/GNG11/VEGFA/NOS1/PIK3R1/PRKACA/CREB5/GNB4/MMP1/CREB3L2/COL4A3/EDN1/CREB3L4/PLCB4/GNG13/COL1A1/ARRB1/SHC3	hsa:1282/hsa:468/hsa:2791/hsa:7422/hsa:4842/hsa:5295/hsa:5566/hsa:9586/hsa:59345/hsa:4312/hsa:64764/hsa:1285/hsa:1906/hsa:148327/hsa:5332/hsa:51764/hsa:1277/hsa:408/hsa:53358	19	11	ENSG00000187498/ENSG00000127920/ENSG00000089250/ENSG00000145675/ENSG00000072062/ENSG00000114450/ENSG00000078401/ENSG00000127588/ENSG00000108821/ENSG00000137486/ENSG00000148082	8	ENSG00000128272/ENSG00000112715/ENSG00000146592/ENSG00000196611/ENSG00000182158/ENSG00000169031/ENSG00000143578/ENSG00000101333
hsa04340	Hedgehog signaling pathway	9/682	43/5864	0.0555043687128551	0.634040766773191	ENSG00000072062/ENSG00000185920/ENSG00000108854/ENSG00000171791/ENSG00000164690/ENSG00000137486/ENSG00000166813/ENSG00000081479/ENSG00000139549	PRKACA/PTCH1/SMURF2/BCL2/SHH/ARRB1/KIF7/LRP2/DHH	hsa:5566/hsa:5727/hsa:64750/hsa:596/hsa:6469/hsa:408/hsa:374654/hsa:4036/hsa:50846	9	5	ENSG00000072062/ENSG00000171791/ENSG00000137486/ENSG00000166813/ENSG00000081479	4	ENSG00000185920/ENSG00000108854/ENSG00000164690/ENSG00000139549
hsa04137	Mitophagy - animal	12/682	63/5864	0.0564986821877101	0.634040766773191	ENSG00000128272/ENSG00000139112/ENSG00000161011/ENSG00000123240/ENSG00000136436/ENSG00000188554/ENSG00000177169/ENSG00000101412/ENSG00000126458/ENSG00000106052/ENSG00000185345/ENSG00000104765	ATF4/GABARAPL1/SQSTM1/OPTN/CALCOCO2/NBR1/ULK1/E2F1/RRAS/TAX1BP1/PRKN/BNIP3L	hsa:468/hsa:23710/hsa:8878/hsa:10133/hsa:10241/hsa:4077/hsa:8408/hsa:1869/hsa:6237/hsa:8887/hsa:5071/hsa:665	12	2	ENSG00000101412/ENSG00000185345	10	ENSG00000128272/ENSG00000139112/ENSG00000161011/ENSG00000123240/ENSG00000136436/ENSG00000188554/ENSG00000177169/ENSG00000126458/ENSG00000106052/ENSG00000104765
hsa05418	Fluid shear stress and atherosclerosis	20/682	121/5864	0.0649138736083566	0.702460846547574	ENSG00000166598/ENSG00000080824/ENSG00000178726/ENSG00000259207/ENSG00000161011/ENSG00000112715/ENSG00000160014/ENSG00000116584/ENSG00000145675/ENSG00000169439/ENSG00000075624/ENSG00000116044/ENSG00000100292/ENSG00000127528/ENSG00000090339/ENSG00000197461/ENSG00000130707/ENSG00000171791/ENSG00000078401/ENSG00000115594	HSP90B1/HSP90AA1/THBD/ITGB3/SQSTM1/VEGFA/CALM3/ARHGEF2/PIK3R1/SDC2/ACTB/NFE2L2/HMOX1/KLF2/ICAM1/PDGFA/ASS1/BCL2/EDN1/IL1R1	hsa:7184/hsa:3320/hsa:7056/hsa:3690/hsa:8878/hsa:7422/hsa:808/hsa:9181/hsa:5295/hsa:6383/hsa:60/hsa:4780/hsa:3162/hsa:10365/hsa:3383/hsa:5154/hsa:445/hsa:596/hsa:1906/hsa:3554	20	9	ENSG00000080824/ENSG00000259207/ENSG00000160014/ENSG00000145675/ENSG00000169439/ENSG00000075624/ENSG00000171791/ENSG00000078401/ENSG00000115594	11	ENSG00000166598/ENSG00000178726/ENSG00000161011/ENSG00000112715/ENSG00000116584/ENSG00000116044/ENSG00000100292/ENSG00000127528/ENSG00000090339/ENSG00000197461/ENSG00000130707
hsa00250	Alanine, aspartate and glutamate metabolism	7/682	32/5864	0.0705377344780344	0.704736887653297	ENSG00000120053/ENSG00000070669/ENSG00000198380/ENSG00000166123/ENSG00000130707/ENSG00000177181/ENSG00000112294	GOT1/ASNS/GFPT1/GPT2/ASS1/RIMKLA/ALDH5A1	hsa:2805/hsa:440/hsa:2673/hsa:84706/hsa:445/hsa:284716/hsa:7915	7	2	ENSG00000177181/ENSG00000112294	5	ENSG00000120053/ENSG00000070669/ENSG00000198380/ENSG00000166123/ENSG00000130707
hsa00220	Arginine biosynthesis	5/682	20/5864	0.0739088194483943	0.704736887653297	ENSG00000120053/ENSG00000089250/ENSG00000166123/ENSG00000130707/ENSG00000081181	GOT1/NOS1/GPT2/ASS1/ARG2	hsa:2805/hsa:4842/hsa:84706/hsa:445/hsa:384	5	1	ENSG00000089250	4	ENSG00000120053/ENSG00000166123/ENSG00000130707/ENSG00000081181
hsa05219	Bladder cancer	8/682	39/5864	0.0760205535516729	0.704736887653297	ENSG00000124762/ENSG00000007968/ENSG00000112715/ENSG00000068078/ENSG00000137801/ENSG00000101412/ENSG00000196730/ENSG00000196611	CDKN1A/E2F2/VEGFA/FGFR3/THBS1/E2F1/DAPK1/MMP1	hsa:1026/hsa:1870/hsa:7422/hsa:2261/hsa:7057/hsa:1869/hsa:1612/hsa:4312	8	4	ENSG00000007968/ENSG00000068078/ENSG00000137801/ENSG00000101412	4	ENSG00000124762/ENSG00000112715/ENSG00000196730/ENSG00000196611
hsa04612	Antigen processing and presentation	7/682	33/5864	0.0809782415228755	0.704736887653297	ENSG00000044574/ENSG00000109971/ENSG00000179218/ENSG00000167004/ENSG00000080824/ENSG00000127022/ENSG00000126803	HSPA5/HSPA8/CALR/PDIA3/HSP90AA1/CANX/HSPA2	hsa:3309/hsa:3312/hsa:811/hsa:2923/hsa:3320/hsa:821/hsa:3306	7	3	ENSG00000109971/ENSG00000080824/ENSG00000126803	4	ENSG00000044574/ENSG00000179218/ENSG00000167004/ENSG00000127022
hsa00512	Mucin type O-glycan biosynthesis	6/682	27/5864	0.0853325342620848	0.704736887653297	ENSG00000164574/ENSG00000140297/ENSG00000119514/ENSG00000178234/ENSG00000257594/ENSG00000182870	GALNT10/GCNT3/GALNT12/GALNT11/GALNT4/GALNT9	hsa:55568/hsa:9245/hsa:79695/hsa:63917/hsa:8693/hsa:50614	6	4	ENSG00000164574/ENSG00000119514/ENSG00000178234/ENSG00000257594	2	ENSG00000140297/ENSG00000182870
hsa00910	Nitrogen metabolism	4/682	15/5864	0.0872567036836309	0.704736887653297	ENSG00000104267/ENSG00000074410/ENSG00000169239/ENSG00000118298	CA2/CA12/CA5B/CA14	hsa:760/hsa:771/hsa:11238/hsa:23632	4	3	ENSG00000104267/ENSG00000074410/ENSG00000118298	1	ENSG00000169239
hsa00900	Terpenoid backbone biosynthesis	5/682	21/5864	0.0881394109129524	0.704736887653297	ENSG00000112972/ENSG00000067064/ENSG00000120437/ENSG00000148459/ENSG00000110921	HMGCS1/IDI1/ACAT2/PDSS1/MVK	hsa:3157/hsa:3422/hsa:39/hsa:23590/hsa:4598	5	5	ENSG00000112972/ENSG00000067064/ENSG00000120437/ENSG00000148459/ENSG00000110921	0
hsa04640	Hematopoietic cell lineage	11/682	61/5864	0.090900028066411	0.704736887653297	ENSG00000196352/ENSG00000198223/ENSG00000272398/ENSG00000012124/ENSG00000259207/ENSG00000187266/ENSG00000164171/ENSG00000104894/ENSG00000185245/ENSG00000115594/ENSG00000160712	CD55/CSF2RA/CD24/CD22/ITGB3/EPOR/ITGA2/CD37/GP1BA/IL1R1/IL6R	hsa:1604/hsa:1438/hsa:100133941/hsa:933/hsa:3690/hsa:2057/hsa:3673/hsa:951/hsa:2811/hsa:3554/hsa:3570	11	7	ENSG00000272398/ENSG00000259207/ENSG00000164171/ENSG00000104894/ENSG00000185245/ENSG00000115594/ENSG00000160712	4	ENSG00000196352/ENSG00000198223/ENSG00000012124/ENSG00000187266
hsa05218	Melanoma	11/682	61/5864	0.090900028066411	0.704736887653297	ENSG00000116717/ENSG00000124762/ENSG00000138685/ENSG00000007968/ENSG00000145675/ENSG00000156427/ENSG00000101412/ENSG00000197461/ENSG00000130222/ENSG00000105810/ENSG00000170962	GADD45A/CDKN1A/FGF2/E2F2/PIK3R1/FGF18/E2F1/PDGFA/GADD45G/CDK6/PDGFD	hsa:1647/hsa:1026/hsa:2247/hsa:1870/hsa:5295/hsa:8817/hsa:1869/hsa:5154/hsa:10912/hsa:1021/hsa:80310	11	6	ENSG00000007968/ENSG00000145675/ENSG00000156427/ENSG00000101412/ENSG00000105810/ENSG00000170962	5	ENSG00000116717/ENSG00000124762/ENSG00000138685/ENSG00000197461/ENSG00000130222
hsa05226	Gastric cancer	20/682	127/5864	0.0962953803449802	0.704736887653297	ENSG00000116717/ENSG00000124762/ENSG00000138685/ENSG00000007968/ENSG00000154764/ENSG00000145675/ENSG00000175305/ENSG00000156427/ENSG00000180340/ENSG00000105173/ENSG00000123374/ENSG00000165879/ENSG00000101412/ENSG00000188064/ENSG00000171791/ENSG00000130222/ENSG00000181274/ENSG00000164690/ENSG00000148082/ENSG00000164362	GADD45A/CDKN1A/FGF2/E2F2/WNT7A/PIK3R1/CCNE2/FGF18/FZD2/CCNE1/CDK2/FRAT1/E2F1/WNT7B/BCL2/GADD45G/FRAT2/SHH/SHC3/TERT	hsa:1647/hsa:1026/hsa:2247/hsa:1870/hsa:7476/hsa:5295/hsa:9134/hsa:8817/hsa:2535/hsa:898/hsa:1017/hsa:10023/hsa:1869/hsa:7477/hsa:596/hsa:10912/hsa:23401/hsa:6469/hsa:53358/hsa:7015	20	12	ENSG00000007968/ENSG00000154764/ENSG00000145675/ENSG00000175305/ENSG00000156427/ENSG00000105173/ENSG00000123374/ENSG00000101412/ENSG00000188064/ENSG00000171791/ENSG00000148082/ENSG00000164362	8	ENSG00000116717/ENSG00000124762/ENSG00000138685/ENSG00000180340/ENSG00000165879/ENSG00000130222/ENSG00000181274/ENSG00000164690
hsa04611	Platelet activation	17/682	105/5864	0.0975712218245122	0.704736887653297	ENSG00000259207/ENSG00000065534/ENSG00000145675/ENSG00000171914/ENSG00000075624/ENSG00000010810/ENSG00000072062/ENSG00000164171/ENSG00000116711/ENSG00000101333/ENSG00000185245/ENSG00000108821/ENSG00000127533/ENSG00000105499/ENSG00000169860/ENSG00000095303/ENSG00000110799	ITGB3/MYLK/PIK3R1/TLN2/ACTB/FYN/PRKACA/ITGA2/PLA2G4A/PLCB4/GP1BA/COL1A1/F2RL3/PLA2G4C/P2RY1/PTGS1/VWF	hsa:3690/hsa:4638/hsa:5295/hsa:83660/hsa:60/hsa:2534/hsa:5566/hsa:3673/hsa:5321/hsa:5332/hsa:2811/hsa:1277/hsa:9002/hsa:8605/hsa:5028/hsa:5742/hsa:7450	17	13	ENSG00000259207/ENSG00000065534/ENSG00000145675/ENSG00000171914/ENSG00000075624/ENSG00000072062/ENSG00000164171/ENSG00000116711/ENSG00000185245/ENSG00000108821/ENSG00000169860/ENSG00000095303/ENSG00000110799	4	ENSG00000010810/ENSG00000101333/ENSG00000127533/ENSG00000105499
hsa04530	Tight junction	23/682	150/5864	0.0991596656819257	0.704736887653297	ENSG00000123416/ENSG00000163347/ENSG00000127824/ENSG00000116584/ENSG00000132646/ENSG00000075624/ENSG00000133026/ENSG00000109756/ENSG00000072062/ENSG00000156299/ENSG00000095015/ENSG00000113946/ENSG00000119139/ENSG00000069869/ENSG00000253958/ENSG00000181885/ENSG00000167552/ENSG00000157388/ENSG00000128849/ENSG00000105289/ENSG00000074211/ENSG00000070831/ENSG00000106526	TUBA1B/CLDN1/TUBA4A/ARHGEF2/PCNA/ACTB/MYH10/RAPGEF2/PRKACA/TIAM1/MAP3K1/CLDN16/TJP2/NEDD4/CLDN23/CLDN7/TUBA1A/CACNA1D/CGNL1/TJP3/PPP2R2C/CDC42/ACTR3C	hsa:10376/hsa:9076/hsa:7277/hsa:9181/hsa:5111/hsa:60/hsa:4628/hsa:9693/hsa:5566/hsa:7074/hsa:4214/hsa:10686/hsa:9414/hsa:4734/hsa:137075/hsa:1366/hsa:7846/hsa:776/hsa:84952/hsa:27134/hsa:5522/hsa:998/hsa:653857	23	14	ENSG00000123416/ENSG00000127824/ENSG00000132646/ENSG00000075624/ENSG00000133026/ENSG00000072062/ENSG00000156299/ENSG00000095015/ENSG00000119139/ENSG00000167552/ENSG00000157388/ENSG00000128849/ENSG00000070831/ENSG00000106526	9	ENSG00000163347/ENSG00000116584/ENSG00000109756/ENSG00000113946/ENSG00000069869/ENSG00000253958/ENSG00000181885/ENSG00000105289/ENSG00000074211
hsa04934	Cushing syndrome	21/682	135/5864	0.0994065335762324	0.704736887653297	ENSG00000128272/ENSG00000130164/ENSG00000124762/ENSG00000007968/ENSG00000154764/ENSG00000175305/ENSG00000123080/ENSG00000180340/ENSG00000105173/ENSG00000123374/ENSG00000072062/ENSG00000101412/ENSG00000146592/ENSG00000182158/ENSG00000188064/ENSG00000171303/ENSG00000143578/ENSG00000101333/ENSG00000105810/ENSG00000157388/ENSG00000185630	ATF4/LDLR/CDKN1A/E2F2/WNT7A/CCNE2/CDKN2C/FZD2/CCNE1/CDK2/PRKACA/E2F1/CREB5/CREB3L2/WNT7B/KCNK3/CREB3L4/PLCB4/CDK6/CACNA1D/PBX1	hsa:468/hsa:3949/hsa:1026/hsa:1870/hsa:7476/hsa:9134/hsa:1031/hsa:2535/hsa:898/hsa:1017/hsa:5566/hsa:1869/hsa:9586/hsa:64764/hsa:7477/hsa:3777/hsa:148327/hsa:5332/hsa:1021/hsa:776/hsa:5087	21	14	ENSG00000130164/ENSG00000007968/ENSG00000154764/ENSG00000175305/ENSG00000123080/ENSG00000105173/ENSG00000123374/ENSG00000072062/ENSG00000101412/ENSG00000188064/ENSG00000171303/ENSG00000105810/ENSG00000157388/ENSG00000185630	7	ENSG00000128272/ENSG00000124762/ENSG00000180340/ENSG00000146592/ENSG00000182158/ENSG00000143578/ENSG00000101333
hsa04145	Phagosome	18/682	113/5864	0.101643021002225	0.704736887653297	ENSG00000179218/ENSG00000259207/ENSG00000123416/ENSG00000127824/ENSG00000104833/ENSG00000089250/ENSG00000075624/ENSG00000127022/ENSG00000169231/ENSG00000137801/ENSG00000137267/ENSG00000188229/ENSG00000164171/ENSG00000118004/ENSG00000167552/ENSG00000101162/ENSG00000159403/ENSG00000167705	CALR/ITGB3/TUBA1B/TUBA4A/TUBB4A/NOS1/ACTB/CANX/THBS3/THBS1/TUBB2A/TUBB4B/ITGA2/COLEC11/TUBA1A/TUBB1/C1R/RILP	hsa:811/hsa:3690/hsa:10376/hsa:7277/hsa:10382/hsa:4842/hsa:60/hsa:821/hsa:7059/hsa:7057/hsa:7280/hsa:10383/hsa:3673/hsa:78989/hsa:7846/hsa:81027/hsa:715/hsa:83547	18	13	ENSG00000259207/ENSG00000123416/ENSG00000127824/ENSG00000104833/ENSG00000089250/ENSG00000075624/ENSG00000137801/ENSG00000137267/ENSG00000188229/ENSG00000164171/ENSG00000167552/ENSG00000101162/ENSG00000159403	5	ENSG00000179218/ENSG00000127022/ENSG00000169231/ENSG00000118004/ENSG00000167705
hsa04217	Necroptosis	20/682	128/5864	0.102333871167175	0.704736887653297	ENSG00000080824/ENSG00000161011/ENSG00000167996/ENSG00000125826/ENSG00000120889/ENSG00000100994/ENSG00000115415/ENSG00000188486/ENSG00000169100/ENSG00000164695/ENSG00000181218/ENSG00000189403/ENSG00000158792/ENSG00000064012/ENSG00000171791/ENSG00000116711/ENSG00000166311/ENSG00000105499/ENSG00000180573/ENSG00000121858	HSP90AA1/SQSTM1/FTH1/RBCK1/TNFRSF10B/PYGB/STAT1/H2AFX/SLC25A6/CHMP4C/HIST3H2A/HMGB1/SPATA2L/CASP8/BCL2/PLA2G4A/SMPD1/PLA2G4C/HIST1H2AC/TNFSF10	hsa:3320/hsa:8878/hsa:2495/hsa:10616/hsa:8795/hsa:5834/hsa:6772/hsa:3014/hsa:293/hsa:92421/hsa:92815/hsa:3146/hsa:124044/hsa:841/hsa:596/hsa:5321/hsa:6609/hsa:8605/hsa:8334/hsa:8743	20	8	ENSG00000080824/ENSG00000115415/ENSG00000188486/ENSG00000189403/ENSG00000171791/ENSG00000116711/ENSG00000166311/ENSG00000121858	12	ENSG00000161011/ENSG00000167996/ENSG00000125826/ENSG00000120889/ENSG00000100994/ENSG00000169100/ENSG00000164695/ENSG00000181218/ENSG00000158792/ENSG00000064012/ENSG00000105499/ENSG00000180573
hsa04015	Rap1 signaling pathway	27/682	181/5864	0.102338029890248	0.704736887653297	ENSG00000259207/ENSG00000138685/ENSG00000125968/ENSG00000112715/ENSG00000160014/ENSG00000145675/ENSG00000171914/ENSG00000075624/ENSG00000156427/ENSG00000079337/ENSG00000076864/ENSG00000068078/ENSG00000109756/ENSG00000137801/ENSG00000156299/ENSG00000126458/ENSG00000197461/ENSG00000138193/ENSG00000081026/ENSG00000101333/ENSG00000169242/ENSG00000243364/ENSG00000266094/ENSG00000070831/ENSG00000127533…	ITGB3/FGF2/ID1/VEGFA/CALM3/PIK3R1/TLN2/ACTB/FGF18/RAPGEF3/RAP1GAP/FGFR3/RAPGEF2/THBS1/TIAM1/RRAS/PDGFA/PLCE1/MAGI3/PLCB4/EFNA1/EFNA4/RASSF5/CDC42/F2RL3/P2RY1/PDGFD	hsa:3690/hsa:2247/hsa:3397/hsa:7422/hsa:808/hsa:5295/hsa:83660/hsa:60/hsa:8817/hsa:10411/hsa:5909/hsa:2261/hsa:9693/hsa:7057/hsa:7074/hsa:6237/hsa:5154/hsa:51196/hsa:260425/hsa:5332/hsa:1942/hsa:1945/hsa:83593/hsa:998/hsa:9002/hsa:5028/hsa:80310	27	18	ENSG00000259207/ENSG00000125968/ENSG00000160014/ENSG00000145675/ENSG00000171914/ENSG00000075624/ENSG00000156427/ENSG00000079337/ENSG00000076864/ENSG00000068078/ENSG00000137801/ENSG00000156299/ENSG00000138193/ENSG00000081026/ENSG00000266094/ENSG00000070831/ENSG00000169860/ENSG00000170962	9	ENSG00000138685/ENSG00000112715/ENSG00000109756/ENSG00000126458/ENSG00000197461/ENSG00000101333/ENSG00000169242/ENSG00000243364/ENSG00000127533
hsa03420	Nucleotide excision repair	8/682	42/5864	0.107564282635436	0.724266169745266	ENSG00000105486/ENSG00000177084/ENSG00000132646/ENSG00000111445/ENSG00000133119/ENSG00000100479/ENSG00000175482/ENSG00000272047	LIG1/POLE/PCNA/RFC5/RFC3/POLE2/POLD4/GTF2H5	hsa:3978/hsa:5426/hsa:5111/hsa:5985/hsa:5983/hsa:5427/hsa:57804/hsa:404672	8	7	ENSG00000105486/ENSG00000177084/ENSG00000132646/ENSG00000111445/ENSG00000133119/ENSG00000100479/ENSG00000272047	1	ENSG00000175482
hsa05200	Pathways in cancer	61/682	451/5864	0.110703352906176	0.729198172403723	ENSG00000116717/ENSG00000166598/ENSG00000105327/ENSG00000198223/ENSG00000187498/ENSG00000127920/ENSG00000080824/ENSG00000145604/ENSG00000124762/ENSG00000138685/ENSG00000007968/ENSG00000112715/ENSG00000160014/ENSG00000115415/ENSG00000154764/ENSG00000145675/ENSG00000112576/ENSG00000175305/ENSG00000123975/ENSG00000156427/ENSG00000085276/ENSG00000116044/ENSG00000089685/ENSG00000068078/ENSG00000164683…	GADD45A/HSP90B1/BBC3/CSF2RA/COL4A1/GNG11/HSP90AA1/SKP2/CDKN1A/FGF2/E2F2/VEGFA/CALM3/STAT1/WNT7A/PIK3R1/CCND3/CCNE2/CKS2/FGF18/MECOM/NFE2L2/BIRC5/FGFR3/HEY1/FZD2/CCNE1/CDK2/PRKACA/HMOX1/FRAT1/E2F1/PTCH1/DAPK1/GNB4/CASP8/PLEKHG5/MMP1/PDGFA/WNT7B/COL4A3/PTGER4/EPOR/ITGA2/BCL2/IL15RA/GADD45G/FRAT2/PLCB4/CDK6/SHH/GNG13/PPARG/CXCR4/IL2RB/IL6R/RASSF5/TERT/KIF7/CDC42/F2RL3	hsa:1647/hsa:7184/hsa:27113/hsa:1438/hsa:1282/hsa:2791/hsa:3320/hsa:6502/hsa:1026/hsa:2247/hsa:1870/hsa:7422/hsa:808/hsa:6772/hsa:7476/hsa:5295/hsa:896/hsa:9134/hsa:1164/hsa:8817/hsa:2122/hsa:4780/hsa:332/hsa:2261/hsa:23462/hsa:2535/hsa:898/hsa:1017/hsa:5566/hsa:3162/hsa:10023/hsa:1869/hsa:5727/hsa:1612/hsa:59345/hsa:841/hsa:57449/hsa:4312/hsa:5154/hsa:7477/hsa:1285/hsa:5734/hsa:2057/hsa:3673/hsa…	61	33	ENSG00000187498/ENSG00000127920/ENSG00000080824/ENSG00000145604/ENSG00000007968/ENSG00000160014/ENSG00000115415/ENSG00000154764/ENSG00000145675/ENSG00000112576/ENSG00000175305/ENSG00000123975/ENSG00000156427/ENSG00000085276/ENSG00000089685/ENSG00000068078/ENSG00000105173/ENSG00000123374/ENSG00000072062/ENSG00000101412/ENSG00000114450/ENSG00000188064/ENSG00000171522/ENSG00000164171/ENSG00000171791…	28	ENSG00000116717/ENSG00000166598/ENSG00000105327/ENSG00000198223/ENSG00000124762/ENSG00000138685/ENSG00000112715/ENSG00000116044/ENSG00000164683/ENSG00000180340/ENSG00000100292/ENSG00000165879/ENSG00000185920/ENSG00000196730/ENSG00000064012/ENSG00000171680/ENSG00000196611/ENSG00000197461/ENSG00000169031/ENSG00000187266/ENSG00000134470/ENSG00000130222/ENSG00000181274/ENSG00000101333/ENSG00000164690…
hsa05163	Human cytomegalovirus infection	26/682	176/5864	0.116844150417215	0.738724459881709	ENSG00000179218/ENSG00000128272/ENSG00000127920/ENSG00000167004/ENSG00000259207/ENSG00000124762/ENSG00000187840/ENSG00000007968/ENSG00000112715/ENSG00000160014/ENSG00000145675/ENSG00000072062/ENSG00000101412/ENSG00000146592/ENSG00000114450/ENSG00000064012/ENSG00000182158/ENSG00000171522/ENSG00000143578/ENSG00000101333/ENSG00000105810/ENSG00000127588/ENSG00000115594/ENSG00000100968/ENSG00000121966…	CALR/ATF4/GNG11/PDIA3/ITGB3/CDKN1A/EIF4EBP1/E2F2/VEGFA/CALM3/PIK3R1/PRKACA/E2F1/CREB5/GNB4/CASP8/CREB3L2/PTGER4/CREB3L4/PLCB4/CDK6/GNG13/IL1R1/NFATC4/CXCR4/IL6R	hsa:811/hsa:468/hsa:2791/hsa:2923/hsa:3690/hsa:1026/hsa:1978/hsa:1870/hsa:7422/hsa:808/hsa:5295/hsa:5566/hsa:1869/hsa:9586/hsa:59345/hsa:841/hsa:64764/hsa:5734/hsa:148327/hsa:5332/hsa:1021/hsa:51764/hsa:3554/hsa:4776/hsa:7852/hsa:3570	26	14	ENSG00000127920/ENSG00000259207/ENSG00000007968/ENSG00000160014/ENSG00000145675/ENSG00000072062/ENSG00000101412/ENSG00000114450/ENSG00000171522/ENSG00000105810/ENSG00000127588/ENSG00000115594/ENSG00000121966/ENSG00000160712	12	ENSG00000179218/ENSG00000128272/ENSG00000167004/ENSG00000124762/ENSG00000187840/ENSG00000112715/ENSG00000146592/ENSG00000064012/ENSG00000182158/ENSG00000143578/ENSG00000101333/ENSG00000100968
hsa04210	Apoptosis	19/682	123/5864	0.118736104345854	0.738724459881709	ENSG00000175197/ENSG00000116717/ENSG00000105327/ENSG00000113368/ENSG00000128272/ENSG00000123416/ENSG00000127824/ENSG00000120889/ENSG00000176619/ENSG00000145675/ENSG00000075624/ENSG00000089685/ENSG00000178607/ENSG00000064012/ENSG00000135116/ENSG00000171791/ENSG00000130222/ENSG00000167552/ENSG00000121858	DDIT3/GADD45A/BBC3/LMNB1/ATF4/TUBA1B/TUBA4A/TNFRSF10B/LMNB2/PIK3R1/ACTB/BIRC5/ERN1/CASP8/HRK/BCL2/GADD45G/TUBA1A/TNFSF10	hsa:1649/hsa:1647/hsa:27113/hsa:4001/hsa:468/hsa:10376/hsa:7277/hsa:8795/hsa:84823/hsa:5295/hsa:60/hsa:332/hsa:2081/hsa:841/hsa:8739/hsa:596/hsa:10912/hsa:7846/hsa:8743	19	10	ENSG00000113368/ENSG00000123416/ENSG00000127824/ENSG00000176619/ENSG00000145675/ENSG00000075624/ENSG00000089685/ENSG00000171791/ENSG00000167552/ENSG00000121858	9	ENSG00000175197/ENSG00000116717/ENSG00000105327/ENSG00000128272/ENSG00000120889/ENSG00000178607/ENSG00000064012/ENSG00000135116/ENSG00000130222
hsa05030	Cocaine addiction	8/682	43/5864	0.119463691532026	0.738724459881709	ENSG00000128272/ENSG00000072062/ENSG00000146592/ENSG00000176697/ENSG00000105464/ENSG00000160360/ENSG00000182158/ENSG00000143578	ATF4/PRKACA/CREB5/BDNF/GRIN2D/GPSM1/CREB3L2/CREB3L4	hsa:468/hsa:5566/hsa:9586/hsa:627/hsa:2906/hsa:26086/hsa:64764/hsa:148327	8	1	ENSG00000072062	7	ENSG00000128272/ENSG00000146592/ENSG00000176697/ENSG00000105464/ENSG00000160360/ENSG00000182158/ENSG00000143578
hsa04211	Longevity regulating pathway	13/682	79/5864	0.12317199559875	0.746422293328426	ENSG00000130766/ENSG00000128272/ENSG00000187840/ENSG00000145675/ENSG00000175224/ENSG00000177169/ENSG00000072062/ENSG00000146592/ENSG00000182158/ENSG00000023287/ENSG00000143578/ENSG00000132170/ENSG00000080546	SESN2/ATF4/EIF4EBP1/PIK3R1/ATG13/ULK1/PRKACA/CREB5/CREB3L2/RB1CC1/CREB3L4/PPARG/SESN1	hsa:83667/hsa:468/hsa:1978/hsa:5295/hsa:9776/hsa:8408/hsa:5566/hsa:9586/hsa:64764/hsa:9821/hsa:148327/hsa:5468/hsa:27244	13	3	ENSG00000145675/ENSG00000072062/ENSG00000080546	10	ENSG00000130766/ENSG00000128272/ENSG00000187840/ENSG00000175224/ENSG00000177169/ENSG00000146592/ENSG00000182158/ENSG00000023287/ENSG00000143578/ENSG00000132170
hsa04510	Focal adhesion	26/682	178/5864	0.128645272014774	0.764304263146597	ENSG00000041982/ENSG00000187498/ENSG00000259207/ENSG00000065534/ENSG00000112715/ENSG00000145675/ENSG00000112576/ENSG00000171914/ENSG00000075624/ENSG00000105855/ENSG00000010810/ENSG00000136068/ENSG00000169231/ENSG00000137801/ENSG00000135424/ENSG00000197461/ENSG00000169031/ENSG00000164171/ENSG00000171791/ENSG00000141968/ENSG00000108821/ENSG00000148082/ENSG00000115221/ENSG00000070831/ENSG00000170962…	TNC/COL4A1/ITGB3/MYLK/VEGFA/PIK3R1/CCND3/TLN2/ACTB/ITGB8/FYN/FLNB/THBS3/THBS1/ITGA7/PDGFA/COL4A3/ITGA2/BCL2/VAV1/COL1A1/SHC3/ITGB6/CDC42/PDGFD/VWF	hsa:3371/hsa:1282/hsa:3690/hsa:4638/hsa:7422/hsa:5295/hsa:896/hsa:83660/hsa:60/hsa:3696/hsa:2534/hsa:2317/hsa:7059/hsa:7057/hsa:3679/hsa:5154/hsa:1285/hsa:3673/hsa:596/hsa:7409/hsa:1277/hsa:53358/hsa:3694/hsa:998/hsa:80310/hsa:7450	26	18	ENSG00000187498/ENSG00000259207/ENSG00000065534/ENSG00000145675/ENSG00000112576/ENSG00000171914/ENSG00000075624/ENSG00000105855/ENSG00000137801/ENSG00000135424/ENSG00000164171/ENSG00000171791/ENSG00000108821/ENSG00000148082/ENSG00000115221/ENSG00000070831/ENSG00000170962/ENSG00000110799	8	ENSG00000041982/ENSG00000112715/ENSG00000010810/ENSG00000136068/ENSG00000169231/ENSG00000197461/ENSG00000169031/ENSG00000141968
hsa04014	Ras signaling pathway	28/682	195/5864	0.137535756521298	0.791272986485178	ENSG00000127920/ENSG00000138685/ENSG00000112715/ENSG00000160014/ENSG00000145675/ENSG00000156427/ENSG00000068078/ENSG00000072062/ENSG00000156299/ENSG00000033327/ENSG00000111344/ENSG00000114450/ENSG00000176697/ENSG00000126458/ENSG00000197461/ENSG00000138193/ENSG00000116711/ENSG00000169242/ENSG00000184381/ENSG00000127588/ENSG00000143344/ENSG00000243364/ENSG00000148082/ENSG00000266094/ENSG00000070831…	GNG11/FGF2/VEGFA/CALM3/PIK3R1/FGF18/FGFR3/PRKACA/TIAM1/GAB2/RASAL1/GNB4/BDNF/RRAS/PDGFA/PLCE1/PLA2G4A/EFNA1/PLA2G6/GNG13/RGL1/EFNA4/SHC3/RASSF5/CDC42/PLA2G4C/REL/PDGFD	hsa:2791/hsa:2247/hsa:7422/hsa:808/hsa:5295/hsa:8817/hsa:2261/hsa:5566/hsa:7074/hsa:9846/hsa:8437/hsa:59345/hsa:627/hsa:6237/hsa:5154/hsa:51196/hsa:5321/hsa:1942/hsa:8398/hsa:51764/hsa:23179/hsa:1945/hsa:53358/hsa:83593/hsa:998/hsa:8605/hsa:5966/hsa:80310	28	18	ENSG00000127920/ENSG00000160014/ENSG00000145675/ENSG00000156427/ENSG00000068078/ENSG00000072062/ENSG00000156299/ENSG00000111344/ENSG00000114450/ENSG00000138193/ENSG00000116711/ENSG00000127588/ENSG00000143344/ENSG00000148082/ENSG00000266094/ENSG00000070831/ENSG00000162924/ENSG00000170962	10	ENSG00000138685/ENSG00000112715/ENSG00000033327/ENSG00000176697/ENSG00000126458/ENSG00000197461/ENSG00000169242/ENSG00000184381/ENSG00000243364/ENSG00000105499
hsa04514	Cell adhesion molecules (CAMs)	16/682	103/5864	0.138407486084866	0.791272986485178	ENSG00000012124/ENSG00000163347/ENSG00000169439/ENSG00000105855/ENSG00000162512/ENSG00000105695/ENSG00000038427/ENSG00000113946/ENSG00000090339/ENSG00000129910/ENSG00000253958/ENSG00000181885/ENSG00000172260/ENSG00000091129/ENSG00000149564/ENSG00000160223	CD22/CLDN1/SDC2/ITGB8/SDC3/MAG/VCAN/CLDN16/ICAM1/CDH15/CLDN23/CLDN7/NEGR1/NRCAM/ESAM/ICOSLG	hsa:933/hsa:9076/hsa:6383/hsa:3696/hsa:9672/hsa:4099/hsa:1462/hsa:10686/hsa:3383/hsa:1013/hsa:137075/hsa:1366/hsa:257194/hsa:4897/hsa:90952/hsa:23308	16	7	ENSG00000169439/ENSG00000105855/ENSG00000162512/ENSG00000038427/ENSG00000172260/ENSG00000149564/ENSG00000160223	9	ENSG00000012124/ENSG00000163347/ENSG00000105695/ENSG00000113946/ENSG00000090339/ENSG00000129910/ENSG00000253958/ENSG00000181885/ENSG00000091129
hsa05169	Epstein-Barr virus infection	23/682	157/5864	0.14287697207853	0.80169856555175	ENSG00000116717/ENSG00000179218/ENSG00000167004/ENSG00000145604/ENSG00000124762/ENSG00000007968/ENSG00000145386/ENSG00000115415/ENSG00000145675/ENSG00000112576/ENSG00000175305/ENSG00000105173/ENSG00000104856/ENSG00000123374/ENSG00000101412/ENSG00000111331/ENSG00000064012/ENSG00000090339/ENSG00000069869/ENSG00000185507/ENSG00000171791/ENSG00000130222/ENSG00000105810	GADD45A/CALR/PDIA3/SKP2/CDKN1A/E2F2/CCNA2/STAT1/PIK3R1/CCND3/CCNE2/CCNE1/RELB/CDK2/E2F1/OAS3/CASP8/ICAM1/NEDD4/IRF7/BCL2/GADD45G/CDK6	hsa:1647/hsa:811/hsa:2923/hsa:6502/hsa:1026/hsa:1870/hsa:890/hsa:6772/hsa:5295/hsa:896/hsa:9134/hsa:898/hsa:5971/hsa:1017/hsa:1869/hsa:4940/hsa:841/hsa:3383/hsa:4734/hsa:3665/hsa:596/hsa:10912/hsa:1021	23	13	ENSG00000145604/ENSG00000007968/ENSG00000145386/ENSG00000115415/ENSG00000145675/ENSG00000112576/ENSG00000175305/ENSG00000105173/ENSG00000123374/ENSG00000101412/ENSG00000111331/ENSG00000171791/ENSG00000105810	10	ENSG00000116717/ENSG00000179218/ENSG00000167004/ENSG00000124762/ENSG00000104856/ENSG00000064012/ENSG00000090339/ENSG00000069869/ENSG00000185507/ENSG00000130222
hsa04725	Cholinergic synapse	15/682	97/5864	0.151916456701336	0.835064915357011	ENSG00000128272/ENSG00000127920/ENSG00000145675/ENSG00000010810/ENSG00000072062/ENSG00000146592/ENSG00000114450/ENSG00000182158/ENSG00000117013/ENSG00000171791/ENSG00000143578/ENSG00000101333/ENSG00000157388/ENSG00000127588/ENSG00000184156	ATF4/GNG11/PIK3R1/FYN/PRKACA/CREB5/GNB4/CREB3L2/KCNQ4/BCL2/CREB3L4/PLCB4/CACNA1D/GNG13/KCNQ3	hsa:468/hsa:2791/hsa:5295/hsa:2534/hsa:5566/hsa:9586/hsa:59345/hsa:64764/hsa:9132/hsa:596/hsa:148327/hsa:5332/hsa:776/hsa:51764/hsa:3786	15	7	ENSG00000127920/ENSG00000145675/ENSG00000072062/ENSG00000114450/ENSG00000171791/ENSG00000157388/ENSG00000127588	8	ENSG00000128272/ENSG00000010810/ENSG00000146592/ENSG00000182158/ENSG00000117013/ENSG00000143578/ENSG00000101333/ENSG00000184156
hsa05205	Proteoglycans in cancer	26/682	182/5864	0.154335429900966	0.835064915357011	ENSG00000063046/ENSG00000259207/ENSG00000142798/ENSG00000124762/ENSG00000138685/ENSG00000112715/ENSG00000150593/ENSG00000154764/ENSG00000145675/ENSG00000169439/ENSG00000075624/ENSG00000136068/ENSG00000180340/ENSG00000137801/ENSG00000029534/ENSG00000072062/ENSG00000156299/ENSG00000185920/ENSG00000126458/ENSG00000188064/ENSG00000164171/ENSG00000138193/ENSG00000145362/ENSG00000151150/ENSG00000164690…	EIF4B/ITGB3/HSPG2/CDKN1A/FGF2/VEGFA/PDCD4/WNT7A/PIK3R1/SDC2/ACTB/FLNB/FZD2/THBS1/ANK1/PRKACA/TIAM1/PTCH1/RRAS/WNT7B/ITGA2/PLCE1/ANK2/ANK3/SHH/CDC42	hsa:1975/hsa:3690/hsa:3339/hsa:1026/hsa:2247/hsa:7422/hsa:27250/hsa:7476/hsa:5295/hsa:6383/hsa:60/hsa:2317/hsa:2535/hsa:7057/hsa:286/hsa:5566/hsa:7074/hsa:5727/hsa:6237/hsa:7477/hsa:3673/hsa:51196/hsa:287/hsa:288/hsa:6469/hsa:998	26	15	ENSG00000259207/ENSG00000142798/ENSG00000154764/ENSG00000145675/ENSG00000169439/ENSG00000075624/ENSG00000137801/ENSG00000029534/ENSG00000072062/ENSG00000156299/ENSG00000188064/ENSG00000164171/ENSG00000138193/ENSG00000151150/ENSG00000070831	11	ENSG00000063046/ENSG00000124762/ENSG00000138685/ENSG00000112715/ENSG00000150593/ENSG00000136068/ENSG00000180340/ENSG00000185920/ENSG00000126458/ENSG00000145362/ENSG00000164690
hsa05164	Influenza A	18/682	121/5864	0.162311373512806	0.840763984175707	ENSG00000109971/ENSG00000132002/ENSG00000120889/ENSG00000115415/ENSG00000145675/ENSG00000075624/ENSG00000102580/ENSG00000182481/ENSG00000169100/ENSG00000111331/ENSG00000101888/ENSG00000090339/ENSG00000150782/ENSG00000185507/ENSG00000137648/ENSG00000126803/ENSG00000115267/ENSG00000121858	HSPA8/DNAJB1/TNFRSF10B/STAT1/PIK3R1/ACTB/DNAJC3/KPNA2/SLC25A6/OAS3/NXT2/ICAM1/IL18/IRF7/TMPRSS4/HSPA2/IFIH1/TNFSF10	hsa:3312/hsa:3337/hsa:8795/hsa:6772/hsa:5295/hsa:60/hsa:5611/hsa:3838/hsa:293/hsa:4940/hsa:55916/hsa:3383/hsa:3606/hsa:3665/hsa:56649/hsa:3306/hsa:64135/hsa:8743	18	12	ENSG00000109971/ENSG00000132002/ENSG00000115415/ENSG00000145675/ENSG00000075624/ENSG00000182481/ENSG00000111331/ENSG00000101888/ENSG00000137648/ENSG00000126803/ENSG00000115267/ENSG00000121858	6	ENSG00000120889/ENSG00000102580/ENSG00000169100/ENSG00000090339/ENSG00000150782/ENSG00000185507
hsa04540	Gap junction	12/682	76/5864	0.167415412157179	0.840763984175707	ENSG00000123416/ENSG00000127824/ENSG00000104833/ENSG00000072062/ENSG00000137267/ENSG00000188229/ENSG00000170312/ENSG00000197461/ENSG00000101333/ENSG00000167552/ENSG00000101162/ENSG00000170962	TUBA1B/TUBA4A/TUBB4A/PRKACA/TUBB2A/TUBB4B/CDK1/PDGFA/PLCB4/TUBA1A/TUBB1/PDGFD	hsa:10376/hsa:7277/hsa:10382/hsa:5566/hsa:7280/hsa:10383/hsa:983/hsa:5154/hsa:5332/hsa:7846/hsa:81027/hsa:80310	12	10	ENSG00000123416/ENSG00000127824/ENSG00000104833/ENSG00000072062/ENSG00000137267/ENSG00000188229/ENSG00000170312/ENSG00000167552/ENSG00000101162/ENSG00000170962	2	ENSG00000197461/ENSG00000101333
hsa03460	Fanconi anemia pathway	9/682	54/5864	0.169693552600584	0.840763984175707	ENSG00000187741/ENSG00000172732/ENSG00000077152/ENSG00000140525/ENSG00000144554/ENSG00000136492/ENSG00000187790/ENSG00000197299/ENSG00000181544	FANCA/MUS81/UBE2T/FANCI/FANCD2/BRIP1/FANCM/BLM/FANCB	hsa:2175/hsa:80198/hsa:29089/hsa:55215/hsa:2177/hsa:83990/hsa:57697/hsa:641/hsa:2187	9	8	ENSG00000187741/ENSG00000077152/ENSG00000140525/ENSG00000144554/ENSG00000136492/ENSG00000187790/ENSG00000197299/ENSG00000181544	1	ENSG00000172732
hsa04610	Complement and coagulation cascades	9/682	54/5864	0.169693552600584	0.840763984175707	ENSG00000196352/ENSG00000178726/ENSG00000101000/ENSG00000167711/ENSG00000127533/ENSG00000166278/ENSG00000159403/ENSG00000176919/ENSG00000110799	CD55/THBD/PROCR/SERPINF2/F2RL3/C2/C1R/C8G/VWF	hsa:1604/hsa:7056/hsa:10544/hsa:5345/hsa:9002/hsa:717/hsa:715/hsa:733/hsa:7450	9	3	ENSG00000166278/ENSG00000159403/ENSG00000110799	6	ENSG00000196352/ENSG00000178726/ENSG00000101000/ENSG00000167711/ENSG00000127533/ENSG00000176919
hsa03440	Homologous recombination	7/682	40/5864	0.176575974481512	0.840763984175707	ENSG00000085999/ENSG00000172732/ENSG00000175482/ENSG00000196584/ENSG00000136492/ENSG00000138376/ENSG00000197299	RAD54L/MUS81/POLD4/XRCC2/BRIP1/BARD1/BLM	hsa:8438/hsa:80198/hsa:57804/hsa:7516/hsa:83990/hsa:580/hsa:641	7	5	ENSG00000085999/ENSG00000196584/ENSG00000136492/ENSG00000138376/ENSG00000197299	2	ENSG00000172732/ENSG00000175482
hsa04962	Vasopressin-regulated water reabsorption	7/682	40/5864	0.176575974481512	0.840763984175707	ENSG00000072062/ENSG00000146592/ENSG00000088986/ENSG00000182158/ENSG00000126895/ENSG00000143578/ENSG00000111348	PRKACA/CREB5/DYNLL1/CREB3L2/AVPR2/CREB3L4/ARHGDIB	hsa:5566/hsa:9586/hsa:8655/hsa:64764/hsa:554/hsa:148327/hsa:397	7	3	ENSG00000072062/ENSG00000088986/ENSG00000111348	4	ENSG00000146592/ENSG00000182158/ENSG00000126895/ENSG00000143578
hsa04630	JAK-STAT signaling pathway	17/682	115/5864	0.1774736088606	0.840763984175707	ENSG00000198223/ENSG00000145777/ENSG00000124762/ENSG00000115415/ENSG00000145675/ENSG00000112576/ENSG00000174564/ENSG00000150281/ENSG00000145623/ENSG00000197461/ENSG00000187266/ENSG00000171791/ENSG00000134470/ENSG00000114737/ENSG00000100385/ENSG00000160712/ENSG00000242689	CSF2RA/TSLP/CDKN1A/STAT1/PIK3R1/CCND3/IL20RB/CTF1/OSMR/PDGFA/EPOR/BCL2/IL15RA/CISH/IL2RB/IL6R/CNTF	hsa:1438/hsa:85480/hsa:1026/hsa:6772/hsa:5295/hsa:896/hsa:53833/hsa:1489/hsa:9180/hsa:5154/hsa:2057/hsa:596/hsa:3601/hsa:1154/hsa:3560/hsa:3570/hsa:1270	17	7	ENSG00000115415/ENSG00000145675/ENSG00000112576/ENSG00000171791/ENSG00000114737/ENSG00000160712/ENSG00000242689	10	ENSG00000198223/ENSG00000145777/ENSG00000124762/ENSG00000174564/ENSG00000150281/ENSG00000145623/ENSG00000197461/ENSG00000187266/ENSG00000134470/ENSG00000100385
hsa01523	Antifolate resistance	5/682	26/5864	0.177587112169126	0.840763984175707	ENSG00000228716/ENSG00000182199/ENSG00000176974/ENSG00000176890/ENSG00000108846	DHFR/SHMT2/SHMT1/TYMS/ABCC3	hsa:1719/hsa:6472/hsa:6470/hsa:7298/hsa:8714	5	3	ENSG00000228716/ENSG00000176974/ENSG00000176890	2	ENSG00000182199/ENSG00000108846
hsa04933	AGE-RAGE signaling pathway in diabetic complications	13/682	85/5864	0.183733477087944	0.856480670117649	ENSG00000187498/ENSG00000178726/ENSG00000112715/ENSG00000115415/ENSG00000145675/ENSG00000090339/ENSG00000169031/ENSG00000138193/ENSG00000171791/ENSG00000078401/ENSG00000101333/ENSG00000108821/ENSG00000070831	COL4A1/THBD/VEGFA/STAT1/PIK3R1/ICAM1/COL4A3/PLCE1/BCL2/EDN1/PLCB4/COL1A1/CDC42	hsa:1282/hsa:7056/hsa:7422/hsa:6772/hsa:5295/hsa:3383/hsa:1285/hsa:51196/hsa:596/hsa:1906/hsa:5332/hsa:1277/hsa:998	13	8	ENSG00000187498/ENSG00000115415/ENSG00000145675/ENSG00000138193/ENSG00000171791/ENSG00000078401/ENSG00000108821/ENSG00000070831	5	ENSG00000178726/ENSG00000112715/ENSG00000090339/ENSG00000169031/ENSG00000101333
hsa00970	Aminoacyl-tRNA biosynthesis	7/682	41/5864	0.193093120408209	0.871911314392993	ENSG00000090861/ENSG00000140105/ENSG00000031698/ENSG00000106105/ENSG00000166986/ENSG00000134684/ENSG00000113407	AARS/WARS/SARS/GARS/MARS/YARS/TARS	hsa:16/hsa:7453/hsa:6301/hsa:2617/hsa:4141/hsa:8565/hsa:6897	7	0		7	ENSG00000090861/ENSG00000140105/ENSG00000031698/ENSG00000106105/ENSG00000166986/ENSG00000134684/ENSG00000113407
hsa00591	Linoleic acid metabolism	4/682	20/5864	0.19656896180662	0.871911314392993	ENSG00000116711/ENSG00000184381/ENSG00000138109/ENSG00000105499	PLA2G4A/PLA2G6/CYP2C9/PLA2G4C	hsa:5321/hsa:8398/hsa:1559/hsa:8605	4	1	ENSG00000116711	3	ENSG00000184381/ENSG00000138109/ENSG00000105499
hsa04974	Protein digestion and absorption	11/682	71/5864	0.197493033249949	0.871911314392993	ENSG00000168003/ENSG00000105281/ENSG00000187498/ENSG00000134294/ENSG00000169031/ENSG00000164626/ENSG00000106688/ENSG00000108821/ENSG00000021488/ENSG00000018625/ENSG00000187955	SLC3A2/SLC1A5/COL4A1/SLC38A2/COL4A3/KCNK5/SLC1A1/COL1A1/SLC7A9/ATP1A2/COL14A1	hsa:6520/hsa:6510/hsa:1282/hsa:54407/hsa:1285/hsa:8645/hsa:6505/hsa:1277/hsa:11136/hsa:477/hsa:7373	11	5	ENSG00000187498/ENSG00000164626/ENSG00000106688/ENSG00000108821/ENSG00000187955	6	ENSG00000168003/ENSG00000105281/ENSG00000134294/ENSG00000169031/ENSG00000021488/ENSG00000018625
hsa05020	Prion diseases	5/682	27/5864	0.198554061693454	0.871911314392993	ENSG00000044574/ENSG00000171867/ENSG00000010810/ENSG00000072062/ENSG00000176919	HSPA5/PRNP/FYN/PRKACA/C8G	hsa:3309/hsa:5621/hsa:2534/hsa:5566/hsa:733	5	1	ENSG00000072062	4	ENSG00000044574/ENSG00000171867/ENSG00000010810/ENSG00000176919
hsa05214	Glioma	10/682	64/5864	0.204771623650426	0.886368599515414	ENSG00000116717/ENSG00000124762/ENSG00000007968/ENSG00000160014/ENSG00000145675/ENSG00000101412/ENSG00000197461/ENSG00000130222/ENSG00000105810/ENSG00000148082	GADD45A/CDKN1A/E2F2/CALM3/PIK3R1/E2F1/PDGFA/GADD45G/CDK6/SHC3	hsa:1647/hsa:1026/hsa:1870/hsa:808/hsa:5295/hsa:1869/hsa:5154/hsa:10912/hsa:1021/hsa:53358	10	6	ENSG00000007968/ENSG00000160014/ENSG00000145675/ENSG00000101412/ENSG00000105810/ENSG00000148082	4	ENSG00000116717/ENSG00000124762/ENSG00000197461/ENSG00000130222
hsa04979	Cholesterol metabolism	7/682	42/5864	0.210198887962763	0.89205105769867	ENSG00000101670/ENSG00000130164/ENSG00000169174/ENSG00000134243/ENSG00000100979/ENSG00000021762/ENSG00000081479	LIPG/LDLR/PCSK9/SORT1/PLTP/OSBPL5/LRP2	hsa:9388/hsa:3949/hsa:255738/hsa:6272/hsa:5360/hsa:114879/hsa:4036	7	5	ENSG00000101670/ENSG00000130164/ENSG00000169174/ENSG00000134243/ENSG00000081479	2	ENSG00000100979/ENSG00000021762
hsa05217	Basal cell carcinoma	9/682	57/5864	0.21229520122464	0.89205105769867	ENSG00000116717/ENSG00000124762/ENSG00000154764/ENSG00000180340/ENSG00000185920/ENSG00000188064/ENSG00000130222/ENSG00000164690/ENSG00000166813	GADD45A/CDKN1A/WNT7A/FZD2/PTCH1/WNT7B/GADD45G/SHH/KIF7	hsa:1647/hsa:1026/hsa:7476/hsa:2535/hsa:5727/hsa:7477/hsa:10912/hsa:6469/hsa:374654	9	3	ENSG00000154764/ENSG00000188064/ENSG00000166813	6	ENSG00000116717/ENSG00000124762/ENSG00000180340/ENSG00000185920/ENSG00000130222/ENSG00000164690
hsa04925	Aldosterone synthesis and secretion	12/682	80/5864	0.214916591458755	0.89205105769867	ENSG00000128272/ENSG00000130164/ENSG00000160014/ENSG00000072062/ENSG00000146592/ENSG00000182158/ENSG00000171303/ENSG00000186642/ENSG00000143578/ENSG00000101333/ENSG00000157388/ENSG00000018625	ATF4/LDLR/CALM3/PRKACA/CREB5/CREB3L2/KCNK3/PDE2A/CREB3L4/PLCB4/CACNA1D/ATP1A2	hsa:468/hsa:3949/hsa:808/hsa:5566/hsa:9586/hsa:64764/hsa:3777/hsa:5138/hsa:148327/hsa:5332/hsa:776/hsa:477	12	5	ENSG00000130164/ENSG00000160014/ENSG00000072062/ENSG00000171303/ENSG00000157388	7	ENSG00000128272/ENSG00000146592/ENSG00000182158/ENSG00000186642/ENSG00000143578/ENSG00000101333/ENSG00000018625
hsa04964	Proximal tubule bicarbonate reclamation	4/682	21/5864	0.222081797311013	0.893569779434862	ENSG00000100889/ENSG00000104267/ENSG00000080493/ENSG00000018625	PCK2/CA2/SLC4A4/ATP1A2	hsa:5106/hsa:760/hsa:8671/hsa:477	4	2	ENSG00000104267/ENSG00000080493	2	ENSG00000100889/ENSG00000018625
hsa05143	African trypanosomiasis	4/682	21/5864	0.222081797311013	0.893569779434862	ENSG00000090339/ENSG00000150782/ENSG00000101333/ENSG00000100342	ICAM1/IL18/PLCB4/APOL1	hsa:3383/hsa:3606/hsa:5332/hsa:8542	4	1	ENSG00000100342	3	ENSG00000090339/ENSG00000150782/ENSG00000101333
hsa04114	Oocyte meiosis	16/682	112/5864	0.225612695642569	0.893569779434862	ENSG00000134057/ENSG00000160014/ENSG00000175305/ENSG00000135476/ENSG00000105173/ENSG00000123374/ENSG00000072062/ENSG00000164611/ENSG00000072501/ENSG00000169679/ENSG00000170312/ENSG00000164109/ENSG00000137449/ENSG00000068971/ENSG00000129810/ENSG00000156509	CCNB1/CALM3/CCNE2/ESPL1/CCNE1/CDK2/PRKACA/PTTG1/SMC1A/BUB1/CDK1/MAD2L1/CPEB2/PPP2R5B/SGO1/FBXO43	hsa:891/hsa:808/hsa:9134/hsa:9700/hsa:898/hsa:1017/hsa:5566/hsa:9232/hsa:8243/hsa:699/hsa:983/hsa:4085/hsa:132864/hsa:5526/hsa:151648/hsa:286151	16	14	ENSG00000134057/ENSG00000160014/ENSG00000175305/ENSG00000135476/ENSG00000105173/ENSG00000123374/ENSG00000072062/ENSG00000164611/ENSG00000072501/ENSG00000169679/ENSG00000170312/ENSG00000164109/ENSG00000129810/ENSG00000156509	2	ENSG00000137449/ENSG00000068971
hsa04550	Signaling pathways regulating pluripotency of stem cells	17/682	120/5864	0.227078788833282	0.893569779434862	ENSG00000117318/ENSG00000172201/ENSG00000139269/ENSG00000136826/ENSG00000138685/ENSG00000125968/ENSG00000181449/ENSG00000154764/ENSG00000145675/ENSG00000068078/ENSG00000180340/ENSG00000105880/ENSG00000115738/ENSG00000188064/ENSG00000120693/ENSG00000136603/ENSG00000016082	ID3/ID4/INHBE/KLF4/FGF2/ID1/SOX2/WNT7A/PIK3R1/FGFR3/FZD2/DLX5/ID2/WNT7B/SMAD9/SKIL/ISL1	hsa:3399/hsa:3400/hsa:83729/hsa:9314/hsa:2247/hsa:3397/hsa:6657/hsa:7476/hsa:5295/hsa:2261/hsa:2535/hsa:1749/hsa:3398/hsa:7477/hsa:4093/hsa:6498/hsa:3670	17	12	ENSG00000117318/ENSG00000172201/ENSG00000125968/ENSG00000181449/ENSG00000154764/ENSG00000145675/ENSG00000068078/ENSG00000115738/ENSG00000188064/ENSG00000120693/ENSG00000136603/ENSG00000016082	5	ENSG00000139269/ENSG00000136826/ENSG00000138685/ENSG00000180340/ENSG00000105880
hsa04915	Estrogen signaling pathway	15/682	105/5864	0.235066481217245	0.913142869343914	ENSG00000109971/ENSG00000166598/ENSG00000128272/ENSG00000080824/ENSG00000160014/ENSG00000145675/ENSG00000072062/ENSG00000146592/ENSG00000182158/ENSG00000171791/ENSG00000143578/ENSG00000101333/ENSG00000126803/ENSG00000148082/ENSG00000171401	HSPA8/HSP90B1/ATF4/HSP90AA1/CALM3/PIK3R1/PRKACA/CREB5/CREB3L2/BCL2/CREB3L4/PLCB4/HSPA2/SHC3/KRT13	hsa:3312/hsa:7184/hsa:468/hsa:3320/hsa:808/hsa:5295/hsa:5566/hsa:9586/hsa:64764/hsa:596/hsa:148327/hsa:5332/hsa:3306/hsa:53358/hsa:3860	15	9	ENSG00000109971/ENSG00000080824/ENSG00000160014/ENSG00000145675/ENSG00000072062/ENSG00000171791/ENSG00000126803/ENSG00000148082/ENSG00000171401	6	ENSG00000166598/ENSG00000128272/ENSG00000146592/ENSG00000182158/ENSG00000143578/ENSG00000101333
hsa05202	Transcriptional misregulation in cancer	21/682	153/5864	0.23958241922485	0.918904721837082	ENSG00000175197/ENSG00000172216/ENSG00000116717/ENSG00000244405/ENSG00000176046/ENSG00000124762/ENSG00000089280/ENSG00000146674/ENSG00000123080/ENSG00000033170/ENSG00000115738/ENSG00000197461/ENSG00000130222/ENSG00000058091/ENSG00000132170/ENSG00000185630/ENSG00000134323/ENSG00000100385/ENSG00000171988/ENSG00000010030/ENSG00000162924	DDIT3/CEBPB/GADD45A/ETV5/NUPR1/CDKN1A/FUS/IGFBP3/CDKN2C/FUT8/ID2/PDGFA/GADD45G/CDK14/PPARG/PBX1/MYCN/IL2RB/JMJD1C/ETV7/REL	hsa:1649/hsa:1051/hsa:1647/hsa:2119/hsa:26471/hsa:1026/hsa:2521/hsa:3486/hsa:1031/hsa:2530/hsa:3398/hsa:5154/hsa:10912/hsa:5218/hsa:5468/hsa:5087/hsa:4613/hsa:3560/hsa:221037/hsa:51513/hsa:5966	21	10	ENSG00000089280/ENSG00000146674/ENSG00000123080/ENSG00000033170/ENSG00000115738/ENSG00000058091/ENSG00000185630/ENSG00000134323/ENSG00000010030/ENSG00000162924	11	ENSG00000175197/ENSG00000172216/ENSG00000116717/ENSG00000244405/ENSG00000176046/ENSG00000124762/ENSG00000197461/ENSG00000130222/ENSG00000132170/ENSG00000100385/ENSG00000171988
hsa04670	Leukocyte transendothelial migration	14/682	98/5864	0.245125397168027	0.928412441773901	ENSG00000163347/ENSG00000145675/ENSG00000075624/ENSG00000079337/ENSG00000113946/ENSG00000090339/ENSG00000141968/ENSG00000253958/ENSG00000181885/ENSG00000154096/ENSG00000121966/ENSG00000266094/ENSG00000070831/ENSG00000149564	CLDN1/PIK3R1/ACTB/RAPGEF3/CLDN16/ICAM1/VAV1/CLDN23/CLDN7/THY1/CXCR4/RASSF5/CDC42/ESAM	hsa:9076/hsa:5295/hsa:60/hsa:10411/hsa:10686/hsa:3383/hsa:7409/hsa:137075/hsa:1366/hsa:7070/hsa:7852/hsa:83593/hsa:998/hsa:90952	14	8	ENSG00000145675/ENSG00000075624/ENSG00000079337/ENSG00000154096/ENSG00000121966/ENSG00000266094/ENSG00000070831/ENSG00000149564	6	ENSG00000163347/ENSG00000113946/ENSG00000090339/ENSG00000141968/ENSG00000253958/ENSG00000181885
hsa00053	Ascorbate and aldarate metabolism	3/682	15/5864	0.249721275114258	0.934142547649633	ENSG00000167165/ENSG00000109814/ENSG00000241635	UGT1A6/UGDH/UGT1A1	hsa:54578/hsa:7358/hsa:54658	3	2	ENSG00000167165/ENSG00000241635	1	ENSG00000109814
hsa00520	Amino sugar and nucleotide sugar metabolism	7/682	45/5864	0.264522365322298	0.958646854506286	ENSG00000156510/ENSG00000198380/ENSG00000109814/ENSG00000144591/ENSG00000100417/ENSG00000102032/ENSG00000135838	HKDC1/GFPT1/UGDH/GMPPA/PMM1/RENBP/NPL	hsa:80201/hsa:2673/hsa:7358/hsa:29926/hsa:5372/hsa:5973/hsa:80896	7	1	ENSG00000135838	6	ENSG00000156510/ENSG00000198380/ENSG00000109814/ENSG00000144591/ENSG00000100417/ENSG00000102032
hsa00590	Arachidonic acid metabolism	7/682	45/5864	0.264522365322298	0.958646854506286	ENSG00000197408/ENSG00000186529/ENSG00000116711/ENSG00000184381/ENSG00000138109/ENSG00000105499/ENSG00000095303	CYP2B6/CYP4F3/PLA2G4A/PLA2G6/CYP2C9/PLA2G4C/PTGS1	hsa:1555/hsa:4051/hsa:5321/hsa:8398/hsa:1559/hsa:8605/hsa:5742	7	2	ENSG00000116711/ENSG00000095303	5	ENSG00000197408/ENSG00000186529/ENSG00000184381/ENSG00000138109/ENSG00000105499
hsa00860	Porphyrin and chlorophyll metabolism	5/682	30/5864	0.265763484417584	0.958646854506286	ENSG00000167165/ENSG00000080819/ENSG00000100292/ENSG00000090013/ENSG00000241635	UGT1A6/CPOX/HMOX1/BLVRB/UGT1A1	hsa:54578/hsa:1371/hsa:3162/hsa:645/hsa:54658	5	3	ENSG00000167165/ENSG00000080819/ENSG00000241635	2	ENSG00000100292/ENSG00000090013
hsa00830	Retinol metabolism	7/682	46/5864	0.283447641281837	0.998498679643628	ENSG00000167165/ENSG00000197408/ENSG00000165092/ENSG00000135697/ENSG00000138109/ENSG00000241635/ENSG00000162496	UGT1A6/CYP2B6/ALDH1A1/BCO1/CYP2C9/UGT1A1/DHRS3	hsa:54578/hsa:1555/hsa:216/hsa:53630/hsa:1559/hsa:54658/hsa:9249	7	4	ENSG00000167165/ENSG00000165092/ENSG00000135697/ENSG00000241635	3	ENSG00000197408/ENSG00000138109/ENSG00000162496
hsa05144	Malaria	5/682	31/5864	0.289233063481978	0.998498679643628	ENSG00000169439/ENSG00000169231/ENSG00000137801/ENSG00000090339/ENSG00000150782	SDC2/THBS3/THBS1/ICAM1/IL18	hsa:6383/hsa:7059/hsa:7057/hsa:3383/hsa:3606	5	2	ENSG00000169439/ENSG00000137801	3	ENSG00000169231/ENSG00000090339/ENSG00000150782
hsa04928	Parathyroid hormone synthesis, secretion and action	13/682	94/5864	0.295301603413799	0.998498679643628	ENSG00000128272/ENSG00000124762/ENSG00000130522/ENSG00000072062/ENSG00000156103/ENSG00000116604/ENSG00000146592/ENSG00000182158/ENSG00000171791/ENSG00000111012/ENSG00000143578/ENSG00000101333/ENSG00000137486	ATF4/CDKN1A/JUND/PRKACA/MMP16/MEF2D/CREB5/CREB3L2/BCL2/CYP27B1/CREB3L4/PLCB4/ARRB1	hsa:468/hsa:1026/hsa:3727/hsa:5566/hsa:4325/hsa:4209/hsa:9586/hsa:64764/hsa:596/hsa:1594/hsa:148327/hsa:5332/hsa:408	13	5	ENSG00000072062/ENSG00000156103/ENSG00000171791/ENSG00000111012/ENSG00000137486	8	ENSG00000128272/ENSG00000124762/ENSG00000130522/ENSG00000116604/ENSG00000146592/ENSG00000182158/ENSG00000143578/ENSG00000101333
hsa00565	Ether lipid metabolism	6/682	39/5864	0.297532304652398	0.998498679643628	ENSG00000174607/ENSG00000105223/ENSG00000116711/ENSG00000184381/ENSG00000153982/ENSG00000105499	UGT8/PLD3/PLA2G4A/PLA2G6/GDPD1/PLA2G4C	hsa:7368/hsa:23646/hsa:5321/hsa:8398/hsa:284161/hsa:8605	6	2	ENSG00000174607/ENSG00000116711	4	ENSG00000105223/ENSG00000184381/ENSG00000153982/ENSG00000105499
hsa00100	Steroid biosynthesis	3/682	17/5864	0.316336975202804	0.998498679643628	ENSG00000116133/ENSG00000186104/ENSG00000111012	DHCR24/CYP2R1/CYP27B1	hsa:1718/hsa:120227/hsa:1594	3	2	ENSG00000116133/ENSG00000111012	1	ENSG00000186104
hsa00450	Selenocompound metabolism	3/682	17/5864	0.316336975202804	0.998498679643628	ENSG00000179918/ENSG00000166986/ENSG00000116761	SEPHS2/MARS/CTH	hsa:22928/hsa:4141/hsa:1491	3	0		3	ENSG00000179918/ENSG00000166986/ENSG00000116761
hsa05203	Viral carcinogenesis	22/682	169/5864	0.318322045918008	0.998498679643628	ENSG00000128272/ENSG00000145604/ENSG00000124762/ENSG00000145386/ENSG00000145675/ENSG00000112576/ENSG00000175305/ENSG00000105173/ENSG00000123374/ENSG00000072062/ENSG00000108840/ENSG00000067066/ENSG00000170312/ENSG00000146592/ENSG00000064012/ENSG00000182158/ENSG00000185507/ENSG00000143578/ENSG00000105810/ENSG00000048052/ENSG00000070831/ENSG00000162924	ATF4/SKP2/CDKN1A/CCNA2/PIK3R1/CCND3/CCNE2/CCNE1/CDK2/PRKACA/HDAC5/SP100/CDK1/CREB5/CASP8/CREB3L2/IRF7/CREB3L4/CDK6/HDAC9/CDC42/REL	hsa:468/hsa:6502/hsa:1026/hsa:890/hsa:5295/hsa:896/hsa:9134/hsa:898/hsa:1017/hsa:5566/hsa:10014/hsa:6672/hsa:983/hsa:9586/hsa:841/hsa:64764/hsa:3665/hsa:148327/hsa:1021/hsa:9734/hsa:998/hsa:5966	22	12	ENSG00000145604/ENSG00000145386/ENSG00000145675/ENSG00000112576/ENSG00000175305/ENSG00000105173/ENSG00000123374/ENSG00000072062/ENSG00000170312/ENSG00000105810/ENSG00000070831/ENSG00000162924	10	ENSG00000128272/ENSG00000124762/ENSG00000108840/ENSG00000067066/ENSG00000146592/ENSG00000064012/ENSG00000182158/ENSG00000185507/ENSG00000143578/ENSG00000048052
hsa04010	MAPK signaling pathway	33/682	260/5864	0.320692575332272	0.998498679643628	ENSG00000175197/ENSG00000116717/ENSG00000109971/ENSG00000138166/ENSG00000128272/ENSG00000138685/ENSG00000112715/ENSG00000130522/ENSG00000156427/ENSG00000085276/ENSG00000136068/ENSG00000068078/ENSG00000109756/ENSG00000104856/ENSG00000072062/ENSG00000095015/ENSG00000111266/ENSG00000176697/ENSG00000126458/ENSG00000099875/ENSG00000197461/ENSG00000116711/ENSG00000130222/ENSG00000169242/ENSG00000157388…	DDIT3/GADD45A/HSPA8/DUSP5/ATF4/FGF2/VEGFA/JUND/FGF18/MECOM/FLNB/FGFR3/RAPGEF2/RELB/PRKACA/MAP3K1/DUSP16/BDNF/RRAS/MKNK2/PDGFA/PLA2G4A/GADD45G/EFNA1/CACNA1D/IL1R1/ARRB1/HSPA2/EFNA4/CDC42/PLA2G4C/CACNB4/PDGFD	hsa:1649/hsa:1647/hsa:3312/hsa:1847/hsa:468/hsa:2247/hsa:7422/hsa:3727/hsa:8817/hsa:2122/hsa:2317/hsa:2261/hsa:9693/hsa:5971/hsa:5566/hsa:4214/hsa:80824/hsa:627/hsa:6237/hsa:2872/hsa:5154/hsa:5321/hsa:10912/hsa:1942/hsa:776/hsa:3554/hsa:408/hsa:3306/hsa:1945/hsa:998/hsa:8605/hsa:785/hsa:80310	33	14	ENSG00000109971/ENSG00000156427/ENSG00000085276/ENSG00000068078/ENSG00000072062/ENSG00000095015/ENSG00000116711/ENSG00000157388/ENSG00000115594/ENSG00000137486/ENSG00000126803/ENSG00000070831/ENSG00000182389/ENSG00000170962	19	ENSG00000175197/ENSG00000116717/ENSG00000138166/ENSG00000128272/ENSG00000138685/ENSG00000112715/ENSG00000130522/ENSG00000136068/ENSG00000109756/ENSG00000104856/ENSG00000111266/ENSG00000176697/ENSG00000126458/ENSG00000099875/ENSG00000197461/ENSG00000130222/ENSG00000169242/ENSG00000243364/ENSG00000105499
hsa03320	PPAR signaling pathway	8/682	56/5864	0.323943270432862	0.998498679643628	ENSG00000100889/ENSG00000099194/ENSG00000155368/ENSG00000095637/ENSG00000100979/ENSG00000196611/ENSG00000132170/ENSG00000121769	PCK2/SCD/DBI/SORBS1/PLTP/MMP1/PPARG/FABP3	hsa:5106/hsa:6319/hsa:1622/hsa:10580/hsa:5360/hsa:4312/hsa:5468/hsa:2170	8	4	ENSG00000099194/ENSG00000155368/ENSG00000095637/ENSG00000121769	4	ENSG00000100889/ENSG00000100979/ENSG00000196611/ENSG00000132170
hsa04911	Insulin secretion	10/682	72/5864	0.324761682314152	0.998498679643628	ENSG00000128272/ENSG00000072062/ENSG00000146592/ENSG00000182158/ENSG00000187486/ENSG00000143578/ENSG00000101333/ENSG00000157388/ENSG00000126266/ENSG00000018625	ATF4/PRKACA/CREB5/CREB3L2/KCNJ11/CREB3L4/PLCB4/CACNA1D/FFAR1/ATP1A2	hsa:468/hsa:5566/hsa:9586/hsa:64764/hsa:3767/hsa:148327/hsa:5332/hsa:776/hsa:2864/hsa:477	10	2	ENSG00000072062/ENSG00000157388	8	ENSG00000128272/ENSG00000146592/ENSG00000182158/ENSG00000187486/ENSG00000143578/ENSG00000101333/ENSG00000126266/ENSG00000018625
hsa04068	FoxO signaling pathway	16/682	121/5864	0.330687987358282	0.998498679643628	ENSG00000116717/ENSG00000100889/ENSG00000139112/ENSG00000145604/ENSG00000124762/ENSG00000134057/ENSG00000118515/ENSG00000145675/ENSG00000123374/ENSG00000156804/ENSG00000127528/ENSG00000142731/ENSG00000101049/ENSG00000130222/ENSG00000138764/ENSG00000121858	GADD45A/PCK2/GABARAPL1/SKP2/CDKN1A/CCNB1/SGK1/PIK3R1/CDK2/FBXO32/KLF2/PLK4/SGK2/GADD45G/CCNG2/TNFSF10	hsa:1647/hsa:5106/hsa:23710/hsa:6502/hsa:1026/hsa:891/hsa:6446/hsa:5295/hsa:1017/hsa:114907/hsa:10365/hsa:10733/hsa:10110/hsa:10912/hsa:901/hsa:8743	16	8	ENSG00000145604/ENSG00000134057/ENSG00000118515/ENSG00000145675/ENSG00000123374/ENSG00000142731/ENSG00000101049/ENSG00000121858	8	ENSG00000116717/ENSG00000100889/ENSG00000139112/ENSG00000124762/ENSG00000156804/ENSG00000127528/ENSG00000130222/ENSG00000138764
hsa00600	Sphingolipid metabolism	6/682	41/5864	0.340440582642191	0.998498679643628	ENSG00000100299/ENSG00000139624/ENSG00000174607/ENSG00000166311/ENSG00000103056/ENSG00000177076	ARSA/CERS5/UGT8/SMPD1/SMPD3/ACER2	hsa:410/hsa:91012/hsa:7368/hsa:6609/hsa:55512/hsa:340485	6	3	ENSG00000174607/ENSG00000166311/ENSG00000177076	3	ENSG00000100299/ENSG00000139624/ENSG00000103056
hsa01521	EGFR tyrosine kinase inhibitor resistance	10/682	73/5864	0.340806234891372	0.998498679643628	ENSG00000187840/ENSG00000138685/ENSG00000112715/ENSG00000145675/ENSG00000068078/ENSG00000197461/ENSG00000171791/ENSG00000160712/ENSG00000148082/ENSG00000170962	EIF4EBP1/FGF2/VEGFA/PIK3R1/FGFR3/PDGFA/BCL2/IL6R/SHC3/PDGFD	hsa:1978/hsa:2247/hsa:7422/hsa:5295/hsa:2261/hsa:5154/hsa:596/hsa:3570/hsa:53358/hsa:80310	10	6	ENSG00000145675/ENSG00000068078/ENSG00000171791/ENSG00000160712/ENSG00000148082/ENSG00000170962	4	ENSG00000187840/ENSG00000138685/ENSG00000112715/ENSG00000197461
hsa05212	Pancreatic cancer	10/682	73/5864	0.340806234891372	0.998498679643628	ENSG00000116717/ENSG00000124762/ENSG00000007968/ENSG00000112715/ENSG00000115415/ENSG00000145675/ENSG00000101412/ENSG00000130222/ENSG00000105810/ENSG00000070831	GADD45A/CDKN1A/E2F2/VEGFA/STAT1/PIK3R1/E2F1/GADD45G/CDK6/CDC42	hsa:1647/hsa:1026/hsa:1870/hsa:7422/hsa:6772/hsa:5295/hsa:1869/hsa:10912/hsa:1021/hsa:998	10	6	ENSG00000007968/ENSG00000115415/ENSG00000145675/ENSG00000101412/ENSG00000105810/ENSG00000070831	4	ENSG00000116717/ENSG00000124762/ENSG00000112715/ENSG00000130222
hsa05220	Chronic myeloid leukemia	10/682	73/5864	0.340806234891372	0.998498679643628	ENSG00000116717/ENSG00000124762/ENSG00000007968/ENSG00000145675/ENSG00000085276/ENSG00000033327/ENSG00000101412/ENSG00000130222/ENSG00000105810/ENSG00000148082	GADD45A/CDKN1A/E2F2/PIK3R1/MECOM/GAB2/E2F1/GADD45G/CDK6/SHC3	hsa:1647/hsa:1026/hsa:1870/hsa:5295/hsa:2122/hsa:9846/hsa:1869/hsa:10912/hsa:1021/hsa:53358	10	6	ENSG00000007968/ENSG00000145675/ENSG00000085276/ENSG00000101412/ENSG00000105810/ENSG00000148082	4	ENSG00000116717/ENSG00000124762/ENSG00000033327/ENSG00000130222
hsa05414	Dilated cardiomyopathy (DCM)	10/682	73/5864	0.340806234891372	0.998498679643628	ENSG00000259207/ENSG00000075624/ENSG00000105855/ENSG00000072062/ENSG00000135424/ENSG00000164171/ENSG00000157388/ENSG00000115221/ENSG00000118194/ENSG00000182389	ITGB3/ACTB/ITGB8/PRKACA/ITGA7/ITGA2/CACNA1D/ITGB6/TNNT2/CACNB4	hsa:3690/hsa:60/hsa:3696/hsa:5566/hsa:3679/hsa:3673/hsa:776/hsa:3694/hsa:7139/hsa:785	10	10	ENSG00000259207/ENSG00000075624/ENSG00000105855/ENSG00000072062/ENSG00000135424/ENSG00000164171/ENSG00000157388/ENSG00000115221/ENSG00000118194/ENSG00000182389	0
hsa05230	Central carbon metabolism in cancer	8/682	57/5864	0.342171526630122	0.998498679643628	ENSG00000156510/ENSG00000105281/ENSG00000138413/ENSG00000103257/ENSG00000145675/ENSG00000171314/ENSG00000068078/ENSG00000226784	HKDC1/SLC1A5/IDH1/SLC7A5/PIK3R1/PGAM1/FGFR3/PGAM4	hsa:80201/hsa:6510/hsa:3417/hsa:8140/hsa:5295/hsa:5223/hsa:2261/hsa:441531	8	4	ENSG00000145675/ENSG00000171314/ENSG00000068078/ENSG00000226784	4	ENSG00000156510/ENSG00000105281/ENSG00000138413/ENSG00000103257
hsa04261	Adrenergic signaling in cardiomyocytes	16/682	122/5864	0.343100770016616	0.998498679643628	ENSG00000128272/ENSG00000160014/ENSG00000079337/ENSG00000072062/ENSG00000170214/ENSG00000146592/ENSG00000068971/ENSG00000182158/ENSG00000171791/ENSG00000143578/ENSG00000101333/ENSG00000157388/ENSG00000074211/ENSG00000018625/ENSG00000118194/ENSG00000182389	ATF4/CALM3/RAPGEF3/PRKACA/ADRA1B/CREB5/PPP2R5B/CREB3L2/BCL2/CREB3L4/PLCB4/CACNA1D/PPP2R2C/ATP1A2/TNNT2/CACNB4	hsa:468/hsa:808/hsa:10411/hsa:5566/hsa:147/hsa:9586/hsa:5526/hsa:64764/hsa:596/hsa:148327/hsa:5332/hsa:776/hsa:5522/hsa:477/hsa:7139/hsa:785	16	8	ENSG00000160014/ENSG00000079337/ENSG00000072062/ENSG00000170214/ENSG00000171791/ENSG00000157388/ENSG00000118194/ENSG00000182389	8	ENSG00000128272/ENSG00000146592/ENSG00000068971/ENSG00000182158/ENSG00000143578/ENSG00000101333/ENSG00000074211/ENSG00000018625
hsa04910	Insulin signaling pathway	16/682	122/5864	0.343100770016616	0.998498679643628	ENSG00000156510/ENSG00000100889/ENSG00000187840/ENSG00000169710/ENSG00000005249/ENSG00000100994/ENSG00000160014/ENSG00000095637/ENSG00000145675/ENSG00000072062/ENSG00000173281/ENSG00000099875/ENSG00000160999/ENSG00000114423/ENSG00000148082/ENSG00000119938	HKDC1/PCK2/EIF4EBP1/FASN/PRKAR2B/PYGB/CALM3/SORBS1/PIK3R1/PRKACA/PPP1R3B/MKNK2/SH2B2/CBLB/SHC3/PPP1R3C	hsa:80201/hsa:5106/hsa:1978/hsa:2194/hsa:5577/hsa:5834/hsa:808/hsa:10580/hsa:5295/hsa:5566/hsa:79660/hsa:2872/hsa:10603/hsa:868/hsa:53358/hsa:5507	16	8	ENSG00000169710/ENSG00000005249/ENSG00000160014/ENSG00000095637/ENSG00000145675/ENSG00000072062/ENSG00000148082/ENSG00000119938	8	ENSG00000156510/ENSG00000100889/ENSG00000187840/ENSG00000100994/ENSG00000173281/ENSG00000099875/ENSG00000160999/ENSG00000114423
hsa01210	2-Oxocarboxylic acid metabolism	3/682	18/5864	0.349870845641638	0.998498679643628	ENSG00000120053/ENSG00000138413/ENSG00000166123	GOT1/IDH1/GPT2	hsa:2805/hsa:3417/hsa:84706	3	0		3	ENSG00000120053/ENSG00000138413/ENSG00000166123
hsa00240	Pyrimidine metabolism	13/682	98/5864	0.35030269296736	0.998498679643628	ENSG00000183696/ENSG00000171848/ENSG00000176890/ENSG00000177084/ENSG00000167900/ENSG00000188641/ENSG00000167325/ENSG00000114491/ENSG00000100479/ENSG00000175482/ENSG00000177700/ENSG00000101868/ENSG00000197594	UPP1/RRM2/TYMS/POLE/TK1/DPYD/RRM1/UMPS/POLE2/POLD4/POLR2L/POLA1/ENPP1	hsa:7378/hsa:6241/hsa:7298/hsa:5426/hsa:7083/hsa:1806/hsa:6240/hsa:7372/hsa:5427/hsa:57804/hsa:5441/hsa:5422/hsa:5167	13	11	ENSG00000171848/ENSG00000176890/ENSG00000177084/ENSG00000167900/ENSG00000188641/ENSG00000167325/ENSG00000114491/ENSG00000100479/ENSG00000177700/ENSG00000101868/ENSG00000197594	2	ENSG00000183696/ENSG00000175482
hsa05224	Breast cancer	16/682	123/5864	0.355612104343435	0.998498679643628	ENSG00000116717/ENSG00000124762/ENSG00000138685/ENSG00000007968/ENSG00000154764/ENSG00000145675/ENSG00000156427/ENSG00000164683/ENSG00000180340/ENSG00000165879/ENSG00000101412/ENSG00000188064/ENSG00000130222/ENSG00000181274/ENSG00000105810/ENSG00000148082	GADD45A/CDKN1A/FGF2/E2F2/WNT7A/PIK3R1/FGF18/HEY1/FZD2/FRAT1/E2F1/WNT7B/GADD45G/FRAT2/CDK6/SHC3	hsa:1647/hsa:1026/hsa:2247/hsa:1870/hsa:7476/hsa:5295/hsa:8817/hsa:23462/hsa:2535/hsa:10023/hsa:1869/hsa:7477/hsa:10912/hsa:23401/hsa:1021/hsa:53358	16	8	ENSG00000007968/ENSG00000154764/ENSG00000145675/ENSG00000156427/ENSG00000101412/ENSG00000188064/ENSG00000105810/ENSG00000148082	8	ENSG00000116717/ENSG00000124762/ENSG00000138685/ENSG00000164683/ENSG00000180340/ENSG00000165879/ENSG00000130222/ENSG00000181274
hsa00983	Drug metabolism - other enzymes	8/682	58/5864	0.360539845646657	0.998498679643628	ENSG00000183696/ENSG00000171848/ENSG00000167165/ENSG00000167900/ENSG00000188641/ENSG00000167325/ENSG00000114491/ENSG00000241635	UPP1/RRM2/UGT1A6/TK1/DPYD/RRM1/UMPS/UGT1A1	hsa:7378/hsa:6241/hsa:54578/hsa:7083/hsa:1806/hsa:6240/hsa:7372/hsa:54658	8	7	ENSG00000171848/ENSG00000167165/ENSG00000167900/ENSG00000188641/ENSG00000167325/ENSG00000114491/ENSG00000241635	1	ENSG00000183696
hsa05416	Viral myocarditis	5/682	34/5864	0.361315479278906	0.998498679643628	ENSG00000196352/ENSG00000075624/ENSG00000010810/ENSG00000064012/ENSG00000090339	CD55/ACTB/FYN/CASP8/ICAM1	hsa:1604/hsa:60/hsa:2534/hsa:841/hsa:3383	5	1	ENSG00000075624	4	ENSG00000196352/ENSG00000010810/ENSG00000064012/ENSG00000090339
hsa00480	Glutathione metabolism	6/682	42/5864	0.362147531755428	0.998498679643628	ENSG00000128965/ENSG00000171848/ENSG00000138413/ENSG00000178814/ENSG00000117862/ENSG00000167325	CHAC1/RRM2/IDH1/OPLAH/TXNDC12/RRM1	hsa:79094/hsa:6241/hsa:3417/hsa:26873/hsa:51060/hsa:6240	6	2	ENSG00000171848/ENSG00000167325	4	ENSG00000128965/ENSG00000138413/ENSG00000178814/ENSG00000117862
hsa05167	Kaposi sarcoma-associated herpesvirus infection	19/682	149/5864	0.370152710642217	0.998498679643628	ENSG00000127920/ENSG00000139112/ENSG00000124762/ENSG00000138685/ENSG00000007968/ENSG00000112715/ENSG00000160014/ENSG00000115415/ENSG00000145675/ENSG00000101412/ENSG00000114450/ENSG00000064012/ENSG00000090339/ENSG00000128016/ENSG00000185507/ENSG00000105810/ENSG00000127588/ENSG00000124126/ENSG00000100968	GNG11/GABARAPL1/CDKN1A/FGF2/E2F2/VEGFA/CALM3/STAT1/PIK3R1/E2F1/GNB4/CASP8/ICAM1/ZFP36/IRF7/CDK6/GNG13/PREX1/NFATC4	hsa:2791/hsa:23710/hsa:1026/hsa:2247/hsa:1870/hsa:7422/hsa:808/hsa:6772/hsa:5295/hsa:1869/hsa:59345/hsa:841/hsa:3383/hsa:7538/hsa:3665/hsa:1021/hsa:51764/hsa:57580/hsa:4776	19	10	ENSG00000127920/ENSG00000007968/ENSG00000160014/ENSG00000115415/ENSG00000145675/ENSG00000101412/ENSG00000114450/ENSG00000105810/ENSG00000127588/ENSG00000124126	9	ENSG00000139112/ENSG00000124762/ENSG00000138685/ENSG00000112715/ENSG00000064012/ENSG00000090339/ENSG00000128016/ENSG00000185507/ENSG00000100968
hsa01200	Carbon metabolism	14/682	108/5864	0.374978184763698	0.998498679643628	ENSG00000156510/ENSG00000092621/ENSG00000120053/ENSG00000182199/ENSG00000138413/ENSG00000176974/ENSG00000146733/ENSG00000135069/ENSG00000166123/ENSG00000171314/ENSG00000120437/ENSG00000198130/ENSG00000285043/ENSG00000226784	HKDC1/PHGDH/GOT1/SHMT2/IDH1/SHMT1/PSPH/PSAT1/GPT2/PGAM1/ACAT2/HIBCH/AC093512.2/PGAM4	hsa:80201/hsa:26227/hsa:2805/hsa:6472/hsa:3417/hsa:6470/hsa:5723/hsa:29968/hsa:84706/hsa:5223/hsa:39/hsa:26275/hsa:226/hsa:441531	14	6	ENSG00000176974/ENSG00000171314/ENSG00000120437/ENSG00000198130/ENSG00000285043/ENSG00000226784	8	ENSG00000156510/ENSG00000092621/ENSG00000120053/ENSG00000182199/ENSG00000138413/ENSG00000146733/ENSG00000135069/ENSG00000166123
hsa04152	AMPK signaling pathway	14/682	108/5864	0.374978184763698	0.998498679643628	ENSG00000100889/ENSG00000187840/ENSG00000099194/ENSG00000169710/ENSG00000145386/ENSG00000145675/ENSG00000167658/ENSG00000177169/ENSG00000146592/ENSG00000068971/ENSG00000182158/ENSG00000143578/ENSG00000132170/ENSG00000074211	PCK2/EIF4EBP1/SCD/FASN/CCNA2/PIK3R1/EEF2/ULK1/CREB5/PPP2R5B/CREB3L2/CREB3L4/PPARG/PPP2R2C	hsa:5106/hsa:1978/hsa:6319/hsa:2194/hsa:890/hsa:5295/hsa:1938/hsa:8408/hsa:9586/hsa:5526/hsa:64764/hsa:148327/hsa:5468/hsa:5522	14	4	ENSG00000099194/ENSG00000169710/ENSG00000145386/ENSG00000145675	10	ENSG00000100889/ENSG00000187840/ENSG00000167658/ENSG00000177169/ENSG00000146592/ENSG00000068971/ENSG00000182158/ENSG00000143578/ENSG00000132170/ENSG00000074211
hsa05031	Amphetamine addiction	8/682	59/5864	0.37900431568504	0.998498679643628	ENSG00000128272/ENSG00000160014/ENSG00000072062/ENSG00000146592/ENSG00000105464/ENSG00000182158/ENSG00000143578/ENSG00000157388	ATF4/CALM3/PRKACA/CREB5/GRIN2D/CREB3L2/CREB3L4/CACNA1D	hsa:468/hsa:808/hsa:5566/hsa:9586/hsa:2906/hsa:64764/hsa:148327/hsa:776	8	3	ENSG00000160014/ENSG00000072062/ENSG00000157388	5	ENSG00000128272/ENSG00000146592/ENSG00000105464/ENSG00000182158/ENSG00000143578
hsa05412	Arrhythmogenic right ventricular cardiomyopathy (ARVC)	8/682	59/5864	0.37900431568504	0.998498679643628	ENSG00000259207/ENSG00000075624/ENSG00000105855/ENSG00000135424/ENSG00000164171/ENSG00000157388/ENSG00000115221/ENSG00000182389	ITGB3/ACTB/ITGB8/ITGA7/ITGA2/CACNA1D/ITGB6/CACNB4	hsa:3690/hsa:60/hsa:3696/hsa:3679/hsa:3673/hsa:776/hsa:3694/hsa:785	8	8	ENSG00000259207/ENSG00000075624/ENSG00000105855/ENSG00000135424/ENSG00000164171/ENSG00000157388/ENSG00000115221/ENSG00000182389	0
hsa00532	Glycosaminoglycan biosynthesis - chondroitin sulfate / dermatan sulfate	3/682	19/5864	0.383214704199137	0.998498679643628	ENSG00000111962/ENSG00000198108/ENSG00000147408	UST/CHSY3/CSGALNACT1	hsa:10090/hsa:337876/hsa:55790	3	2	ENSG00000198108/ENSG00000147408	1	ENSG00000111962
hsa00592	alpha-Linolenic acid metabolism	3/682	19/5864	0.383214704199137	0.998498679643628	ENSG00000116711/ENSG00000184381/ENSG00000105499	PLA2G4A/PLA2G6/PLA2G4C	hsa:5321/hsa:8398/hsa:8605	3	1	ENSG00000116711	2	ENSG00000184381/ENSG00000105499
hsa00140	Steroid hormone biosynthesis	5/682	35/5864	0.385558896100015	0.998498679643628	ENSG00000167165/ENSG00000187134/ENSG00000093010/ENSG00000101846/ENSG00000241635	UGT1A6/AKR1C1/COMT/STS/UGT1A1	hsa:54578/hsa:1645/hsa:1312/hsa:412/hsa:54658	5	3	ENSG00000167165/ENSG00000101846/ENSG00000241635	2	ENSG00000187134/ENSG00000093010
hsa00270	Cysteine and methionine metabolism	6/682	44/5864	0.405709776615324	0.999448793035109	ENSG00000088305/ENSG00000120053/ENSG00000128309/ENSG00000160200/ENSG00000116761/ENSG00000128311	DNMT3B/GOT1/MPST/CBS/CTH/TST	hsa:1789/hsa:2805/hsa:4357/hsa:875/hsa:1491/hsa:7263	6	0		6	ENSG00000088305/ENSG00000120053/ENSG00000128309/ENSG00000160200/ENSG00000116761/ENSG00000128311
hsa05146	Amoebiasis	10/682	77/5864	0.406009971671368	0.999448793035109	ENSG00000187498/ENSG00000145675/ENSG00000072062/ENSG00000021355/ENSG00000169031/ENSG00000101333/ENSG00000081181/ENSG00000108821/ENSG00000115594/ENSG00000176919	COL4A1/PIK3R1/PRKACA/SERPINB1/COL4A3/PLCB4/ARG2/COL1A1/IL1R1/C8G	hsa:1282/hsa:5295/hsa:5566/hsa:1992/hsa:1285/hsa:5332/hsa:384/hsa:1277/hsa:3554/hsa:733	10	5	ENSG00000187498/ENSG00000145675/ENSG00000072062/ENSG00000108821/ENSG00000115594	5	ENSG00000021355/ENSG00000169031/ENSG00000101333/ENSG00000081181/ENSG00000176919
hsa05410	Hypertrophic cardiomyopathy (HCM)	9/682	69/5864	0.410890439732964	0.999448793035109	ENSG00000259207/ENSG00000075624/ENSG00000105855/ENSG00000135424/ENSG00000164171/ENSG00000157388/ENSG00000115221/ENSG00000118194/ENSG00000182389	ITGB3/ACTB/ITGB8/ITGA7/ITGA2/CACNA1D/ITGB6/TNNT2/CACNB4	hsa:3690/hsa:60/hsa:3696/hsa:3679/hsa:3673/hsa:776/hsa:3694/hsa:7139/hsa:785	9	9	ENSG00000259207/ENSG00000075624/ENSG00000105855/ENSG00000135424/ENSG00000164171/ENSG00000157388/ENSG00000115221/ENSG00000118194/ENSG00000182389	0
hsa04060	Cytokine-cytokine receptor interaction	22/682	178/5864	0.414130463686941	0.999448793035109	ENSG00000130513/ENSG00000198223/ENSG00000139269/ENSG00000145777/ENSG00000120889/ENSG00000131080/ENSG00000008517/ENSG00000153162/ENSG00000174564/ENSG00000150281/ENSG00000145623/ENSG00000150782/ENSG00000187266/ENSG00000115602/ENSG00000134470/ENSG00000115594/ENSG00000121966/ENSG00000100385/ENSG00000160712/ENSG00000242689/ENSG00000135960/ENSG00000121858	GDF15/CSF2RA/INHBE/TSLP/TNFRSF10B/EDA2R/IL32/BMP6/IL20RB/CTF1/OSMR/IL18/EPOR/IL1RL1/IL15RA/IL1R1/CXCR4/IL2RB/IL6R/CNTF/EDAR/TNFSF10	hsa:9518/hsa:1438/hsa:83729/hsa:85480/hsa:8795/hsa:60401/hsa:9235/hsa:654/hsa:53833/hsa:1489/hsa:9180/hsa:3606/hsa:2057/hsa:9173/hsa:3601/hsa:3554/hsa:7852/hsa:3560/hsa:3570/hsa:1270/hsa:10913/hsa:8743	22	6	ENSG00000115594/ENSG00000121966/ENSG00000160712/ENSG00000242689/ENSG00000135960/ENSG00000121858	16	ENSG00000130513/ENSG00000198223/ENSG00000139269/ENSG00000145777/ENSG00000120889/ENSG00000131080/ENSG00000008517/ENSG00000153162/ENSG00000174564/ENSG00000150281/ENSG00000145623/ENSG00000150782/ENSG00000187266/ENSG00000115602/ENSG00000134470/ENSG00000100385
hsa00534	Glycosaminoglycan biosynthesis - heparan sulfate / heparin	3/682	20/5864	0.416152188150758	0.999448793035109	ENSG00000136720/ENSG00000002587/ENSG00000249853	HS6ST1/HS3ST1/HS3ST5	hsa:9394/hsa:9957/hsa:222537	3	3	ENSG00000136720/ENSG00000002587/ENSG00000249853	0
hsa05223	Non-small cell lung cancer	8/682	62/5864	0.43455067694152	0.999448793035109	ENSG00000116717/ENSG00000124762/ENSG00000007968/ENSG00000145675/ENSG00000101412/ENSG00000130222/ENSG00000105810/ENSG00000266094	GADD45A/CDKN1A/E2F2/PIK3R1/E2F1/GADD45G/CDK6/RASSF5	hsa:1647/hsa:1026/hsa:1870/hsa:5295/hsa:1869/hsa:10912/hsa:1021/hsa:83593	8	5	ENSG00000007968/ENSG00000145675/ENSG00000101412/ENSG00000105810/ENSG00000266094	3	ENSG00000116717/ENSG00000124762/ENSG00000130222
hsa04724	Glutamatergic synapse	13/682	104/5864	0.435481763489577	0.999448793035109	ENSG00000127920/ENSG00000134294/ENSG00000072062/ENSG00000164418/ENSG00000114450/ENSG00000105464/ENSG00000116711/ENSG00000106688/ENSG00000101333/ENSG00000157388/ENSG00000127588/ENSG00000105499/ENSG00000179603	GNG11/SLC38A2/PRKACA/GRIK2/GNB4/GRIN2D/PLA2G4A/SLC1A1/PLCB4/CACNA1D/GNG13/PLA2G4C/GRM8	hsa:2791/hsa:54407/hsa:5566/hsa:2898/hsa:59345/hsa:2906/hsa:5321/hsa:6505/hsa:5332/hsa:776/hsa:51764/hsa:8605/hsa:2918	13	8	ENSG00000127920/ENSG00000072062/ENSG00000164418/ENSG00000114450/ENSG00000116711/ENSG00000106688/ENSG00000157388/ENSG00000127588	5	ENSG00000134294/ENSG00000105464/ENSG00000101333/ENSG00000105499/ENSG00000179603
hsa05034	Alcoholism	17/682	138/5864	0.439079147684586	0.999448793035109	ENSG00000128272/ENSG00000127920/ENSG00000160014/ENSG00000188486/ENSG00000181218/ENSG00000072062/ENSG00000108840/ENSG00000146592/ENSG00000114450/ENSG00000176697/ENSG00000105464/ENSG00000182158/ENSG00000143578/ENSG00000127588/ENSG00000048052/ENSG00000148082/ENSG00000180573	ATF4/GNG11/CALM3/H2AFX/HIST3H2A/PRKACA/HDAC5/CREB5/GNB4/BDNF/GRIN2D/CREB3L2/CREB3L4/GNG13/HDAC9/SHC3/HIST1H2AC	hsa:468/hsa:2791/hsa:808/hsa:3014/hsa:92815/hsa:5566/hsa:10014/hsa:9586/hsa:59345/hsa:627/hsa:2906/hsa:64764/hsa:148327/hsa:51764/hsa:9734/hsa:53358/hsa:8334	17	7	ENSG00000127920/ENSG00000160014/ENSG00000188486/ENSG00000072062/ENSG00000114450/ENSG00000127588/ENSG00000148082	10	ENSG00000128272/ENSG00000181218/ENSG00000108840/ENSG00000146592/ENSG00000176697/ENSG00000105464/ENSG00000182158/ENSG00000143578/ENSG00000048052/ENSG00000180573
hsa04728	Dopaminergic synapse	14/682	113/5864	0.443472110714899	0.999448793035109	ENSG00000128272/ENSG00000127920/ENSG00000160014/ENSG00000093010/ENSG00000072062/ENSG00000146592/ENSG00000114450/ENSG00000068971/ENSG00000182158/ENSG00000143578/ENSG00000101333/ENSG00000157388/ENSG00000127588/ENSG00000074211	ATF4/GNG11/CALM3/COMT/PRKACA/CREB5/GNB4/PPP2R5B/CREB3L2/CREB3L4/PLCB4/CACNA1D/GNG13/PPP2R2C	hsa:468/hsa:2791/hsa:808/hsa:1312/hsa:5566/hsa:9586/hsa:59345/hsa:5526/hsa:64764/hsa:148327/hsa:5332/hsa:776/hsa:51764/hsa:5522	14	6	ENSG00000127920/ENSG00000160014/ENSG00000072062/ENSG00000114450/ENSG00000157388/ENSG00000127588	8	ENSG00000128272/ENSG00000093010/ENSG00000146592/ENSG00000068971/ENSG00000182158/ENSG00000143578/ENSG00000101333/ENSG00000074211
hsa04140	Autophagy - animal	15/682	122/5864	0.450807039438799	0.999448793035109	ENSG00000070540/ENSG00000139112/ENSG00000145675/ENSG00000175224/ENSG00000089289/ENSG00000177169/ENSG00000072062/ENSG00000189403/ENSG00000178607/ENSG00000148572/ENSG00000196730/ENSG00000116954/ENSG00000126458/ENSG00000171791/ENSG00000023287	WIPI1/GABARAPL1/PIK3R1/ATG13/IGBP1/ULK1/PRKACA/HMGB1/ERN1/NRBF2/DAPK1/RRAGC/RRAS/BCL2/RB1CC1	hsa:55062/hsa:23710/hsa:5295/hsa:9776/hsa:3476/hsa:8408/hsa:5566/hsa:3146/hsa:2081/hsa:29982/hsa:1612/hsa:64121/hsa:6237/hsa:596/hsa:9821	15	4	ENSG00000145675/ENSG00000072062/ENSG00000189403/ENSG00000171791	11	ENSG00000070540/ENSG00000139112/ENSG00000175224/ENSG00000089289/ENSG00000177169/ENSG00000178607/ENSG00000148572/ENSG00000196730/ENSG00000116954/ENSG00000126458/ENSG00000023287
hsa00604	Glycosphingolipid biosynthesis - ganglio series	2/682	13/5864	0.456829472475824	0.999448793035109	ENSG00000136840/ENSG00000184005	ST6GALNAC4/ST6GALNAC3	hsa:27090/hsa:256435	2	1	ENSG00000184005	1	ENSG00000136840
hsa03450	Non-homologous end-joining	2/682	13/5864	0.456829472475824	0.999448793035109	ENSG00000168496/ENSG00000166169	FEN1/POLL	hsa:2237/hsa:27343	2	1	ENSG00000168496	1	ENSG00000166169
hsa02010	ABC transporters	5/682	38/5864	0.457643797265832	0.999448793035109	ENSG00000135776/ENSG00000108846/ENSG00000101986/ENSG00000144452/ENSG00000160179	ABCB10/ABCC3/ABCD1/ABCA12/ABCG1	hsa:23456/hsa:8714/hsa:215/hsa:26154/hsa:9619	5	2	ENSG00000135776/ENSG00000101986	3	ENSG00000108846/ENSG00000144452/ENSG00000160179
hsa04726	Serotonergic synapse	11/682	89/5864	0.463644955801609	0.999448793035109	ENSG00000127920/ENSG00000079337/ENSG00000072062/ENSG00000114450/ENSG00000116711/ENSG00000101333/ENSG00000157388/ENSG00000127588/ENSG00000138109/ENSG00000105499/ENSG00000095303	GNG11/RAPGEF3/PRKACA/GNB4/PLA2G4A/PLCB4/CACNA1D/GNG13/CYP2C9/PLA2G4C/PTGS1	hsa:2791/hsa:10411/hsa:5566/hsa:59345/hsa:5321/hsa:5332/hsa:776/hsa:51764/hsa:1559/hsa:8605/hsa:5742	11	8	ENSG00000127920/ENSG00000079337/ENSG00000072062/ENSG00000114450/ENSG00000116711/ENSG00000157388/ENSG00000127588/ENSG00000095303	3	ENSG00000101333/ENSG00000138109/ENSG00000105499
hsa04922	Glucagon signaling pathway	11/682	89/5864	0.463644955801609	0.999448793035109	ENSG00000100889/ENSG00000128272/ENSG00000100994/ENSG00000160014/ENSG00000171314/ENSG00000072062/ENSG00000146592/ENSG00000182158/ENSG00000143578/ENSG00000101333/ENSG00000226784	PCK2/ATF4/PYGB/CALM3/PGAM1/PRKACA/CREB5/CREB3L2/CREB3L4/PLCB4/PGAM4	hsa:5106/hsa:468/hsa:5834/hsa:808/hsa:5223/hsa:5566/hsa:9586/hsa:64764/hsa:148327/hsa:5332/hsa:441531	11	4	ENSG00000160014/ENSG00000171314/ENSG00000072062/ENSG00000226784	7	ENSG00000100889/ENSG00000128272/ENSG00000100994/ENSG00000146592/ENSG00000182158/ENSG00000143578/ENSG00000101333
hsa04973	Carbohydrate digestion and absorption	4/682	30/5864	0.467712635246008	0.999448793035109	ENSG00000156510/ENSG00000145675/ENSG00000157388/ENSG00000018625	HKDC1/PIK3R1/CACNA1D/ATP1A2	hsa:80201/hsa:5295/hsa:776/hsa:477	4	2	ENSG00000145675/ENSG00000157388	2	ENSG00000156510/ENSG00000018625
hsa00330	Arginine and proline metabolism	6/682	47/5864	0.470444274040678	0.999448793035109	ENSG00000183010/ENSG00000120053/ENSG00000130066/ENSG00000089250/ENSG00000141504/ENSG00000081181	PYCR1/GOT1/SAT1/NOS1/SAT2/ARG2	hsa:5831/hsa:2805/hsa:6303/hsa:4842/hsa:112483/hsa:384	6	1	ENSG00000089250	5	ENSG00000183010/ENSG00000120053/ENSG00000130066/ENSG00000141504/ENSG00000081181
hsa04072	Phospholipase D signaling pathway	15/682	124/5864	0.477214855866483	0.999448793035109	ENSG00000145675/ENSG00000079337/ENSG00000010810/ENSG00000033327/ENSG00000126458/ENSG00000197461/ENSG00000116711/ENSG00000126895/ENSG00000197959/ENSG00000101333/ENSG00000153933/ENSG00000148082/ENSG00000105499/ENSG00000179603/ENSG00000170962	PIK3R1/RAPGEF3/FYN/GAB2/RRAS/PDGFA/PLA2G4A/AVPR2/DNM3/PLCB4/DGKE/SHC3/PLA2G4C/GRM8/PDGFD	hsa:5295/hsa:10411/hsa:2534/hsa:9846/hsa:6237/hsa:5154/hsa:5321/hsa:554/hsa:26052/hsa:5332/hsa:8526/hsa:53358/hsa:8605/hsa:2918/hsa:80310	15	6	ENSG00000145675/ENSG00000079337/ENSG00000116711/ENSG00000197959/ENSG00000148082/ENSG00000170962	9	ENSG00000010810/ENSG00000033327/ENSG00000126458/ENSG00000197461/ENSG00000126895/ENSG00000101333/ENSG00000153933/ENSG00000105499/ENSG00000179603
hsa04066	HIF-1 signaling pathway	11/682	90/5864	0.479103296246697	0.999448793035109	ENSG00000156510/ENSG00000124762/ENSG00000187840/ENSG00000112715/ENSG00000145675/ENSG00000100292/ENSG00000099875/ENSG00000171791/ENSG00000078401/ENSG00000285043/ENSG00000160712	HKDC1/CDKN1A/EIF4EBP1/VEGFA/PIK3R1/HMOX1/MKNK2/BCL2/EDN1/AC093512.2/IL6R	hsa:80201/hsa:1026/hsa:1978/hsa:7422/hsa:5295/hsa:3162/hsa:2872/hsa:596/hsa:1906/hsa:226/hsa:3570	11	5	ENSG00000145675/ENSG00000171791/ENSG00000078401/ENSG00000285043/ENSG00000160712	6	ENSG00000156510/ENSG00000124762/ENSG00000187840/ENSG00000112715/ENSG00000100292/ENSG00000099875
hsa04914	Progesterone-mediated oocyte maturation	11/682	90/5864	0.479103296246697	0.999448793035109	ENSG00000164045/ENSG00000080824/ENSG00000134057/ENSG00000145386/ENSG00000145675/ENSG00000123374/ENSG00000072062/ENSG00000169679/ENSG00000170312/ENSG00000164109/ENSG00000137449	CDC25A/HSP90AA1/CCNB1/CCNA2/PIK3R1/CDK2/PRKACA/BUB1/CDK1/MAD2L1/CPEB2	hsa:993/hsa:3320/hsa:891/hsa:890/hsa:5295/hsa:1017/hsa:5566/hsa:699/hsa:983/hsa:4085/hsa:132864	11	10	ENSG00000164045/ENSG00000080824/ENSG00000134057/ENSG00000145386/ENSG00000145675/ENSG00000123374/ENSG00000072062/ENSG00000169679/ENSG00000170312/ENSG00000164109	1	ENSG00000137449
hsa00040	Pentose and glucuronate interconversions	3/682	22/5864	0.480092668803994	0.999448793035109	ENSG00000167165/ENSG00000109814/ENSG00000241635	UGT1A6/UGDH/UGT1A1	hsa:54578/hsa:7358/hsa:54658	3	2	ENSG00000167165/ENSG00000241635	1	ENSG00000109814
hsa00514	Other types of O-glycan biosynthesis	3/682	22/5864	0.480092668803994	0.999448793035109	ENSG00000169733/ENSG00000144057/ENSG00000106003	RFNG/ST6GAL2/LFNG	hsa:5986/hsa:84620/hsa:3955	3	2	ENSG00000144057/ENSG00000106003	1	ENSG00000169733
hsa00650	Butanoate metabolism	3/682	22/5864	0.480092668803994	0.999448793035109	ENSG00000112972/ENSG00000120437/ENSG00000112294	HMGCS1/ACAT2/ALDH5A1	hsa:3157/hsa:39/hsa:7915	3	3	ENSG00000112972/ENSG00000120437/ENSG00000112294	0
hsa00790	Folate biosynthesis	3/682	22/5864	0.480092668803994	0.999448793035109	ENSG00000228716/ENSG00000075643/ENSG00000131979	DHFR/MOCOS/GCH1	hsa:1719/hsa:55034/hsa:2643	3	1	ENSG00000228716	2	ENSG00000075643/ENSG00000131979
hsa04913	Ovarian steroidogenesis	5/682	39/5864	0.481189605003101	0.999448793035109	ENSG00000130164/ENSG00000072062/ENSG00000153162/ENSG00000116711/ENSG00000105499	LDLR/PRKACA/BMP6/PLA2G4A/PLA2G4C	hsa:3949/hsa:5566/hsa:654/hsa:5321/hsa:8605	5	3	ENSG00000130164/ENSG00000072062/ENSG00000116711	2	ENSG00000153162/ENSG00000105499
hsa04971	Gastric acid secretion	8/682	65/5864	0.489494793285852	0.999448793035109	ENSG00000065534/ENSG00000160014/ENSG00000104267/ENSG00000075624/ENSG00000157005/ENSG00000072062/ENSG00000101333/ENSG00000018625	MYLK/CALM3/CA2/ACTB/SST/PRKACA/PLCB4/ATP1A2	hsa:4638/hsa:808/hsa:760/hsa:60/hsa:6750/hsa:5566/hsa:5332/hsa:477	8	6	ENSG00000065534/ENSG00000160014/ENSG00000104267/ENSG00000075624/ENSG00000157005/ENSG00000072062	2	ENSG00000101333/ENSG00000018625
hsa05206	MicroRNAs in cancer	20/682	168/5864	0.491958426224036	0.999448793035109	ENSG00000088305/ENSG00000164045/ENSG00000041982/ENSG00000259207/ENSG00000124762/ENSG00000007968/ENSG00000112715/ENSG00000150593/ENSG00000175305/ENSG00000068078/ENSG00000105173/ENSG00000137801/ENSG00000100292/ENSG00000156103/ENSG00000101412/ENSG00000124766/ENSG00000137807/ENSG00000197461/ENSG00000171791/ENSG00000105810	DNMT3B/CDC25A/TNC/ITGB3/CDKN1A/E2F2/VEGFA/PDCD4/CCNE2/FGFR3/CCNE1/THBS1/HMOX1/MMP16/E2F1/SOX4/KIF23/PDGFA/BCL2/CDK6	hsa:1789/hsa:993/hsa:3371/hsa:3690/hsa:1026/hsa:1870/hsa:7422/hsa:27250/hsa:9134/hsa:2261/hsa:898/hsa:7057/hsa:3162/hsa:4325/hsa:1869/hsa:6659/hsa:9493/hsa:5154/hsa:596/hsa:1021	20	13	ENSG00000164045/ENSG00000259207/ENSG00000007968/ENSG00000175305/ENSG00000068078/ENSG00000105173/ENSG00000137801/ENSG00000156103/ENSG00000101412/ENSG00000124766/ENSG00000137807/ENSG00000171791/ENSG00000105810	7	ENSG00000088305/ENSG00000041982/ENSG00000124762/ENSG00000112715/ENSG00000150593/ENSG00000100292/ENSG00000197461
hsa04136	Autophagy - other	4/682	31/5864	0.494154053285125	0.999448793035109	ENSG00000070540/ENSG00000139112/ENSG00000175224/ENSG00000089289	WIPI1/GABARAPL1/ATG13/IGBP1	hsa:55062/hsa:23710/hsa:9776/hsa:3476	4	0		4	ENSG00000070540/ENSG00000139112/ENSG00000175224/ENSG00000089289
hsa04215	Apoptosis - multiple species	4/682	31/5864	0.494154053285125	0.999448793035109	ENSG00000105327/ENSG00000089685/ENSG00000064012/ENSG00000171791	BBC3/BIRC5/CASP8/BCL2	hsa:27113/hsa:332/hsa:841/hsa:596	4	2	ENSG00000089685/ENSG00000171791	2	ENSG00000105327/ENSG00000064012
hsa04960	Aldosterone-regulated sodium reabsorption	4/682	31/5864	0.494154053285125	0.999448793035109	ENSG00000175793/ENSG00000118515/ENSG00000145675/ENSG00000018625	SFN/SGK1/PIK3R1/ATP1A2	hsa:2810/hsa:6446/hsa:5295/hsa:477	4	2	ENSG00000118515/ENSG00000145675	2	ENSG00000175793/ENSG00000018625
hsa00533	Glycosaminoglycan biosynthesis - keratan sulfate	2/682	14/5864	0.496762991083772	0.999448793035109	ENSG00000033170/ENSG00000183196	FUT8/CHST6	hsa:2530/hsa:4166	2	2	ENSG00000033170/ENSG00000183196	0
hsa00603	Glycosphingolipid biosynthesis - globo and isoglobo series	2/682	14/5864	0.496762991083772	0.999448793035109	ENSG00000174951/ENSG00000172461	FUT1/FUT9	hsa:2523/hsa:10690	2	1	ENSG00000172461	1	ENSG00000174951
hsa04961	Endocrine and other factor-regulated calcium reabsorption	5/682	40/5864	0.504377042948053	0.999448793035109	ENSG00000072062/ENSG00000197959/ENSG00000101333/ENSG00000018625/ENSG00000167748	PRKACA/DNM3/PLCB4/ATP1A2/KLK1	hsa:5566/hsa:26052/hsa:5332/hsa:477/hsa:3816	5	2	ENSG00000072062/ENSG00000197959	3	ENSG00000101333/ENSG00000018625/ENSG00000167748
hsa00515	Mannose type O-glycan biosynthesis	3/682	23/5864	0.51080815037273	0.999448793035109	ENSG00000185900/ENSG00000133424/ENSG00000172461	POMK/LARGE1/FUT9	hsa:84197/hsa:9215/hsa:10690	3	3	ENSG00000185900/ENSG00000133424/ENSG00000172461	0
hsa03060	Protein export	3/682	23/5864	0.51080815037273	0.999448793035109	ENSG00000044574/ENSG00000025796/ENSG00000166562	HSPA5/SEC63/SEC11C	hsa:3309/hsa:11231/hsa:90701	3	0		3	ENSG00000044574/ENSG00000025796/ENSG00000166562
hsa05150	Staphylococcus aureus infection	3/682	23/5864	0.51080815037273	0.999448793035109	ENSG00000090339/ENSG00000166278/ENSG00000159403	ICAM1/C2/C1R	hsa:3383/hsa:717/hsa:715	3	2	ENSG00000166278/ENSG00000159403	1	ENSG00000090339
hsa00051	Fructose and mannose metabolism	4/682	32/5864	0.520025761115822	0.999448793035109	ENSG00000156510/ENSG00000144591/ENSG00000100417/ENSG00000285043	HKDC1/GMPPA/PMM1/AC093512.2	hsa:80201/hsa:29926/hsa:5372/hsa:226	4	1	ENSG00000285043	3	ENSG00000156510/ENSG00000144591/ENSG00000100417
hsa05032	Morphine addiction	8/682	67/5864	0.52531346786312	0.999448793035109	ENSG00000127920/ENSG00000163485/ENSG00000072062/ENSG00000114450/ENSG00000198873/ENSG00000186642/ENSG00000127588/ENSG00000137486	GNG11/ADORA1/PRKACA/GNB4/GRK5/PDE2A/GNG13/ARRB1	hsa:2791/hsa:134/hsa:5566/hsa:59345/hsa:2869/hsa:5138/hsa:51764/hsa:408	8	7	ENSG00000127920/ENSG00000163485/ENSG00000072062/ENSG00000114450/ENSG00000198873/ENSG00000127588/ENSG00000137486	1	ENSG00000186642
hsa04713	Circadian entrainment	10/682	85/5864	0.535426625720648	0.999448793035109	ENSG00000127920/ENSG00000160014/ENSG00000089250/ENSG00000072062/ENSG00000114450/ENSG00000105464/ENSG00000101333/ENSG00000157388/ENSG00000127588/ENSG00000198929	GNG11/CALM3/NOS1/PRKACA/GNB4/GRIN2D/PLCB4/CACNA1D/GNG13/NOS1AP	hsa:2791/hsa:808/hsa:4842/hsa:5566/hsa:59345/hsa:2906/hsa:5332/hsa:776/hsa:51764/hsa:9722	10	8	ENSG00000127920/ENSG00000160014/ENSG00000089250/ENSG00000072062/ENSG00000114450/ENSG00000157388/ENSG00000127588/ENSG00000198929	2	ENSG00000105464/ENSG00000101333
hsa04664	Fc epsilon RI signaling pathway	7/682	59/5864	0.538255898313237	0.999448793035109	ENSG00000145675/ENSG00000010810/ENSG00000033327/ENSG00000116711/ENSG00000141968/ENSG00000132965/ENSG00000105499	PIK3R1/FYN/GAB2/PLA2G4A/VAV1/ALOX5AP/PLA2G4C	hsa:5295/hsa:2534/hsa:9846/hsa:5321/hsa:7409/hsa:241/hsa:8605	7	2	ENSG00000145675/ENSG00000116711	5	ENSG00000010810/ENSG00000033327/ENSG00000141968/ENSG00000132965/ENSG00000105499
hsa05225	Hepatocellular carcinoma	17/682	147/5864	0.549357569957172	0.999448793035109	ENSG00000116717/ENSG00000124762/ENSG00000007968/ENSG00000154764/ENSG00000145675/ENSG00000075624/ENSG00000116044/ENSG00000180340/ENSG00000100292/ENSG00000165879/ENSG00000101412/ENSG00000188064/ENSG00000130222/ENSG00000181274/ENSG00000105810/ENSG00000148082/ENSG00000164362	GADD45A/CDKN1A/E2F2/WNT7A/PIK3R1/ACTB/NFE2L2/FZD2/HMOX1/FRAT1/E2F1/WNT7B/GADD45G/FRAT2/CDK6/SHC3/TERT	hsa:1647/hsa:1026/hsa:1870/hsa:7476/hsa:5295/hsa:60/hsa:4780/hsa:2535/hsa:3162/hsa:10023/hsa:1869/hsa:7477/hsa:10912/hsa:23401/hsa:1021/hsa:53358/hsa:7015	17	9	ENSG00000007968/ENSG00000154764/ENSG00000145675/ENSG00000075624/ENSG00000101412/ENSG00000188064/ENSG00000105810/ENSG00000148082/ENSG00000164362	8	ENSG00000116717/ENSG00000124762/ENSG00000116044/ENSG00000180340/ENSG00000100292/ENSG00000165879/ENSG00000130222/ENSG00000181274
hsa00564	Glycerophospholipid metabolism	10/682	87/5864	0.566399556158612	0.999448793035109	ENSG00000147535/ENSG00000170222/ENSG00000105223/ENSG00000115159/ENSG00000173868/ENSG00000116711/ENSG00000111684/ENSG00000184381/ENSG00000153933/ENSG00000105499	PLPP5/ADPRM/PLD3/GPD2/PHOSPHO1/PLA2G4A/LPCAT3/PLA2G6/DGKE/PLA2G4C	hsa:84513/hsa:56985/hsa:23646/hsa:2820/hsa:162466/hsa:5321/hsa:10162/hsa:8398/hsa:8526/hsa:8605	10	3	ENSG00000115159/ENSG00000116711/ENSG00000111684	7	ENSG00000147535/ENSG00000170222/ENSG00000105223/ENSG00000173868/ENSG00000184381/ENSG00000153933/ENSG00000105499
hsa00760	Nicotinate and nicotinamide metabolism	3/682	25/5864	0.569200253680497	0.999448793035109	ENSG00000112992/ENSG00000163864/ENSG00000197594	NNT/NMNAT3/ENPP1	hsa:23530/hsa:349565/hsa:5167	3	2	ENSG00000112992/ENSG00000197594	1	ENSG00000163864
hsa00360	Phenylalanine metabolism	2/682	16/5864	0.570756361607475	0.999448793035109	ENSG00000120053/ENSG00000131480	GOT1/AOC2	hsa:2805/hsa:314	2	1	ENSG00000131480	1	ENSG00000120053
hsa04062	Chemokine signaling pathway	15/682	132/5864	0.579867640625983	0.999448793035109	ENSG00000127920/ENSG00000115415/ENSG00000145675/ENSG00000072062/ENSG00000156299/ENSG00000114450/ENSG00000198873/ENSG00000141968/ENSG00000101333/ENSG00000127588/ENSG00000124126/ENSG00000137486/ENSG00000121966/ENSG00000148082/ENSG00000070831	GNG11/STAT1/PIK3R1/PRKACA/TIAM1/GNB4/GRK5/VAV1/PLCB4/GNG13/PREX1/ARRB1/CXCR4/SHC3/CDC42	hsa:2791/hsa:6772/hsa:5295/hsa:5566/hsa:7074/hsa:59345/hsa:2869/hsa:7409/hsa:5332/hsa:51764/hsa:57580/hsa:408/hsa:7852/hsa:53358/hsa:998	15	13	ENSG00000127920/ENSG00000115415/ENSG00000145675/ENSG00000072062/ENSG00000156299/ENSG00000114450/ENSG00000198873/ENSG00000127588/ENSG00000124126/ENSG00000137486/ENSG00000121966/ENSG00000148082/ENSG00000070831	2	ENSG00000141968/ENSG00000101333
hsa04330	Notch signaling pathway	5/682	44/5864	0.592440996641551	0.999448793035109	ENSG00000169733/ENSG00000184384/ENSG00000106003/ENSG00000138613/ENSG00000135144	RFNG/MAML2/LFNG/APH1B/DTX1	hsa:5986/hsa:84441/hsa:3955/hsa:83464/hsa:1840	5	3	ENSG00000184384/ENSG00000106003/ENSG00000135144	2	ENSG00000169733/ENSG00000138613
hsa04923	Regulation of lipolysis in adipocytes	5/682	44/5864	0.592440996641551	0.999448793035109	ENSG00000163485/ENSG00000145675/ENSG00000177666/ENSG00000072062/ENSG00000095303	ADORA1/PIK3R1/PNPLA2/PRKACA/PTGS1	hsa:134/hsa:5295/hsa:57104/hsa:5566/hsa:5742	5	4	ENSG00000163485/ENSG00000145675/ENSG00000072062/ENSG00000095303	1	ENSG00000177666
hsa05216	Thyroid cancer	4/682	35/5864	0.593550756466481	0.999448793035109	ENSG00000116717/ENSG00000124762/ENSG00000130222/ENSG00000132170	GADD45A/CDKN1A/GADD45G/PPARG	hsa:1647/hsa:1026/hsa:10912/hsa:5468	4	0		4	ENSG00000116717/ENSG00000124762/ENSG00000130222/ENSG00000132170
hsa04672	Intestinal immune network for IgA production	3/682	26/5864	0.596731738601944	0.999448793035109	ENSG00000134470/ENSG00000121966/ENSG00000160223	IL15RA/CXCR4/ICOSLG	hsa:3601/hsa:7852/hsa:23308	3	2	ENSG00000121966/ENSG00000160223	1	ENSG00000134470
hsa00770	Pantothenate and CoA biosynthesis	2/682	17/5864	0.604678946461431	0.999448793035109	ENSG00000188641/ENSG00000197594	DPYD/ENPP1	hsa:1806/hsa:5167	2	2	ENSG00000188641/ENSG00000197594	0
hsa01524	Platinum drug resistance	7/682	63/5864	0.610481557482352	0.999448793035109	ENSG00000105327/ENSG00000124762/ENSG00000145675/ENSG00000089685/ENSG00000064012/ENSG00000171791/ENSG00000131747	BBC3/CDKN1A/PIK3R1/BIRC5/CASP8/BCL2/TOP2A	hsa:27113/hsa:1026/hsa:5295/hsa:332/hsa:841/hsa:596/hsa:7153	7	4	ENSG00000145675/ENSG00000089685/ENSG00000171791/ENSG00000131747	3	ENSG00000105327/ENSG00000124762/ENSG00000064012
hsa00500	Starch and sucrose metabolism	3/682	27/5864	0.623088568840992	0.999448793035109	ENSG00000156510/ENSG00000100994/ENSG00000197594	HKDC1/PYGB/ENPP1	hsa:80201/hsa:5834/hsa:5167	3	1	ENSG00000197594	2	ENSG00000156510/ENSG00000100994
hsa00601	Glycosphingolipid biosynthesis - lacto and neolacto series	3/682	27/5864	0.623088568840992	0.999448793035109	ENSG00000111846/ENSG00000174951/ENSG00000172461	GCNT2/FUT1/FUT9	hsa:2651/hsa:2523/hsa:10690	3	1	ENSG00000172461	2	ENSG00000111846/ENSG00000174951
hsa00630	Glyoxylate and dicarboxylate metabolism	3/682	27/5864	0.623088568840992	0.999448793035109	ENSG00000182199/ENSG00000176974/ENSG00000120437	SHMT2/SHMT1/ACAT2	hsa:6472/hsa:6470/hsa:39	3	2	ENSG00000176974/ENSG00000120437	1	ENSG00000182199
hsa04380	Osteoclast differentiation	11/682	100/5864	0.625702054150193	0.999448793035109	ENSG00000259207/ENSG00000075426/ENSG00000161011/ENSG00000115415/ENSG00000130522/ENSG00000145675/ENSG00000010810/ENSG00000104856/ENSG00000033327/ENSG00000132170/ENSG00000115594	ITGB3/FOSL2/SQSTM1/STAT1/JUND/PIK3R1/FYN/RELB/GAB2/PPARG/IL1R1	hsa:3690/hsa:2355/hsa:8878/hsa:6772/hsa:3727/hsa:5295/hsa:2534/hsa:5971/hsa:9846/hsa:5468/hsa:3554	11	5	ENSG00000259207/ENSG00000075426/ENSG00000115415/ENSG00000145675/ENSG00000115594	6	ENSG00000161011/ENSG00000130522/ENSG00000010810/ENSG00000104856/ENSG00000033327/ENSG00000132170
hsa04657	IL-17 signaling pathway	8/682	73/5864	0.626362514813765	0.999448793035109	ENSG00000172216/ENSG00000166598/ENSG00000080824/ENSG00000148346/ENSG00000130522/ENSG00000064012/ENSG00000196611/ENSG00000056972	CEBPB/HSP90B1/HSP90AA1/LCN2/JUND/CASP8/MMP1/TRAF3IP2	hsa:1051/hsa:7184/hsa:3320/hsa:3934/hsa:3727/hsa:841/hsa:4312/hsa:10758	8	1	ENSG00000080824	7	ENSG00000172216/ENSG00000166598/ENSG00000148346/ENSG00000130522/ENSG00000064012/ENSG00000196611/ENSG00000056972
hsa04024	cAMP signaling pathway	19/682	172/5864	0.632042514152073	0.999448793035109	ENSG00000125398/ENSG00000163485/ENSG00000160014/ENSG00000145675/ENSG00000079337/ENSG00000072062/ENSG00000156299/ENSG00000185920/ENSG00000146592/ENSG00000176697/ENSG00000105464/ENSG00000126458/ENSG00000182158/ENSG00000138193/ENSG00000141968/ENSG00000143578/ENSG00000157388/ENSG00000018625/ENSG00000180914	SOX9/ADORA1/CALM3/PIK3R1/RAPGEF3/PRKACA/TIAM1/PTCH1/CREB5/BDNF/GRIN2D/RRAS/CREB3L2/PLCE1/VAV1/CREB3L4/CACNA1D/ATP1A2/OXTR	hsa:6662/hsa:134/hsa:808/hsa:5295/hsa:10411/hsa:5566/hsa:7074/hsa:5727/hsa:9586/hsa:627/hsa:2906/hsa:6237/hsa:64764/hsa:51196/hsa:7409/hsa:148327/hsa:776/hsa:477/hsa:5021	19	10	ENSG00000125398/ENSG00000163485/ENSG00000160014/ENSG00000145675/ENSG00000079337/ENSG00000072062/ENSG00000156299/ENSG00000138193/ENSG00000157388/ENSG00000180914	9	ENSG00000185920/ENSG00000146592/ENSG00000176697/ENSG00000105464/ENSG00000126458/ENSG00000182158/ENSG00000141968/ENSG00000143578/ENSG00000018625
hsa05134	Legionellosis	5/682	46/5864	0.633071994238969	0.999448793035109	ENSG00000109971/ENSG00000101210/ENSG00000064012/ENSG00000150782/ENSG00000126803	HSPA8/EEF1A2/CASP8/IL18/HSPA2	hsa:3312/hsa:1917/hsa:841/hsa:3606/hsa:3306	5	2	ENSG00000109971/ENSG00000126803	3	ENSG00000101210/ENSG00000064012/ENSG00000150782
hsa05132	Salmonella infection	8/682	74/5864	0.642037892135002	0.999448793035109	ENSG00000075624/ENSG00000136068/ENSG00000133026/ENSG00000123143/ENSG00000150782/ENSG00000137171/ENSG00000070831/ENSG00000167705	ACTB/FLNB/MYH10/PKN1/IL18/KLC4/CDC42/RILP	hsa:60/hsa:2317/hsa:4628/hsa:5585/hsa:3606/hsa:89953/hsa:998/hsa:83547	8	3	ENSG00000075624/ENSG00000133026/ENSG00000070831	5	ENSG00000136068/ENSG00000123143/ENSG00000150782/ENSG00000137171/ENSG00000167705
hsa04924	Renin secretion	6/682	56/5864	0.64751990365802	0.999448793035109	ENSG00000163485/ENSG00000160014/ENSG00000072062/ENSG00000171522/ENSG00000101333/ENSG00000157388	ADORA1/CALM3/PRKACA/PTGER4/PLCB4/CACNA1D	hsa:134/hsa:808/hsa:5566/hsa:5734/hsa:5332/hsa:776	6	5	ENSG00000163485/ENSG00000160014/ENSG00000072062/ENSG00000171522/ENSG00000157388	1	ENSG00000101333
hsa00350	Tyrosine metabolism	3/682	28/5864	0.648242657037471	0.999448793035109	ENSG00000120053/ENSG00000093010/ENSG00000131480	GOT1/COMT/AOC2	hsa:2805/hsa:1312/hsa:314	3	1	ENSG00000131480	2	ENSG00000120053/ENSG00000093010
hsa00510	N-Glycan biosynthesis	5/682	47/5864	0.652432437119717	0.999448793035109	ENSG00000134910/ENSG00000175548/ENSG00000033170/ENSG00000144057/ENSG00000088035	STT3A/ALG10B/FUT8/ST6GAL2/ALG6	hsa:3703/hsa:144245/hsa:2530/hsa:84620/hsa:29929	5	4	ENSG00000175548/ENSG00000033170/ENSG00000144057/ENSG00000088035	1	ENSG00000134910
hsa04930	Type II diabetes mellitus	4/682	38/5864	0.659971047822369	0.999448793035109	ENSG00000156510/ENSG00000145675/ENSG00000187486/ENSG00000157388	HKDC1/PIK3R1/KCNJ11/CACNA1D	hsa:80201/hsa:5295/hsa:3767/hsa:776	4	2	ENSG00000145675/ENSG00000157388	2	ENSG00000156510/ENSG00000187486
hsa04750	Inflammatory mediator regulation of TRP channels	9/682	85/5864	0.669278703454688	0.999448793035109	ENSG00000160014/ENSG00000145675/ENSG00000072062/ENSG00000171522/ENSG00000116711/ENSG00000101333/ENSG00000184381/ENSG00000115594/ENSG00000105499	CALM3/PIK3R1/PRKACA/PTGER4/PLA2G4A/PLCB4/PLA2G6/IL1R1/PLA2G4C	hsa:808/hsa:5295/hsa:5566/hsa:5734/hsa:5321/hsa:5332/hsa:8398/hsa:3554/hsa:8605	9	6	ENSG00000160014/ENSG00000145675/ENSG00000072062/ENSG00000171522/ENSG00000116711/ENSG00000115594	3	ENSG00000101333/ENSG00000184381/ENSG00000105499
hsa04916	Melanogenesis	9/682	85/5864	0.669278703454688	0.999448793035109	ENSG00000160014/ENSG00000154764/ENSG00000180340/ENSG00000072062/ENSG00000182158/ENSG00000188064/ENSG00000078401/ENSG00000143578/ENSG00000101333	CALM3/WNT7A/FZD2/PRKACA/CREB3L2/WNT7B/EDN1/CREB3L4/PLCB4	hsa:808/hsa:7476/hsa:2535/hsa:5566/hsa:64764/hsa:7477/hsa:1906/hsa:148327/hsa:5332	9	5	ENSG00000160014/ENSG00000154764/ENSG00000072062/ENSG00000188064/ENSG00000078401	4	ENSG00000180340/ENSG00000182158/ENSG00000143578/ENSG00000101333
hsa04931	Insulin resistance	10/682	95/5864	0.680288924860689	0.999448793035109	ENSG00000101255/ENSG00000100889/ENSG00000198380/ENSG00000100994/ENSG00000145675/ENSG00000173281/ENSG00000146592/ENSG00000182158/ENSG00000143578/ENSG00000119938	TRIB3/PCK2/GFPT1/PYGB/PIK3R1/PPP1R3B/CREB5/CREB3L2/CREB3L4/PPP1R3C	hsa:57761/hsa:5106/hsa:2673/hsa:5834/hsa:5295/hsa:79660/hsa:9586/hsa:64764/hsa:148327/hsa:5507	10	2	ENSG00000145675/ENSG00000119938	8	ENSG00000101255/ENSG00000100889/ENSG00000198380/ENSG00000100994/ENSG00000173281/ENSG00000146592/ENSG00000182158/ENSG00000143578
hsa04022	cGMP-PKG signaling pathway	15/682	141/5864	0.684385871473177	0.999448793035109	ENSG00000128272/ENSG00000163485/ENSG00000065534/ENSG00000160014/ENSG00000169100/ENSG00000170214/ENSG00000116604/ENSG00000146592/ENSG00000182158/ENSG00000186642/ENSG00000143578/ENSG00000101333/ENSG00000157388/ENSG00000100968/ENSG00000018625	ATF4/ADORA1/MYLK/CALM3/SLC25A6/ADRA1B/MEF2D/CREB5/CREB3L2/PDE2A/CREB3L4/PLCB4/CACNA1D/NFATC4/ATP1A2	hsa:468/hsa:134/hsa:4638/hsa:808/hsa:293/hsa:147/hsa:4209/hsa:9586/hsa:64764/hsa:5138/hsa:148327/hsa:5332/hsa:776/hsa:4776/hsa:477	15	5	ENSG00000163485/ENSG00000065534/ENSG00000160014/ENSG00000170214/ENSG00000157388	10	ENSG00000128272/ENSG00000169100/ENSG00000116604/ENSG00000146592/ENSG00000182158/ENSG00000186642/ENSG00000143578/ENSG00000101333/ENSG00000100968/ENSG00000018625
hsa00980	Metabolism of xenobiotics by cytochrome P450	5/682	49/5864	0.689155036642186	0.999448793035109	ENSG00000167165/ENSG00000187134/ENSG00000197408/ENSG00000138109/ENSG00000241635	UGT1A6/AKR1C1/CYP2B6/CYP2C9/UGT1A1	hsa:54578/hsa:1645/hsa:1555/hsa:1559/hsa:54658	5	2	ENSG00000167165/ENSG00000241635	3	ENSG00000187134/ENSG00000197408/ENSG00000138109
hsa04727	GABAergic synapse	7/682	68/5864	0.691528358544622	0.999448793035109	ENSG00000127920/ENSG00000139112/ENSG00000134294/ENSG00000072062/ENSG00000114450/ENSG00000157388/ENSG00000127588	GNG11/GABARAPL1/SLC38A2/PRKACA/GNB4/CACNA1D/GNG13	hsa:2791/hsa:23710/hsa:54407/hsa:5566/hsa:59345/hsa:776/hsa:51764	7	5	ENSG00000127920/ENSG00000072062/ENSG00000114450/ENSG00000157388/ENSG00000127588	2	ENSG00000139112/ENSG00000134294
hsa01040	Biosynthesis of unsaturated fatty acids	2/682	20/5864	0.694129483265335	0.999448793035109	ENSG00000099194/ENSG00000115425	SCD/PECR	hsa:6319/hsa:55825	2	1	ENSG00000099194	1	ENSG00000115425
hsa04912	GnRH signaling pathway	9/682	87/5864	0.696567432015387	0.999448793035109	ENSG00000128272/ENSG00000160014/ENSG00000072062/ENSG00000095015/ENSG00000116711/ENSG00000101333/ENSG00000157388/ENSG00000070831/ENSG00000105499	ATF4/CALM3/PRKACA/MAP3K1/PLA2G4A/PLCB4/CACNA1D/CDC42/PLA2G4C	hsa:468/hsa:808/hsa:5566/hsa:4214/hsa:5321/hsa:5332/hsa:776/hsa:998/hsa:8605	9	6	ENSG00000160014/ENSG00000072062/ENSG00000095015/ENSG00000116711/ENSG00000157388/ENSG00000070831	3	ENSG00000128272/ENSG00000101333/ENSG00000105499
hsa04371	Apelin signaling pathway	13/682	124/5864	0.698044893370249	0.999448793035109	ENSG00000127920/ENSG00000139112/ENSG00000065534/ENSG00000160014/ENSG00000089250/ENSG00000072062/ENSG00000116604/ENSG00000108840/ENSG00000114450/ENSG00000127528/ENSG00000126458/ENSG00000101333/ENSG00000127588	GNG11/GABARAPL1/MYLK/CALM3/NOS1/PRKACA/MEF2D/HDAC5/GNB4/KLF2/RRAS/PLCB4/GNG13	hsa:2791/hsa:23710/hsa:4638/hsa:808/hsa:4842/hsa:5566/hsa:4209/hsa:10014/hsa:59345/hsa:10365/hsa:6237/hsa:5332/hsa:51764	13	7	ENSG00000127920/ENSG00000065534/ENSG00000160014/ENSG00000089250/ENSG00000072062/ENSG00000114450/ENSG00000127588	6	ENSG00000139112/ENSG00000116604/ENSG00000108840/ENSG00000127528/ENSG00000126458/ENSG00000101333
hsa04978	Mineral absorption	4/682	40/5864	0.69996167602355	0.999448793035109	ENSG00000167996/ENSG00000125148/ENSG00000100292/ENSG00000018625	FTH1/MT2A/HMOX1/ATP1A2	hsa:2495/hsa:4502/hsa:3162/hsa:477	4	0		4	ENSG00000167996/ENSG00000125148/ENSG00000100292/ENSG00000018625
hsa04520	Adherens junction	7/682	69/5864	0.706356135310019	0.999448793035109	ENSG00000149177/ENSG00000095637/ENSG00000075624/ENSG00000010810/ENSG00000136153/ENSG00000124216/ENSG00000070831	PTPRJ/SORBS1/ACTB/FYN/LMO7/SNAI1/CDC42	hsa:5795/hsa:10580/hsa:60/hsa:2534/hsa:4008/hsa:6615/hsa:998	7	6	ENSG00000149177/ENSG00000095637/ENSG00000075624/ENSG00000136153/ENSG00000124216/ENSG00000070831	1	ENSG00000010810
hsa04976	Bile secretion	6/682	60/5864	0.713541802070963	0.999448793035109	ENSG00000130164/ENSG00000104267/ENSG00000072062/ENSG00000080493/ENSG00000108846/ENSG00000018625	LDLR/CA2/PRKACA/SLC4A4/ABCC3/ATP1A2	hsa:3949/hsa:760/hsa:5566/hsa:8671/hsa:8714/hsa:477	6	4	ENSG00000130164/ENSG00000104267/ENSG00000072062/ENSG00000080493	2	ENSG00000108846/ENSG00000018625
hsa00410	beta-Alanine metabolism	3/682	31/5864	0.716406883589189	0.999448793035109	ENSG00000188641/ENSG00000198130/ENSG00000131480	DPYD/HIBCH/AOC2	hsa:1806/hsa:26275/hsa:314	3	3	ENSG00000188641/ENSG00000198130/ENSG00000131480	0
hsa04070	Phosphatidylinositol signaling system	9/682	89/5864	0.722401772690207	0.999448793035109	ENSG00000160014/ENSG00000145675/ENSG00000078269/ENSG00000138193/ENSG00000101333/ENSG00000185133/ENSG00000153933/ENSG00000137825/ENSG00000109452	CALM3/PIK3R1/SYNJ2/PLCE1/PLCB4/INPP5J/DGKE/ITPKA/INPP4B	hsa:808/hsa:5295/hsa:8871/hsa:51196/hsa:5332/hsa:27124/hsa:8526/hsa:3706/hsa:8821	9	4	ENSG00000160014/ENSG00000145675/ENSG00000078269/ENSG00000138193	5	ENSG00000101333/ENSG00000185133/ENSG00000153933/ENSG00000137825/ENSG00000109452
hsa04071	Sphingolipid signaling pathway	11/682	108/5864	0.72597963374975	0.999448793035109	ENSG00000163485/ENSG00000145675/ENSG00000010810/ENSG00000033327/ENSG00000139624/ENSG00000068971/ENSG00000171791/ENSG00000166311/ENSG00000101333/ENSG00000074211/ENSG00000177076	ADORA1/PIK3R1/FYN/GAB2/CERS5/PPP2R5B/BCL2/SMPD1/PLCB4/PPP2R2C/ACER2	hsa:134/hsa:5295/hsa:2534/hsa:9846/hsa:91012/hsa:5526/hsa:596/hsa:6609/hsa:5332/hsa:5522/hsa:340485	11	5	ENSG00000163485/ENSG00000145675/ENSG00000171791/ENSG00000166311/ENSG00000177076	6	ENSG00000010810/ENSG00000033327/ENSG00000139624/ENSG00000068971/ENSG00000101333/ENSG00000074211
hsa05160	Hepatitis C	11/682	109/5864	0.737193857821219	0.999448793035109	ENSG00000163347/ENSG00000130164/ENSG00000124762/ENSG00000115415/ENSG00000145675/ENSG00000111331/ENSG00000113946/ENSG00000185507/ENSG00000253958/ENSG00000181885/ENSG00000074211	CLDN1/LDLR/CDKN1A/STAT1/PIK3R1/OAS3/CLDN16/IRF7/CLDN23/CLDN7/PPP2R2C	hsa:9076/hsa:3949/hsa:1026/hsa:6772/hsa:5295/hsa:4940/hsa:10686/hsa:3665/hsa:137075/hsa:1366/hsa:5522	11	4	ENSG00000130164/ENSG00000115415/ENSG00000145675/ENSG00000111331	7	ENSG00000163347/ENSG00000124762/ENSG00000113946/ENSG00000185507/ENSG00000253958/ENSG00000181885/ENSG00000074211
hsa04150	mTOR signaling pathway	14/682	137/5864	0.73793348134213	0.999448793035109	ENSG00000168003/ENSG00000130766/ENSG00000106070/ENSG00000103257/ENSG00000063046/ENSG00000145604/ENSG00000187840/ENSG00000118515/ENSG00000154764/ENSG00000145675/ENSG00000180340/ENSG00000177169/ENSG00000116954/ENSG00000188064	SLC3A2/SESN2/GRB10/SLC7A5/EIF4B/SKP2/EIF4EBP1/SGK1/WNT7A/PIK3R1/FZD2/ULK1/RRAGC/WNT7B	hsa:6520/hsa:83667/hsa:2887/hsa:8140/hsa:1975/hsa:6502/hsa:1978/hsa:6446/hsa:7476/hsa:5295/hsa:2535/hsa:8408/hsa:64121/hsa:7477	14	5	ENSG00000145604/ENSG00000118515/ENSG00000154764/ENSG00000145675/ENSG00000188064	9	ENSG00000168003/ENSG00000130766/ENSG00000106070/ENSG00000103257/ENSG00000063046/ENSG00000187840/ENSG00000180340/ENSG00000177169/ENSG00000116954
hsa04666	Fc gamma R-mediated phagocytosis	8/682	81/5864	0.740650967815894	0.999448793035109	ENSG00000145675/ENSG00000033327/ENSG00000175130/ENSG00000145555/ENSG00000116711/ENSG00000141968/ENSG00000184381/ENSG00000070831	PIK3R1/GAB2/MARCKSL1/MYO10/PLA2G4A/VAV1/PLA2G6/CDC42	hsa:5295/hsa:9846/hsa:65108/hsa:4651/hsa:5321/hsa:7409/hsa:8398/hsa:998	8	5	ENSG00000145675/ENSG00000175130/ENSG00000145555/ENSG00000116711/ENSG00000070831	3	ENSG00000033327/ENSG00000141968/ENSG00000184381
hsa04720	Long-term potentiation	6/682	62/5864	0.743180544361331	0.999448793035109	ENSG00000128272/ENSG00000160014/ENSG00000079337/ENSG00000072062/ENSG00000105464/ENSG00000101333	ATF4/CALM3/RAPGEF3/PRKACA/GRIN2D/PLCB4	hsa:468/hsa:808/hsa:10411/hsa:5566/hsa:2906/hsa:5332	6	3	ENSG00000160014/ENSG00000079337/ENSG00000072062	3	ENSG00000128272/ENSG00000105464/ENSG00000101333
hsa00061	Fatty acid biosynthesis	1/682	11/5864	0.743668994385333	0.999448793035109	ENSG00000169710	FASN	hsa:2194	1	1	ENSG00000169710	0
hsa04622	RIG-I-like receptor signaling pathway	5/682	53/5864	0.754400239143662	0.999448793035109	ENSG00000095015/ENSG00000064012/ENSG00000198933/ENSG00000185507/ENSG00000115267	MAP3K1/CASP8/TBKBP1/IRF7/IFIH1	hsa:4214/hsa:841/hsa:9755/hsa:3665/hsa:64135	5	2	ENSG00000095015/ENSG00000115267	3	ENSG00000064012/ENSG00000198933/ENSG00000185507
hsa05204	Chemical carcinogenesis	5/682	53/5864	0.754400239143662	0.999448793035109	ENSG00000167165/ENSG00000138109/ENSG00000241635/ENSG00000197165/ENSG00000261052	UGT1A6/CYP2C9/UGT1A1/SULT1A2/SULT1A3	hsa:54578/hsa:1559/hsa:54658/hsa:6799/hsa:6818	5	3	ENSG00000167165/ENSG00000241635/ENSG00000261052	2	ENSG00000138109/ENSG00000197165
hsa00620	Pyruvate metabolism	3/682	33/5864	0.755868890329236	0.999448793035109	ENSG00000100889/ENSG00000120437/ENSG00000119640	PCK2/ACAT2/ACYP1	hsa:5106/hsa:39/hsa:97	3	2	ENSG00000120437/ENSG00000119640	1	ENSG00000100889
hsa04970	Salivary secretion	6/682	63/5864	0.757148858769644	0.999448793035109	ENSG00000160014/ENSG00000089250/ENSG00000072062/ENSG00000170214/ENSG00000101333/ENSG00000018625	CALM3/NOS1/PRKACA/ADRA1B/PLCB4/ATP1A2	hsa:808/hsa:4842/hsa:5566/hsa:147/hsa:5332/hsa:477	6	4	ENSG00000160014/ENSG00000089250/ENSG00000072062/ENSG00000170214	2	ENSG00000101333/ENSG00000018625
hsa04722	Neurotrophin signaling pathway	11/682	111/5864	0.758700215948692	0.999448793035109	ENSG00000128272/ENSG00000160014/ENSG00000145675/ENSG00000095015/ENSG00000134243/ENSG00000176697/ENSG00000171791/ENSG00000160999/ENSG00000148082/ENSG00000111348/ENSG00000070831	ATF4/CALM3/PIK3R1/MAP3K1/SORT1/BDNF/BCL2/SH2B2/SHC3/ARHGDIB/CDC42	hsa:468/hsa:808/hsa:5295/hsa:4214/hsa:6272/hsa:627/hsa:596/hsa:10603/hsa:53358/hsa:397/hsa:998	11	8	ENSG00000160014/ENSG00000145675/ENSG00000095015/ENSG00000134243/ENSG00000171791/ENSG00000148082/ENSG00000111348/ENSG00000070831	3	ENSG00000128272/ENSG00000176697/ENSG00000160999
hsa04020	Calcium signaling pathway	15/682	149/5864	0.763472585472848	0.999448793035109	ENSG00000065534/ENSG00000160014/ENSG00000089250/ENSG00000169100/ENSG00000072062/ENSG00000170214/ENSG00000105464/ENSG00000138193/ENSG00000101333/ENSG00000157388/ENSG00000137825/ENSG00000135124/ENSG00000121966/ENSG00000175938/ENSG00000180914	MYLK/CALM3/NOS1/SLC25A6/PRKACA/ADRA1B/GRIN2D/PLCE1/PLCB4/CACNA1D/ITPKA/P2RX4/CXCR4/ORAI3/OXTR	hsa:4638/hsa:808/hsa:4842/hsa:293/hsa:5566/hsa:147/hsa:2906/hsa:51196/hsa:5332/hsa:776/hsa:3706/hsa:5025/hsa:7852/hsa:93129/hsa:5021	15	9	ENSG00000065534/ENSG00000160014/ENSG00000089250/ENSG00000072062/ENSG00000170214/ENSG00000138193/ENSG00000157388/ENSG00000121966/ENSG00000180914	6	ENSG00000169100/ENSG00000105464/ENSG00000101333/ENSG00000137825/ENSG00000135124/ENSG00000175938
hsa04370	VEGF signaling pathway	5/682	54/5864	0.769004679568383	0.999448793035109	ENSG00000112715/ENSG00000145675/ENSG00000116711/ENSG00000070831/ENSG00000105499	VEGFA/PIK3R1/PLA2G4A/CDC42/PLA2G4C	hsa:7422/hsa:5295/hsa:5321/hsa:998/hsa:8605	5	3	ENSG00000145675/ENSG00000116711/ENSG00000070831	2	ENSG00000112715/ENSG00000105499
hsa00982	Drug metabolism - cytochrome P450	4/682	44/5864	0.769498272562436	0.999448793035109	ENSG00000167165/ENSG00000197408/ENSG00000138109/ENSG00000241635	UGT1A6/CYP2B6/CYP2C9/UGT1A1	hsa:54578/hsa:1555/hsa:1559/hsa:54658	4	2	ENSG00000167165/ENSG00000241635	2	ENSG00000197408/ENSG00000138109
hsa04668	TNF signaling pathway	9/682	93/5864	0.769584905015128	0.999448793035109	ENSG00000172216/ENSG00000128272/ENSG00000145675/ENSG00000146592/ENSG00000064012/ENSG00000090339/ENSG00000182158/ENSG00000078401/ENSG00000143578	CEBPB/ATF4/PIK3R1/CREB5/CASP8/ICAM1/CREB3L2/EDN1/CREB3L4	hsa:1051/hsa:468/hsa:5295/hsa:9586/hsa:841/hsa:3383/hsa:64764/hsa:1906/hsa:148327	9	2	ENSG00000145675/ENSG00000078401	7	ENSG00000172216/ENSG00000128272/ENSG00000146592/ENSG00000064012/ENSG00000090339/ENSG00000182158/ENSG00000143578
hsa04810	Regulation of actin cytoskeleton	19/682	187/5864	0.770658089203252	0.999448793035109	ENSG00000259207/ENSG00000138685/ENSG00000065534/ENSG00000145675/ENSG00000075624/ENSG00000156427/ENSG00000105855/ENSG00000068078/ENSG00000133026/ENSG00000156299/ENSG00000135424/ENSG00000126458/ENSG00000197461/ENSG00000164171/ENSG00000141968/ENSG00000121966/ENSG00000115221/ENSG00000070831/ENSG00000170962	ITGB3/FGF2/MYLK/PIK3R1/ACTB/FGF18/ITGB8/FGFR3/MYH10/TIAM1/ITGA7/RRAS/PDGFA/ITGA2/VAV1/CXCR4/ITGB6/CDC42/PDGFD	hsa:3690/hsa:2247/hsa:4638/hsa:5295/hsa:60/hsa:8817/hsa:3696/hsa:2261/hsa:4628/hsa:7074/hsa:3679/hsa:6237/hsa:5154/hsa:3673/hsa:7409/hsa:7852/hsa:3694/hsa:998/hsa:80310	19	15	ENSG00000259207/ENSG00000065534/ENSG00000145675/ENSG00000075624/ENSG00000156427/ENSG00000105855/ENSG00000068078/ENSG00000133026/ENSG00000156299/ENSG00000135424/ENSG00000164171/ENSG00000121966/ENSG00000115221/ENSG00000070831/ENSG00000170962	4	ENSG00000138685/ENSG00000126458/ENSG00000197461/ENSG00000141968
hsa04390	Hippo signaling pathway	14/682	142/5864	0.78445720204861	0.999448793035109	ENSG00000105327/ENSG00000101665/ENSG00000125968/ENSG00000181449/ENSG00000154764/ENSG00000112576/ENSG00000075624/ENSG00000089685/ENSG00000180340/ENSG00000153162/ENSG00000115738/ENSG00000188064/ENSG00000007866/ENSG00000074211	BBC3/SMAD7/ID1/SOX2/WNT7A/CCND3/ACTB/BIRC5/FZD2/BMP6/ID2/WNT7B/TEAD3/PPP2R2C	hsa:27113/hsa:4092/hsa:3397/hsa:6657/hsa:7476/hsa:896/hsa:60/hsa:332/hsa:2535/hsa:654/hsa:3398/hsa:7477/hsa:7005/hsa:5522	14	9	ENSG00000101665/ENSG00000125968/ENSG00000181449/ENSG00000154764/ENSG00000112576/ENSG00000075624/ENSG00000089685/ENSG00000115738/ENSG00000188064	5	ENSG00000105327/ENSG00000180340/ENSG00000153162/ENSG00000007866/ENSG00000074211
hsa01212	Fatty acid metabolism	4/682	45/5864	0.784759835093409	0.999448793035109	ENSG00000099194/ENSG00000169710/ENSG00000120437/ENSG00000115425	SCD/FASN/ACAT2/PECR	hsa:6319/hsa:2194/hsa:39/hsa:55825	4	3	ENSG00000099194/ENSG00000169710/ENSG00000120437	1	ENSG00000115425
hsa05014	Amyotrophic lateral sclerosis (ALS)	4/682	45/5864	0.784759835093409	0.999448793035109	ENSG00000089250/ENSG00000135406/ENSG00000105464/ENSG00000171791	NOS1/PRPH/GRIN2D/BCL2	hsa:4842/hsa:5630/hsa:2906/hsa:596	4	2	ENSG00000089250/ENSG00000171791	2	ENSG00000135406/ENSG00000105464
hsa04625	C-type lectin receptor signaling pathway	8/682	85/5864	0.787800387916326	0.999448793035109	ENSG00000160014/ENSG00000115415/ENSG00000145675/ENSG00000104856/ENSG00000064012/ENSG00000126458/ENSG00000114423/ENSG00000100968	CALM3/STAT1/PIK3R1/RELB/CASP8/RRAS/CBLB/NFATC4	hsa:808/hsa:6772/hsa:5295/hsa:5971/hsa:841/hsa:6237/hsa:868/hsa:4776	8	3	ENSG00000160014/ENSG00000115415/ENSG00000145675	5	ENSG00000104856/ENSG00000064012/ENSG00000126458/ENSG00000114423/ENSG00000100968
hsa05110	Vibrio cholerae infection	4/682	46/5864	0.799206296127165	0.999448793035109	ENSG00000155660/ENSG00000075624/ENSG00000072062/ENSG00000119139	PDIA4/ACTB/PRKACA/TJP2	hsa:9601/hsa:60/hsa:5566/hsa:9414	4	3	ENSG00000075624/ENSG00000072062/ENSG00000119139	1	ENSG00000155660
hsa05016	Huntington disease	18/682	182/5864	0.803564562308654	0.999448793035109	ENSG00000198959/ENSG00000105327/ENSG00000169100/ENSG00000159199/ENSG00000146592/ENSG00000064012/ENSG00000176697/ENSG00000119013/ENSG00000182158/ENSG00000228253/ENSG00000007174/ENSG00000177700/ENSG00000143578/ENSG00000101333/ENSG00000132170/ENSG00000158486/ENSG00000185633/ENSG00000118997	TGM2/BBC3/SLC25A6/ATP5MC1/CREB5/CASP8/BDNF/NDUFB3/CREB3L2/MT-ATP8/DNAH9/POLR2L/CREB3L4/PLCB4/PPARG/DNAH3/NDUFA4L2/DNAH7	hsa:7052/hsa:27113/hsa:293/hsa:516/hsa:9586/hsa:841/hsa:627/hsa:4709/hsa:64764/hsa:4509/hsa:1770/hsa:5441/hsa:148327/hsa:5332/hsa:5468/hsa:55567/hsa:56901/hsa:56171	18	8	ENSG00000198959/ENSG00000159199/ENSG00000119013/ENSG00000228253/ENSG00000007174/ENSG00000177700/ENSG00000158486/ENSG00000118997	10	ENSG00000105327/ENSG00000169100/ENSG00000146592/ENSG00000064012/ENSG00000176697/ENSG00000182158/ENSG00000143578/ENSG00000101333/ENSG00000132170/ENSG00000185633
hsa04921	Oxytocin signaling pathway	13/682	135/5864	0.805593573350791	0.999448793035109	ENSG00000124762/ENSG00000065534/ENSG00000160014/ENSG00000075624/ENSG00000167658/ENSG00000072062/ENSG00000116711/ENSG00000101333/ENSG00000157388/ENSG00000100968/ENSG00000105499/ENSG00000182389/ENSG00000180914	CDKN1A/MYLK/CALM3/ACTB/EEF2/PRKACA/PLA2G4A/PLCB4/CACNA1D/NFATC4/PLA2G4C/CACNB4/OXTR	hsa:1026/hsa:4638/hsa:808/hsa:60/hsa:1938/hsa:5566/hsa:5321/hsa:5332/hsa:776/hsa:4776/hsa:8605/hsa:785/hsa:5021	13	8	ENSG00000065534/ENSG00000160014/ENSG00000075624/ENSG00000072062/ENSG00000116711/ENSG00000157388/ENSG00000182389/ENSG00000180914	5	ENSG00000124762/ENSG00000167658/ENSG00000101333/ENSG00000100968/ENSG00000105499
hsa04966	Collecting duct acid secretion	2/682	25/5864	0.805606636704515	0.999448793035109	ENSG00000104267/ENSG00000184908	CA2/CLCNKB	hsa:760/hsa:1188	2	1	ENSG00000104267	1	ENSG00000184908
hsa00562	Inositol phosphate metabolism	6/682	67/5864	0.807443587316784	0.999448793035109	ENSG00000078269/ENSG00000138193/ENSG00000101333/ENSG00000185133/ENSG00000137825/ENSG00000109452	SYNJ2/PLCE1/PLCB4/INPP5J/ITPKA/INPP4B	hsa:8871/hsa:51196/hsa:5332/hsa:27124/hsa:3706/hsa:8821	6	2	ENSG00000078269/ENSG00000138193	4	ENSG00000101333/ENSG00000185133/ENSG00000137825/ENSG00000109452
hsa04310	Wnt signaling pathway	12/682	127/5864	0.818720120710219	0.999448793035109	ENSG00000154764/ENSG00000112576/ENSG00000107984/ENSG00000180340/ENSG00000072062/ENSG00000165879/ENSG00000188064/ENSG00000181274/ENSG00000101333/ENSG00000100968/ENSG00000163637/ENSG00000095739	WNT7A/CCND3/DKK1/FZD2/PRKACA/FRAT1/WNT7B/FRAT2/PLCB4/NFATC4/PRICKLE2/BAMBI	hsa:7476/hsa:896/hsa:22943/hsa:2535/hsa:5566/hsa:10023/hsa:7477/hsa:23401/hsa:5332/hsa:4776/hsa:166336/hsa:25805	12	6	ENSG00000154764/ENSG00000112576/ENSG00000107984/ENSG00000072062/ENSG00000188064/ENSG00000163637	6	ENSG00000180340/ENSG00000165879/ENSG00000181274/ENSG00000101333/ENSG00000100968/ENSG00000095739
hsa00010	Glycolysis / Gluconeogenesis	5/682	58/5864	0.820847821315819	0.999448793035109	ENSG00000156510/ENSG00000100889/ENSG00000171314/ENSG00000285043/ENSG00000226784	HKDC1/PCK2/PGAM1/AC093512.2/PGAM4	hsa:80201/hsa:5106/hsa:5223/hsa:226/hsa:441531	5	3	ENSG00000171314/ENSG00000285043/ENSG00000226784	2	ENSG00000156510/ENSG00000100889
hsa04142	Lysosome	11/682	119/5864	0.832442268409532	0.999448793035109	ENSG00000196743/ENSG00000152056/ENSG00000134243/ENSG00000100299/ENSG00000105612/ENSG00000113273/ENSG00000179163/ENSG00000078081/ENSG00000166311/ENSG00000141337/ENSG00000196188	GM2A/AP1S3/SORT1/ARSA/DNASE2/ARSB/FUCA1/LAMP3/SMPD1/ARSG/CTSE	hsa:2760/hsa:130340/hsa:6272/hsa:410/hsa:1777/hsa:411/hsa:2517/hsa:27074/hsa:6609/hsa:22901/hsa:1510	11	7	ENSG00000196743/ENSG00000152056/ENSG00000134243/ENSG00000113273/ENSG00000179163/ENSG00000166311/ENSG00000196188	4	ENSG00000100299/ENSG00000105612/ENSG00000078081/ENSG00000141337
hsa05321	Inflammatory bowel disease (IBD)	3/682	38/5864	0.835284439089368	0.999448793035109	ENSG00000115415/ENSG00000150782/ENSG00000143365	STAT1/IL18/RORC	hsa:6772/hsa:3606/hsa:6097	3	1	ENSG00000115415	2	ENSG00000150782/ENSG00000143365
hsa01522	Endocrine resistance	8/682	90/5864	0.837429835700923	0.999448793035109	ENSG00000124762/ENSG00000007968/ENSG00000145675/ENSG00000123080/ENSG00000072062/ENSG00000101412/ENSG00000171791/ENSG00000148082	CDKN1A/E2F2/PIK3R1/CDKN2C/PRKACA/E2F1/BCL2/SHC3	hsa:1026/hsa:1870/hsa:5295/hsa:1031/hsa:5566/hsa:1869/hsa:596/hsa:53358	8	7	ENSG00000007968/ENSG00000145675/ENSG00000123080/ENSG00000072062/ENSG00000101412/ENSG00000171791/ENSG00000148082	1	ENSG00000124762
hsa04650	Natural killer cell mediated cytotoxicity	7/682	80/5864	0.837874341015377	0.999448793035109	ENSG00000120889/ENSG00000145675/ENSG00000010810/ENSG00000090339/ENSG00000141968/ENSG00000148082/ENSG00000121858	TNFRSF10B/PIK3R1/FYN/ICAM1/VAV1/SHC3/TNFSF10	hsa:8795/hsa:5295/hsa:2534/hsa:3383/hsa:7409/hsa:53358/hsa:8743	7	3	ENSG00000145675/ENSG00000148082/ENSG00000121858	4	ENSG00000120889/ENSG00000010810/ENSG00000090339/ENSG00000141968
hsa04742	Taste transduction	4/682	49/5864	0.837885351867902	0.999448793035109	ENSG00000072062/ENSG00000164626/ENSG00000127588/ENSG00000169860	PRKACA/KCNK5/GNG13/P2RY1	hsa:5566/hsa:8645/hsa:51764/hsa:5028	4	4	ENSG00000072062/ENSG00000164626/ENSG00000127588/ENSG00000169860	0
hsa00511	Other glycan degradation	1/682	15/5864	0.843855585486791	0.999448793035109	ENSG00000179163	FUCA1	hsa:2517	1	1	ENSG00000179163	0
hsa00020	Citrate cycle (TCA cycle)	2/682	28/5864	0.853680989572472	0.999448793035109	ENSG00000100889/ENSG00000138413	PCK2/IDH1	hsa:5106/hsa:3417	2	0		2	ENSG00000100889/ENSG00000138413
hsa00062	Fatty acid elongation	2/682	28/5864	0.853680989572472	0.999448793035109	ENSG00000164181/ENSG00000196407	ELOVL7/THEM5	hsa:79993/hsa:284486	2	0		2	ENSG00000164181/ENSG00000196407
hsa05210	Colorectal cancer	7/682	82/5864	0.855844355216317	0.999448793035109	ENSG00000116717/ENSG00000105327/ENSG00000124762/ENSG00000145675/ENSG00000089685/ENSG00000171791/ENSG00000130222	GADD45A/BBC3/CDKN1A/PIK3R1/BIRC5/BCL2/GADD45G	hsa:1647/hsa:27113/hsa:1026/hsa:5295/hsa:332/hsa:596/hsa:10912	7	3	ENSG00000145675/ENSG00000089685/ENSG00000171791	4	ENSG00000116717/ENSG00000105327/ENSG00000124762/ENSG00000130222
hsa00561	Glycerolipid metabolism	4/682	51/5864	0.860047508140629	0.999448793035109	ENSG00000101670/ENSG00000147535/ENSG00000177666/ENSG00000153933	LIPG/PLPP5/PNPLA2/DGKE	hsa:9388/hsa:84513/hsa:57104/hsa:8526	4	1	ENSG00000101670	3	ENSG00000147535/ENSG00000177666/ENSG00000153933
hsa04614	Renin-angiotensin system	1/682	16/5864	0.862062200412079	0.999448793035109	ENSG00000167748	KLK1	hsa:3816	1	0		1	ENSG00000167748
hsa04940	Type I diabetes mellitus	1/682	16/5864	0.862062200412079	0.999448793035109	ENSG00000003147	ICA1	hsa:3382	1	0		1	ENSG00000003147
hsa04623	Cytosolic DNA-sensing pathway	3/682	41/5864	0.871386031786403	0.999448793035109	ENSG00000150782/ENSG00000177700/ENSG00000185507	IL18/POLR2L/IRF7	hsa:3606/hsa:5441/hsa:3665	3	1	ENSG00000177700	2	ENSG00000150782/ENSG00000185507
hsa05168	Herpes simplex infection	12/682	135/5864	0.875807930890898	0.999448793035109	ENSG00000145604/ENSG00000115415/ENSG00000172534/ENSG00000161547/ENSG00000123374/ENSG00000105373/ENSG00000111331/ENSG00000067066/ENSG00000170312/ENSG00000064012/ENSG00000185507/ENSG00000115267	SKP2/STAT1/HCFC1/SRSF2/CDK2/NOP53/OAS3/SP100/CDK1/CASP8/IRF7/IFIH1	hsa:6502/hsa:6772/hsa:3054/hsa:6427/hsa:1017/hsa:29997/hsa:4940/hsa:6672/hsa:983/hsa:841/hsa:3665/hsa:64135	12	8	ENSG00000145604/ENSG00000115415/ENSG00000172534/ENSG00000161547/ENSG00000123374/ENSG00000111331/ENSG00000170312/ENSG00000115267	4	ENSG00000105373/ENSG00000067066/ENSG00000064012/ENSG00000185507
hsa04270	Vascular smooth muscle contraction	9/682	105/5864	0.876123351435429	0.999448793035109	ENSG00000065534/ENSG00000160014/ENSG00000072062/ENSG00000170214/ENSG00000116711/ENSG00000101333/ENSG00000184381/ENSG00000157388/ENSG00000105499	MYLK/CALM3/PRKACA/ADRA1B/PLA2G4A/PLCB4/PLA2G6/CACNA1D/PLA2G4C	hsa:4638/hsa:808/hsa:5566/hsa:147/hsa:5321/hsa:5332/hsa:8398/hsa:776/hsa:8605	9	6	ENSG00000065534/ENSG00000160014/ENSG00000072062/ENSG00000170214/ENSG00000116711/ENSG00000157388	3	ENSG00000101333/ENSG00000184381/ENSG00000105499
hsa00531	Glycosaminoglycan degradation	1/682	17/5864	0.878148653783995	0.999448793035109	ENSG00000113273	ARSB	hsa:411	1	1	ENSG00000113273	0
hsa04744	Phototransduction	1/682	17/5864	0.878148653783995	0.999448793035109	ENSG00000160014	CALM3	hsa:808	1	1	ENSG00000160014	0
hsa00640	Propanoate metabolism	2/682	30/5864	0.879427436822654	0.999448793035109	ENSG00000120437/ENSG00000198130	ACAT2/HIBCH	hsa:39/hsa:26275	2	2	ENSG00000120437/ENSG00000198130	0
hsa04146	Peroxisome	6/682	75/5864	0.883317614953452	0.999448793035109	ENSG00000138413/ENSG00000115425/ENSG00000126432/ENSG00000110921/ENSG00000101986/ENSG00000148832	IDH1/PECR/PRDX5/MVK/ABCD1/PAOX	hsa:3417/hsa:55825/hsa:25824/hsa:4598/hsa:215/hsa:196743	6	2	ENSG00000110921/ENSG00000101986	4	ENSG00000138413/ENSG00000115425/ENSG00000126432/ENSG00000148832
hsa05322	Systemic lupus erythematosus	6/682	75/5864	0.883317614953452	0.999448793035109	ENSG00000188486/ENSG00000181218/ENSG00000180573/ENSG00000166278/ENSG00000159403/ENSG00000176919	H2AFX/HIST3H2A/HIST1H2AC/C2/C1R/C8G	hsa:3014/hsa:92815/hsa:8334/hsa:717/hsa:715/hsa:733	6	3	ENSG00000188486/ENSG00000166278/ENSG00000159403	3	ENSG00000181218/ENSG00000180573/ENSG00000176919
hsa03010	Ribosome	11/682	127/5864	0.887641756596123	0.999448793035109	ENSG00000137876/ENSG00000198755/ENSG00000100316/ENSG00000197958/ENSG00000147403/ENSG00000167526/ENSG00000134419/ENSG00000108107/ENSG00000142541/ENSG00000243147/ENSG00000233927	RSL24D1/RPL10A/RPL3/RPL12/RPL10/RPL13/RPS15A/RPL28/RPL13A/MRPL33/RPS28	hsa:51187/hsa:4736/hsa:6122/hsa:6136/hsa:6134/hsa:6137/hsa:6210/hsa:6158/hsa:23521/hsa:9553/hsa:6234	11	1	ENSG00000243147	10	ENSG00000137876/ENSG00000198755/ENSG00000100316/ENSG00000197958/ENSG00000147403/ENSG00000167526/ENSG00000134419/ENSG00000108107/ENSG00000142541/ENSG00000233927
hsa04213	Longevity regulating pathway - multiple species	4/682	54/5864	0.888417305108358	0.999448793035109	ENSG00000109971/ENSG00000145675/ENSG00000072062/ENSG00000126803	HSPA8/PIK3R1/PRKACA/HSPA2	hsa:3312/hsa:5295/hsa:5566/hsa:3306	4	4	ENSG00000109971/ENSG00000145675/ENSG00000072062/ENSG00000126803	0
hsa04730	Long-term depression	4/682	55/5864	0.896690068015734	0.999448793035109	ENSG00000089250/ENSG00000116711/ENSG00000101333/ENSG00000105499	NOS1/PLA2G4A/PLCB4/PLA2G4C	hsa:4842/hsa:5321/hsa:5332/hsa:8605	4	2	ENSG00000089250/ENSG00000116711	2	ENSG00000101333/ENSG00000105499
hsa04917	Prolactin signaling pathway	4/682	55/5864	0.896690068015734	0.999448793035109	ENSG00000115415/ENSG00000145675/ENSG00000114737/ENSG00000148082	STAT1/PIK3R1/CISH/SHC3	hsa:6772/hsa:5295/hsa:1154/hsa:53358	4	4	ENSG00000115415/ENSG00000145675/ENSG00000114737/ENSG00000148082	0
hsa05213	Endometrial cancer	4/682	55/5864	0.896690068015734	0.999448793035109	ENSG00000116717/ENSG00000124762/ENSG00000145675/ENSG00000130222	GADD45A/CDKN1A/PIK3R1/GADD45G	hsa:1647/hsa:1026/hsa:5295/hsa:10912	4	1	ENSG00000145675	3	ENSG00000116717/ENSG00000124762/ENSG00000130222
hsa00280	Valine, leucine and isoleucine degradation	3/682	44/5864	0.900311665685061	0.999448793035109	ENSG00000112972/ENSG00000120437/ENSG00000198130	HMGCS1/ACAT2/HIBCH	hsa:3157/hsa:39/hsa:26275	3	3	ENSG00000112972/ENSG00000120437/ENSG00000198130	0
hsa04977	Vitamin digestion and absorption	1/682	19/5864	0.904918727314039	0.999448793035109	ENSG00000168216	LMBRD1	hsa:55788	1	0		1	ENSG00000168216
hsa04144	Endocytosis	20/682	221/5864	0.911447184105446	0.999448793035109	ENSG00000109971/ENSG00000181852/ENSG00000130164/ENSG00000068078/ENSG00000164695/ENSG00000242247/ENSG00000131584/ENSG00000069869/ENSG00000108854/ENSG00000198873/ENSG00000197959/ENSG00000176428/ENSG00000047365/ENSG00000114423/ENSG00000137486/ENSG00000121966/ENSG00000100385/ENSG00000126803/ENSG00000070831/ENSG00000196814	HSPA8/RNF41/LDLR/FGFR3/CHMP4C/ARFGAP3/ACAP3/NEDD4/SMURF2/GRK5/DNM3/VPS37D/ARAP2/CBLB/ARRB1/CXCR4/IL2RB/HSPA2/CDC42/MVB12B	hsa:3312/hsa:10193/hsa:3949/hsa:2261/hsa:92421/hsa:26286/hsa:116983/hsa:4734/hsa:64750/hsa:2869/hsa:26052/hsa:155382/hsa:116984/hsa:868/hsa:408/hsa:7852/hsa:3560/hsa:3306/hsa:998/hsa:89853	20	11	ENSG00000109971/ENSG00000130164/ENSG00000068078/ENSG00000131584/ENSG00000198873/ENSG00000197959/ENSG00000047365/ENSG00000137486/ENSG00000121966/ENSG00000126803/ENSG00000070831	9	ENSG00000181852/ENSG00000164695/ENSG00000242247/ENSG00000069869/ENSG00000108854/ENSG00000176428/ENSG00000114423/ENSG00000100385/ENSG00000196814
hsa05323	Rheumatoid arthritis	4/682	57/5864	0.911631800412201	0.999448793035109	ENSG00000112715/ENSG00000196611/ENSG00000090339/ENSG00000150782	VEGFA/MMP1/ICAM1/IL18	hsa:7422/hsa:4312/hsa:3383/hsa:3606	4	0		4	ENSG00000112715/ENSG00000196611/ENSG00000090339/ENSG00000150782
hsa05170	Human immunodeficiency virus 1 infection	15/682	172/5864	0.91244654983739	0.999448793035109	ENSG00000179218/ENSG00000127920/ENSG00000167004/ENSG00000134057/ENSG00000160014/ENSG00000145675/ENSG00000101347/ENSG00000152056/ENSG00000170312/ENSG00000114450/ENSG00000064012/ENSG00000171791/ENSG00000127588/ENSG00000100968/ENSG00000121966	CALR/GNG11/PDIA3/CCNB1/CALM3/PIK3R1/SAMHD1/AP1S3/CDK1/GNB4/CASP8/BCL2/GNG13/NFATC4/CXCR4	hsa:811/hsa:2791/hsa:2923/hsa:891/hsa:808/hsa:5295/hsa:25939/hsa:130340/hsa:983/hsa:59345/hsa:841/hsa:596/hsa:51764/hsa:4776/hsa:7852	15	11	ENSG00000127920/ENSG00000134057/ENSG00000160014/ENSG00000145675/ENSG00000101347/ENSG00000152056/ENSG00000170312/ENSG00000114450/ENSG00000171791/ENSG00000127588/ENSG00000121966	4	ENSG00000179218/ENSG00000167004/ENSG00000064012/ENSG00000100968
hsa04621	NOD-like receptor signaling pathway	11/682	132/5864	0.913906080441397	0.999448793035109	ENSG00000139112/ENSG00000080824/ENSG00000125826/ENSG00000115415/ENSG00000111331/ENSG00000064012/ENSG00000150782/ENSG00000185507/ENSG00000171791/ENSG00000101333/ENSG00000091592	GABARAPL1/HSP90AA1/RBCK1/STAT1/OAS3/CASP8/IL18/IRF7/BCL2/PLCB4/NLRP1	hsa:23710/hsa:3320/hsa:10616/hsa:6772/hsa:4940/hsa:841/hsa:3606/hsa:3665/hsa:596/hsa:5332/hsa:22861	11	4	ENSG00000080824/ENSG00000115415/ENSG00000111331/ENSG00000171791	7	ENSG00000139112/ENSG00000125826/ENSG00000064012/ENSG00000150782/ENSG00000185507/ENSG00000101333/ENSG00000091592
hsa05100	Bacterial invasion of epithelial cells	5/682	69/5864	0.916548697402822	0.999448793035109	ENSG00000145675/ENSG00000075624/ENSG00000197959/ENSG00000148082/ENSG00000070831	PIK3R1/ACTB/DNM3/SHC3/CDC42	hsa:5295/hsa:60/hsa:26052/hsa:53358/hsa:998	5	5	ENSG00000145675/ENSG00000075624/ENSG00000197959/ENSG00000148082/ENSG00000070831	0
hsa04740	Olfactory transduction	6/682	80/5864	0.916564168580159	0.999448793035109	ENSG00000160014/ENSG00000072062/ENSG00000186642/ENSG00000127588/ENSG00000137486/ENSG00000104490	CALM3/PRKACA/PDE2A/GNG13/ARRB1/NCALD	hsa:808/hsa:5566/hsa:5138/hsa:51764/hsa:408/hsa:83988	6	5	ENSG00000160014/ENSG00000072062/ENSG00000127588/ENSG00000137486/ENSG00000104490	1	ENSG00000186642
hsa04080	Neuroactive ligand-receptor interaction	15/682	173/5864	0.916577948707223	0.999448793035109	ENSG00000163485/ENSG00000178623/ENSG00000170214/ENSG00000164418/ENSG00000105464/ENSG00000171522/ENSG00000126895/ENSG00000135124/ENSG00000113580/ENSG00000127533/ENSG00000129749/ENSG00000180914/ENSG00000169860/ENSG00000179603/ENSG00000116014	ADORA1/GPR35/ADRA1B/GRIK2/GRIN2D/PTGER4/AVPR2/P2RX4/NR3C1/F2RL3/CHRNA10/OXTR/P2RY1/GRM8/KISS1R	hsa:134/hsa:2859/hsa:147/hsa:2898/hsa:2906/hsa:5734/hsa:554/hsa:5025/hsa:2908/hsa:9002/hsa:57053/hsa:5021/hsa:5028/hsa:2918/hsa:84634	15	8	ENSG00000163485/ENSG00000170214/ENSG00000164418/ENSG00000171522/ENSG00000129749/ENSG00000180914/ENSG00000169860/ENSG00000116014	7	ENSG00000178623/ENSG00000105464/ENSG00000126895/ENSG00000135124/ENSG00000113580/ENSG00000127533/ENSG00000179603
hsa05231	Choline metabolism in cancer	7/682	91/5864	0.917699871574985	0.999448793035109	ENSG00000187840/ENSG00000145675/ENSG00000197461/ENSG00000116711/ENSG00000153933/ENSG00000105499/ENSG00000170962	EIF4EBP1/PIK3R1/PDGFA/PLA2G4A/DGKE/PLA2G4C/PDGFD	hsa:1978/hsa:5295/hsa:5154/hsa:5321/hsa:8526/hsa:8605/hsa:80310	7	3	ENSG00000145675/ENSG00000116711/ENSG00000170962	4	ENSG00000187840/ENSG00000197461/ENSG00000153933/ENSG00000105499
hsa00310	Lysine degradation	4/682	58/5864	0.918356539604525	0.999448793035109	ENSG00000120437/ENSG00000101945/ENSG00000175309/ENSG00000152952	ACAT2/SUV39H1/PHYKPL/PLOD2	hsa:39/hsa:6839/hsa:85007/hsa:5352	4	3	ENSG00000120437/ENSG00000101945/ENSG00000152952	1	ENSG00000175309
hsa04130	SNARE interactions in vesicular transport	2/682	34/5864	0.918818376571322	0.999448793035109	ENSG00000162236/ENSG00000105829	STX5/BET1	hsa:6811/hsa:10282	2	0		2	ENSG00000162236/ENSG00000105829
hsa03018	RNA degradation	5/682	70/5864	0.922472206660786	0.999448793035109	ENSG00000133639/ENSG00000101104/ENSG00000147905/ENSG00000113013/ENSG00000170860	BTG1/PABPC1L/ZCCHC7/HSPA9/LSM3	hsa:694/hsa:80336/hsa:84186/hsa:3313/hsa:27258	5	1	ENSG00000170860	4	ENSG00000133639/ENSG00000101104/ENSG00000147905/ENSG00000113013
hsa04659	Th17 cell differentiation	6/682	83/5864	0.93227704444969	0.999448793035109	ENSG00000080824/ENSG00000115415/ENSG00000115594/ENSG00000100385/ENSG00000160712/ENSG00000143365	HSP90AA1/STAT1/IL1R1/IL2RB/IL6R/RORC	hsa:3320/hsa:6772/hsa:3554/hsa:3560/hsa:3570/hsa:6097	6	4	ENSG00000080824/ENSG00000115415/ENSG00000115594/ENSG00000160712	2	ENSG00000100385/ENSG00000143365
hsa04919	Thyroid hormone signaling pathway	8/682	105/5864	0.933366693165236	0.999448793035109	ENSG00000259207/ENSG00000115415/ENSG00000145675/ENSG00000075624/ENSG00000072062/ENSG00000138193/ENSG00000101333/ENSG00000018625	ITGB3/STAT1/PIK3R1/ACTB/PRKACA/PLCE1/PLCB4/ATP1A2	hsa:3690/hsa:6772/hsa:5295/hsa:60/hsa:5566/hsa:51196/hsa:5332/hsa:477	8	6	ENSG00000259207/ENSG00000115415/ENSG00000145675/ENSG00000075624/ENSG00000072062/ENSG00000138193	2	ENSG00000101333/ENSG00000018625
hsa05145	Toxoplasmosis	6/682	86/5864	0.945316039380659	0.999448793035109	ENSG00000109971/ENSG00000130164/ENSG00000115415/ENSG00000064012/ENSG00000171791/ENSG00000126803	HSPA8/LDLR/STAT1/CASP8/BCL2/HSPA2	hsa:3312/hsa:3949/hsa:6772/hsa:841/hsa:596/hsa:3306	6	5	ENSG00000109971/ENSG00000130164/ENSG00000115415/ENSG00000171791/ENSG00000126803	1	ENSG00000064012
hsa05211	Renal cell carcinoma	4/682	65/5864	0.953913796120326	0.999448793035109	ENSG00000124762/ENSG00000112715/ENSG00000145675/ENSG00000070831	CDKN1A/VEGFA/PIK3R1/CDC42	hsa:1026/hsa:7422/hsa:5295/hsa:998	4	2	ENSG00000145675/ENSG00000070831	2	ENSG00000124762/ENSG00000112715
hsa05340	Primary immunodeficiency	1/682	25/5864	0.954850460740359	0.999448793035109	ENSG00000076248	UNG	hsa:7374	1	1	ENSG00000076248	0
hsa00071	Fatty acid degradation	2/682	40/5864	0.955930797035252	0.999448793035109	ENSG00000120437/ENSG00000167969	ACAT2/ECI1	hsa:39/hsa:1632	2	1	ENSG00000120437	1	ENSG00000167969
hsa04260	Cardiac muscle contraction	4/682	66/5864	0.957628929957928	0.999448793035109	ENSG00000157388/ENSG00000018625/ENSG00000118194/ENSG00000182389	CACNA1D/ATP1A2/TNNT2/CACNB4	hsa:776/hsa:477/hsa:7139/hsa:785	4	3	ENSG00000157388/ENSG00000118194/ENSG00000182389	1	ENSG00000018625
hsa04012	ErbB signaling pathway	5/682	78/5864	0.957901266678471	0.999448793035109	ENSG00000124762/ENSG00000187840/ENSG00000145675/ENSG00000114423/ENSG00000148082	CDKN1A/EIF4EBP1/PIK3R1/CBLB/SHC3	hsa:1026/hsa:1978/hsa:5295/hsa:868/hsa:53358	5	2	ENSG00000145675/ENSG00000148082	3	ENSG00000124762/ENSG00000187840/ENSG00000114423
hsa04975	Fat digestion and absorption	1/682	26/5864	0.960123964041451	0.999448793035109	ENSG00000120437	ACAT2	hsa:39	1	1	ENSG00000120437	0
hsa05142	Chagas disease (American trypanosomiasis)	5/682	79/5864	0.96109307986534	0.999448793035109	ENSG00000179218/ENSG00000145675/ENSG00000064012/ENSG00000101333/ENSG00000074211	CALR/PIK3R1/CASP8/PLCB4/PPP2R2C	hsa:811/hsa:5295/hsa:841/hsa:5332/hsa:5522	5	1	ENSG00000145675	4	ENSG00000179218/ENSG00000064012/ENSG00000101333/ENSG00000074211
hsa04932	Non-alcoholic fatty liver disease (NAFLD)	10/682	136/5864	0.963348320205468	0.999448793035109	ENSG00000175197/ENSG00000100219/ENSG00000128272/ENSG00000145675/ENSG00000178607/ENSG00000064012/ENSG00000119013/ENSG00000160712/ENSG00000070831/ENSG00000185633	DDIT3/XBP1/ATF4/PIK3R1/ERN1/CASP8/NDUFB3/IL6R/CDC42/NDUFA4L2	hsa:1649/hsa:7494/hsa:468/hsa:5295/hsa:2081/hsa:841/hsa:4709/hsa:3570/hsa:998/hsa:56901	10	4	ENSG00000145675/ENSG00000119013/ENSG00000160712/ENSG00000070831	6	ENSG00000175197/ENSG00000100219/ENSG00000128272/ENSG00000178607/ENSG00000064012/ENSG00000185633
hsa00052	Galactose metabolism	1/682	27/5864	0.964782315621398	0.999448793035109	ENSG00000156510	HKDC1	hsa:80201	1	0		1	ENSG00000156510
hsa05033	Nicotine addiction	1/682	27/5864	0.964782315621398	0.999448793035109	ENSG00000105464	GRIN2D	hsa:2906	1	0		1	ENSG00000105464
hsa00030	Pentose phosphate pathway	1/682	28/5864	0.968897179549136	0.999448793035109	ENSG00000285043	AC093512.2	hsa:226	1	1	ENSG00000285043	0
hsa04660	T cell receptor signaling pathway	5/682	82/5864	0.969383391756795	0.999448793035109	ENSG00000145675/ENSG00000010810/ENSG00000141968/ENSG00000114423/ENSG00000070831	PIK3R1/FYN/VAV1/CBLB/CDC42	hsa:5295/hsa:2534/hsa:7409/hsa:868/hsa:998	5	2	ENSG00000145675/ENSG00000070831	3	ENSG00000010810/ENSG00000141968/ENSG00000114423
hsa04392	Hippo signaling pathway - multiple species	1/682	29/5864	0.972531882007581	0.999448793035109	ENSG00000007866	TEAD3	hsa:7005	1	0		1	ENSG00000007866
hsa04120	Ubiquitin mediated proteolysis	9/682	130/5864	0.973527910432932	0.999448793035109	ENSG00000162298/ENSG00000145604/ENSG00000095015/ENSG00000101871/ENSG00000069869/ENSG00000108854/ENSG00000003096/ENSG00000114423/ENSG00000185345	SYVN1/SKP2/MAP3K1/MID1/NEDD4/SMURF2/KLHL13/CBLB/PRKN	hsa:84447/hsa:6502/hsa:4214/hsa:4281/hsa:4734/hsa:64750/hsa:90293/hsa:868/hsa:5071	9	5	ENSG00000145604/ENSG00000095015/ENSG00000101871/ENSG00000003096/ENSG00000185345	4	ENSG00000162298/ENSG00000069869/ENSG00000108854/ENSG00000114423
hsa05010	Alzheimer disease	12/682	163/5864	0.973769643712491	0.999448793035109	ENSG00000160014/ENSG00000089250/ENSG00000178607/ENSG00000159199/ENSG00000064012/ENSG00000105464/ENSG00000119013/ENSG00000228253/ENSG00000101333/ENSG00000157388/ENSG00000138613/ENSG00000185633	CALM3/NOS1/ERN1/ATP5MC1/CASP8/GRIN2D/NDUFB3/MT-ATP8/PLCB4/CACNA1D/APH1B/NDUFA4L2	hsa:808/hsa:4842/hsa:2081/hsa:516/hsa:841/hsa:2906/hsa:4709/hsa:4509/hsa:5332/hsa:776/hsa:83464/hsa:56901	12	6	ENSG00000160014/ENSG00000089250/ENSG00000159199/ENSG00000119013/ENSG00000228253/ENSG00000157388	6	ENSG00000178607/ENSG00000064012/ENSG00000105464/ENSG00000101333/ENSG00000138613/ENSG00000185633
hsa03020	RNA polymerase	1/682	30/5864	0.975742380117407	0.999448793035109	ENSG00000177700	POLR2L	hsa:5441	1	1	ENSG00000177700	0
hsa04710	Circadian rhythm	1/682	30/5864	0.975742380117407	0.999448793035109	ENSG00000143365	RORC	hsa:6097	1	0		1	ENSG00000143365
hsa04972	Pancreatic secretion	4/682	73/5864	0.976814477922131	0.999448793035109	ENSG00000104267/ENSG00000080493/ENSG00000101333/ENSG00000018625	CA2/SLC4A4/PLCB4/ATP1A2	hsa:760/hsa:8671/hsa:5332/hsa:477	4	2	ENSG00000104267/ENSG00000080493	2	ENSG00000101333/ENSG00000018625
hsa05152	Tuberculosis	9/682	133/5864	0.978420823807066	0.999448793035109	ENSG00000172216/ENSG00000153879/ENSG00000160014/ENSG00000115415/ENSG00000113013/ENSG00000064012/ENSG00000150782/ENSG00000171791/ENSG00000111012	CEBPB/CEBPG/CALM3/STAT1/HSPA9/CASP8/IL18/BCL2/CYP27B1	hsa:1051/hsa:1054/hsa:808/hsa:6772/hsa:3313/hsa:841/hsa:3606/hsa:596/hsa:1594	9	4	ENSG00000160014/ENSG00000115415/ENSG00000171791/ENSG00000111012	5	ENSG00000172216/ENSG00000153879/ENSG00000113013/ENSG00000064012/ENSG00000150782
hsa04064	NF-kappa B signaling pathway	4/682	74/5864	0.978769313805193	0.999448793035109	ENSG00000104856/ENSG00000090339/ENSG00000171791/ENSG00000115594	RELB/ICAM1/BCL2/IL1R1	hsa:5971/hsa:3383/hsa:596/hsa:3554	4	2	ENSG00000171791/ENSG00000115594	2	ENSG00000104856/ENSG00000090339
hsa05133	Pertussis	3/682	61/5864	0.978878581035146	0.999448793035109	ENSG00000160014/ENSG00000166278/ENSG00000159403	CALM3/C2/C1R	hsa:808/hsa:717/hsa:715	3	3	ENSG00000160014/ENSG00000166278/ENSG00000159403	0
hsa04620	Toll-like receptor signaling pathway	4/682	75/5864	0.980568167964943	0.999448793035109	ENSG00000115415/ENSG00000145675/ENSG00000064012/ENSG00000185507	STAT1/PIK3R1/CASP8/IRF7	hsa:6772/hsa:5295/hsa:841/hsa:3665	4	2	ENSG00000115415/ENSG00000145675	2	ENSG00000064012/ENSG00000185507
hsa05140	Leishmaniasis	2/682	48/5864	0.980977249526897	0.999448793035109	ENSG00000115415/ENSG00000175130	STAT1/MARCKSL1	hsa:6772/hsa:65108	2	2	ENSG00000115415/ENSG00000175130	0
hsa04662	B cell receptor signaling pathway	3/682	63/5864	0.982571720657822	0.999448793035109	ENSG00000012124/ENSG00000145675/ENSG00000141968	CD22/PIK3R1/VAV1	hsa:933/hsa:5295/hsa:7409	3	1	ENSG00000145675	2	ENSG00000012124/ENSG00000141968
hsa04723	Retrograde endocannabinoid signaling	8/682	125/5864	0.983042279185072	0.999448793035109	ENSG00000127920/ENSG00000072062/ENSG00000114450/ENSG00000119013/ENSG00000101333/ENSG00000157388/ENSG00000127588/ENSG00000185633	GNG11/PRKACA/GNB4/NDUFB3/PLCB4/CACNA1D/GNG13/NDUFA4L2	hsa:2791/hsa:5566/hsa:59345/hsa:4709/hsa:5332/hsa:776/hsa:51764/hsa:56901	8	6	ENSG00000127920/ENSG00000072062/ENSG00000114450/ENSG00000119013/ENSG00000157388/ENSG00000127588	2	ENSG00000101333/ENSG00000185633
hsa03015	mRNA surveillance pathway	4/682	79/5864	0.986422455655387	0.999448793035109	ENSG00000101104/ENSG00000101888/ENSG00000068971/ENSG00000074211	PABPC1L/NXT2/PPP2R5B/PPP2R2C	hsa:80336/hsa:55916/hsa:5526/hsa:5522	4	1	ENSG00000101888	3	ENSG00000101104/ENSG00000068971/ENSG00000074211
hsa00380	Tryptophan metabolism	1/682	36/5864	0.9884984373364	0.999448793035109	ENSG00000120437	ACAT2	hsa:39	1	1	ENSG00000120437	0
hsa03022	Basal transcription factors	1/682	38/5864	0.991032994219772	0.999448793035109	ENSG00000272047	GTF2H5	hsa:404672	1	1	ENSG00000272047	0
hsa04658	Th1 and Th2 cell differentiation	3/682	70/5864	0.991216272709264	0.999448793035109	ENSG00000115415/ENSG00000184384/ENSG00000100385	STAT1/MAML2/IL2RB	hsa:6772/hsa:84441/hsa:3560	3	2	ENSG00000115415/ENSG00000184384	1	ENSG00000100385
hsa04721	Synaptic vesicle cycle	2/682	56/5864	0.991970364650316	0.999448793035109	ENSG00000197959/ENSG00000067715	DNM3/SYT1	hsa:26052/hsa:6857	2	1	ENSG00000197959	1	ENSG00000067715
hsa05221	Acute myeloid leukemia	2/682	56/5864	0.991970364650316	0.999448793035109	ENSG00000187840/ENSG00000145675	EIF4EBP1/PIK3R1	hsa:1978/hsa:5295	2	1	ENSG00000145675	1	ENSG00000187840
hsa00230	Purine metabolism	10/682	159/5864	0.99224959664422	0.999448793035109	ENSG00000171848/ENSG00000177084/ENSG00000167325/ENSG00000170222/ENSG00000100479/ENSG00000175482/ENSG00000177700/ENSG00000186642/ENSG00000101868/ENSG00000197594	RRM2/POLE/RRM1/ADPRM/POLE2/POLD4/POLR2L/PDE2A/POLA1/ENPP1	hsa:6241/hsa:5426/hsa:6240/hsa:56985/hsa:5427/hsa:57804/hsa:5441/hsa:5138/hsa:5422/hsa:5167	10	7	ENSG00000171848/ENSG00000177084/ENSG00000167325/ENSG00000100479/ENSG00000177700/ENSG00000101868/ENSG00000197594	3	ENSG00000170222/ENSG00000175482/ENSG00000186642
hsa04714	Thermogenesis	15/682	217/5864	0.993041710880147	0.999448793035109	ENSG00000075624/ENSG00000101493/ENSG00000177666/ENSG00000240230/ENSG00000072062/ENSG00000159199/ENSG00000146592/ENSG00000119013/ENSG00000182158/ENSG00000228253/ENSG00000169020/ENSG00000143578/ENSG00000132170/ENSG00000185633/ENSG00000133983	ACTB/ZNF516/PNPLA2/COX19/PRKACA/ATP5MC1/CREB5/NDUFB3/CREB3L2/MT-ATP8/ATP5ME/CREB3L4/PPARG/NDUFA4L2/COX16	hsa:60/hsa:9658/hsa:57104/hsa:90639/hsa:5566/hsa:516/hsa:9586/hsa:4709/hsa:64764/hsa:4509/hsa:521/hsa:148327/hsa:5468/hsa:56901/hsa:51241	15	7	ENSG00000075624/ENSG00000072062/ENSG00000159199/ENSG00000119013/ENSG00000228253/ENSG00000169020/ENSG00000133983	8	ENSG00000101493/ENSG00000177666/ENSG00000240230/ENSG00000146592/ENSG00000182158/ENSG00000143578/ENSG00000132170/ENSG00000185633
hsa03040	Spliceosome	7/682	126/5864	0.99371581983278	0.999448793035109	ENSG00000109971/ENSG00000161547/ENSG00000117614/ENSG00000170860/ENSG00000164610/ENSG00000143977/ENSG00000126803	HSPA8/SRSF2/SYF2/LSM3/RP9/SNRPG/HSPA2	hsa:3312/hsa:6427/hsa:25949/hsa:27258/hsa:6100/hsa:6637/hsa:3306	7	5	ENSG00000109971/ENSG00000161547/ENSG00000170860/ENSG00000143977/ENSG00000126803	2	ENSG00000117614/ENSG00000164610
hsa03008	Ribosome biogenesis in eukaryotes	3/682	75/5864	0.994672769723784	0.999448793035109	ENSG00000141101/ENSG00000104356/ENSG00000101888	NOB1/POP1/NXT2	hsa:28987/hsa:10940/hsa:55916	3	2	ENSG00000104356/ENSG00000101888	1	ENSG00000141101
hsa05131	Shigellosis	2/682	62/5864	0.995843644102894	0.999448793035109	ENSG00000075624/ENSG00000070831	ACTB/CDC42	hsa:60/hsa:998	2	2	ENSG00000075624/ENSG00000070831	0
hsa03013	RNA transport	9/682	156/5864	0.99597140622441	0.999448793035109	ENSG00000101104/ENSG00000063046/ENSG00000187840/ENSG00000173812/ENSG00000013810/ENSG00000184575/ENSG00000101210/ENSG00000104356/ENSG00000101888	PABPC1L/EIF4B/EIF4EBP1/EIF1/TACC3/XPOT/EEF1A2/POP1/NXT2	hsa:80336/hsa:1975/hsa:1978/hsa:10209/hsa:10460/hsa:11260/hsa:1917/hsa:10940/hsa:55916	9	3	ENSG00000013810/ENSG00000104356/ENSG00000101888	6	ENSG00000101104/ENSG00000063046/ENSG00000187840/ENSG00000173812/ENSG00000184575/ENSG00000101210
hsa05012	Parkinson disease	7/682	133/5864	0.996456152152201	0.999448793035109	ENSG00000169100/ENSG00000072062/ENSG00000159199/ENSG00000119013/ENSG00000228253/ENSG00000185345/ENSG00000185633	SLC25A6/PRKACA/ATP5MC1/NDUFB3/MT-ATP8/PRKN/NDUFA4L2	hsa:293/hsa:5566/hsa:516/hsa:4709/hsa:4509/hsa:5071/hsa:56901	7	5	ENSG00000072062/ENSG00000159199/ENSG00000119013/ENSG00000228253/ENSG00000185345	2	ENSG00000169100/ENSG00000185633
hsa04920	Adipocytokine signaling pathway	1/682	57/5864	0.99916124965443	0.999448793035109	ENSG00000100889	PCK2	hsa:5106	1	0		1	ENSG00000100889
hsa05120	Epithelial cell signaling in Helicobacter pylori infection	1/682	59/5864	0.999346708744028	0.999448793035109	ENSG00000070831	CDC42	hsa:998	1	1	ENSG00000070831	0
hsa00190	Oxidative phosphorylation	5/682	127/5864	0.999448793035109	0.999448793035109	ENSG00000159199/ENSG00000119013/ENSG00000228253/ENSG00000169020/ENSG00000185633	ATP5MC1/NDUFB3/MT-ATP8/ATP5ME/NDUFA4L2	hsa:516/hsa:4709/hsa:4509/hsa:521/hsa:56901	5	4	ENSG00000159199/ENSG00000119013/ENSG00000228253/ENSG00000169020	1	ENSG00000185633
